# Supplementary material for: Light Activated Release of Nitrile Ligands from trans-Ru(L)(PPh3)2(nitrile) Complexes
Source: ACS Omega. 2024 Jul 25;9(31):34098–105. doi: 10.1021/acsomega.4c04917 (PMC11307298; doi:10.1021/acsomega.4c04917)
Supplement: Supplementary file 2 — ao4c04917_si_002.cif [file ao4c04917_si_002.cif]

data_1a_15srv290
_audit_creation_date              2015-12-13
_audit_creation_method
;
Olex2 1.2-beta
(compiled 2015.11.20 svn.r3248 for OlexSys, GUI svn.r5133)
;
_publ_requested_journal           'Inorg.Chem.'
_publ_section_title
;
Light activated release of nitrile ligands from
trans-RU(L)(PPh~3~)~2~(nitrile) complexes
;

_publ_contact_author_name         'Dmitry Yufit'
_publ_contact_author_address
;
Department of Chemistry
Durham University
South Rd.
Durham
DH1 3LE
UK
;
_publ_contact_author_email        'd.s.yufit@durham.ac.uk'


_publ_contact_letter
;
The CIF file contains data for the structure 1a from
the paper 

"Light activated release of nitrile ligands from
trans-RU(L)(PPh~3~)~2~(nitrile) complexes"

by R.J.Davidson, Y-T. Hsu, D.S.Yufit and A.Beeby

The paper will be submitted to Inorg.Chem. 
;
loop_
_publ_author_name
_publ_author_address
'Davidson, Ross J.'
;
Department of Chemistry
Durham University
South Rd.
Durham
DH1 3LE
UK
;
'Hsu, Yu-Ting'
;
Department of Chemistry
Durham University
South Rd.
Durham
DH1 3LE
UK
;
'Yufit, Dmitry S.'
;
Department of Chemistry
Durham University
South Rd.
Durham
DH1 3LE
UK
;
'Beeby, Andrew'
;
Department of Chemistry
Durham University
South Rd.
Durham
DH1 3LE
UK
;
_publ_section_references
;
Dolomanov, O.V., Bourhis, L.J., Gildea, R.J, Howard, J.A.K. & Puschmann, H.
 (2009), J. Appl. Cryst. 42, 339-341.

Sheldrick, G.M. (2008). Acta Cryst. A64, 112-122.
;
_chemical_name_common             ?
_chemical_name_systematic
;
 ? 
;
_chemical_formula_moiety          'C70 H52 N5 P2 Ru, F6 P'
_chemical_formula_sum             'C70 H52 F6 N5 P3 Ru'
_chemical_formula_weight          1271.15
_chemical_absolute_configuration  ad
_chemical_melting_point           ?
loop_
  _atom_type_symbol
  _atom_type_description
  _atom_type_scat_dispersion_real
  _atom_type_scat_dispersion_imag
  _atom_type_scat_source
 'C' 'C' 0.0033 0.0016 'International Tables Vol C Tables 4.2.6.8 and 6.1.1.4'
 'H' 'H' 0.0000 0.0000 'International Tables Vol C Tables 4.2.6.8 and 6.1.1.4'
 'N' 'N' 0.0061 0.0033 'International Tables Vol C Tables 4.2.6.8 and 6.1.1.4'
 'F' 'F' 0.0171 0.0103 'International Tables Vol C Tables 4.2.6.8 and 6.1.1.4'
 'P' 'P' 0.1023 0.0942 'International Tables Vol C Tables 4.2.6.8 and 6.1.1.4'
 'Ru' 'Ru' -1.2594 0.8363
 'International Tables Vol C Tables 4.2.6.8 and 6.1.1.4'

_space_group_crystal_system       'orthorhombic'
_space_group_IT_number            33
_space_group_name_H-M_alt         'P n a 21'
_space_group_name_Hall            'P 2c -2n'
loop_
  _space_group_symop_id
  _space_group_symop_operation_xyz
 1 'x, y, z'
 2 '-x, -y, z+1/2'
 3 '-x+1/2, y+1/2, z+1/2'
 4 'x+1/2, -y+1/2, z'

_cell_length_a                    20.3395(9)
_cell_length_b                    13.8586(6)
_cell_length_c                    20.2982(9)
_cell_angle_alpha                 90.00
_cell_angle_beta                  90.00
_cell_angle_gamma                 90.00
_cell_volume                      5721.6(4)
_cell_formula_units_Z             4
_cell_measurement_reflns_used     9889
_cell_measurement_temperature     120.0
_cell_measurement_theta_max       28.96
_cell_measurement_theta_min       2.48
_exptl_absorpt_coefficient_mu     0.427
_exptl_absorpt_correction_T_max   1.0000
_exptl_absorpt_correction_T_min   0.9083
_exptl_absorpt_correction_type    multi-scan
_exptl_absorpt_process_details
;
SADABS-2014/4 (Bruker,2014/4) was used for absorption correction.
wR2(int) was 0.1222 before and 0.0611 after correction.
The Ratio of minimum to maximum transmission is 0.9083.
The \l/2 correction factor is Not present.
;
_exptl_crystal_colour             'clear dark orange'
_exptl_crystal_colour_lustre      clear
_exptl_crystal_colour_modifier    dark
_exptl_crystal_colour_primary     orange
_exptl_crystal_density_diffrn     1.476
_exptl_crystal_density_meas       ?
_exptl_crystal_density_method     'not measured'
_exptl_crystal_description        wedge
_exptl_crystal_F_000              2600
_exptl_crystal_size_max           0.33
_exptl_crystal_size_mid           0.25
_exptl_crystal_size_min           0.03
_exptl_special_details
;
 ? 
;
_diffrn_reflns_av_R_equivalents   0.0630
_diffrn_reflns_av_unetI/netI      0.0554
_diffrn_reflns_limit_h_max        28
_diffrn_reflns_limit_h_min        -28
_diffrn_reflns_limit_k_max        19
_diffrn_reflns_limit_k_min        -19
_diffrn_reflns_limit_l_max        28
_diffrn_reflns_limit_l_min        -28
_diffrn_reflns_number             92545
_diffrn_reflns_theta_full         30.00
_diffrn_reflns_theta_max          30.00
_diffrn_reflns_theta_min          2.24
_diffrn_ambient_temperature       120.0
_diffrn_detector                  'Bruker PHOTON 100 CMOS'
_diffrn_detector_area_resol_mean  10.4
_diffrn_detector_type             'CMOS sensor'
_diffrn_measured_fraction_theta_full 0.999
_diffrn_measured_fraction_theta_max 0.999
_diffrn_measurement_device        '3-circle diffractometer'
_diffrn_measurement_device_type   'Bruker D8 Venture'
_diffrn_measurement_method        '\f and \w scans'
_diffrn_radiation_monochromator   'focusing mirrors'
_diffrn_radiation_probe           X-ray
_diffrn_radiation_type            MoK\a
_diffrn_radiation_wavelength      0.71073
_diffrn_source                    'microfocus sealed X-ray tube'
_diffrn_source_type               'Incoatec I\mS microsource'
_diffrn_standards_decay_%         ?
_diffrn_standards_interval_count  ?
_diffrn_standards_interval_time   ?
_diffrn_standards_number          0
_reflns_number_gt                 13795
_reflns_number_total              16693
_reflns_threshold_expression      >2sigma(I)
_computing.bruker_data_scaling    'SADABS V2012/1 (Bruker AXS Inc.)'
_computing_cell_refinement        'SAINT v8.34A (Bruker, 2013)'
_computing_data_collection        'APEX2 v.2013.4_1 (Bruker, 2013)'
_computing_data_reduction         'SAINT v8.34A (Bruker, 2013)'
_computing_molecular_graphics     'Olex2 (Dolomanov et al., 2009)'
_computing_publication_material   'Olex2 (Dolomanov et al., 2009)'
_computing_structure_refinement   'XL (Sheldrick, 2008)'
_computing_structure_solution     'XS (Sheldrick, 2008)'
_refine_diff_density_max          0.802
_refine_diff_density_min          -0.775
_refine_diff_density_rms          0.087
_refine_ls_abs_structure_details  'Flack H D (1983), Acta Cryst. A39, 876-881'
_refine_ls_abs_structure_Flack    -0.005(19)
_refine_ls_extinction_coef        ?
_refine_ls_extinction_method      none
_refine_ls_goodness_of_fit_ref    1.047
_refine_ls_hydrogen_treatment     constr
_refine_ls_matrix_type            full
_refine_ls_number_parameters      755
_refine_ls_number_reflns          16693
_refine_ls_number_restraints      97
_refine_ls_R_factor_all           0.0647
_refine_ls_R_factor_gt            0.0451
_refine_ls_restrained_S_all       1.059
_refine_ls_shift/su_max           0.002
_refine_ls_shift/su_mean          0.000
_refine_ls_structure_factor_coef  Fsqd
_refine_ls_weighting_details
'calc w=1/[\s^2^(Fo^2^)+(0.0400P)^2^+6.3000P] where P=(Fo^2^+2Fc^2^)/3'
_refine_ls_weighting_scheme       calc
_refine_ls_wR_factor_gt           0.0928
_refine_ls_wR_factor_ref          0.1006
_refine_special_details
;
 Refinement of F^2^ against ALL reflections.  The weighted R-factor wR and 
 goodness of fit S are based on F^2^, conventional R-factors R are based 
 on F, with F set to zero for negative F^2^. The threshold expression of 
 F^2^ > 2sigma(F^2^) is used only for calculating R-factors(gt) etc. and is 
 not relevant to the choice of reflections for refinement.  R-factors based 
 on F^2^ are statistically about twice as large as those based on F, and R- 
 factors based on ALL data will be even larger. 
;
_olex2_refinement_description
;
1. Fixed Uiso
 At 1.2 times of:
  All C(H) groups, All C(H,H) groups
2. Restrained distances
 C18A-C17 \\sim C18B-C17 \\sim C19B-C18B \\sim C19A-C18A \\sim C20A-C19A \\sim
C20B-C19B \\sim C21-
 C20B \\sim C21-C20A
 with sigma of 0.005
 C22A-C19A \\sim C22B-C19B
 with sigma of 0.005
 N5A-C22A \\sim N5B-C22B
 with sigma of 0.005
 P3-F2 \\sim P3-F2A \\sim P3-F6 \\sim P3-F3 \\sim P3-F3A \\sim P3-F6A \\sim
P3-F4 \\sim P3-F4A \\sim P3-F5 ~
 P3-F1 \\sim P3-F5A \\sim P3-F1A
 with sigma of 0.005
3. Others
 Fixed Sof: N5A(0.5) N5B(0.5) H17A(0.5) H17(0.5) C18A(0.5) H18A(0.5) C18B(0.5)
 H18B(0.5) C19A(0.5) C19B(0.5) C20A(0.5) H20A(0.5) C20B(0.5) H20B(0.5)
 H21A(0.5) H21(0.5) C22A(0.5) C22B(0.5) F1(0.5) F1A(0.5) F2(0.5) F2A(0.5)
 F3(0.5) F3A(0.5) F4(0.5) F4A(0.5) F5(0.5) F5A(0.5) F6(0.5) F6A(0.5)
4.a Aromatic/amide H refined with riding coordinates:
 C1(H1), C2(H2), C3(H3), C4(H4), C11(H11), C12(H12), C13(H13), C14(H14),
 C17(H17A), C17(H17), C18A(H18A), C18B(H18B), C20A(H20A), C20B(H20B), C21(H21A),
  C21(H21), C32(H32), C33(H33), C34(H34), C35(H35), C36(H36), C42(H42),
 C43(H43), C44(H44), C45(H45), C46(H46), C52(H52), C53(H53), C54(H54), C55(H55),
  C56(H56), C62(H62), C63(H63), C64(H64), C65(H65), C66(H66), C72(H72),
 C73(H73), C74(H74), C75(H75), C76(H76), C82(H82), C83(H83), C84(H84), C85(H85),
  C86(H86), C92(H92), C93(H93), C94(H94), C95(H95), C96(H96), C102(H102),
 C103(H103), C104(H104), C105(H105), C106(H106)
;
_atom_sites_solution_hydrogens    geom
_atom_sites_solution_primary      direct
_atom_sites_solution_secondary    difmap
loop_
  _atom_site_label
  _atom_site_type_symbol
  _atom_site_fract_x
  _atom_site_fract_y
  _atom_site_fract_z
  _atom_site_U_iso_or_equiv
  _atom_site_adp_type
  _atom_site_occupancy
  _atom_site_calc_flag
  _atom_site_disorder_assembly
  _atom_site_disorder_group
  _atom_site_refinement_flags_posn
 Ru1 Ru 0.196810(10) 0.519297(15) 0.657480(13) 0.01220(5) Uani 1 d . . .
 P1 P 0.21276(4) 0.46712(5) 0.54742(4) 0.01510(15) Uani 1 d . . .
 P2 P 0.18272(4) 0.57157(5) 0.76825(4) 0.01432(15) Uani 1 d . . .
 N1 N 0.28964(10) 0.59061(15) 0.65817(16) 0.0144(4) Uani 1 d . . .
 N2 N 0.17727(12) 0.64766(18) 0.62478(12) 0.0140(5) Uani 1 d . . .
 N3 N 0.09344(12) 0.51496(18) 0.63904(12) 0.0147(5) Uani 1 d . . .
 N4 N 0.21894(13) 0.38656(19) 0.69255(13) 0.0175(5) Uani 1 d . . .
 N5A N 0.3894(4) -0.0982(5) 0.8090(4) 0.0409(18) Uiso 0.50 d A 1 D
 N5B N 0.3592(5) -0.1071(6) 0.8214(5) 0.059(2) Uiso 0.50 d B 2 D
 C1 C 0.34720(15) 0.5554(2) 0.67952(15) 0.0165(6) Uani 1 d . . .
 H1 H 0.3486 0.4904 0.6943 0.020 Uiso 1 calc . . R
 C2 C 0.40448(16) 0.6085(2) 0.68122(17) 0.0236(7) Uani 1 d . . .
 H2 H 0.4441 0.5813 0.6976 0.028 Uiso 1 calc . . R
 C3 C 0.40268(14) 0.7021(2) 0.6584(3) 0.0305(7) Uani 1 d . . .
 H3 H 0.4416 0.7401 0.6584 0.037 Uiso 1 calc . . R
 C4 C 0.34472(16) 0.7406(3) 0.63575(17) 0.0245(7) Uani 1 d . . .
 H4 H 0.3436 0.8050 0.6198 0.029 Uiso 1 calc . . R
 C5 C 0.28759(15) 0.6853(2) 0.63618(15) 0.0155(6) Uani 1 d . . .
 C6 C 0.22198(15) 0.7174(2) 0.61675(15) 0.0146(6) Uani 1 d . . .
 C7 C 0.18908(15) 0.7998(2) 0.59127(15) 0.0144(6) Uani 1 d . . .
 C8 C 0.12197(15) 0.7732(2) 0.58357(16) 0.0163(6) Uani 1 d . . .
 C9 C 0.11701(14) 0.6766(2) 0.60547(15) 0.0148(6) Uani 1 d . . .
 C10 C 0.06829(15) 0.6003(2) 0.61414(15) 0.0148(6) Uani 1 d . . .
 C11 C 0.00238(15) 0.6080(2) 0.59813(15) 0.0182(6) Uani 1 d . . .
 H11 H -0.0141 0.6665 0.5801 0.022 Uiso 1 calc . . R
 C12 C -0.03973(16) 0.5309(2) 0.60824(16) 0.0225(7) Uani 1 d . . .
 H12 H -0.0854 0.5369 0.5991 0.027 Uiso 1 calc . . R
 C13 C -0.01441(16) 0.4447(2) 0.63188(16) 0.0210(7) Uani 1 d . . .
 H13 H -0.0420 0.3901 0.6381 0.025 Uiso 1 calc . . R
 C14 C 0.05184(15) 0.4402(2) 0.64616(15) 0.0171(6) Uani 1 d . . .
 H14 H 0.0691 0.3809 0.6620 0.021 Uiso 1 calc . . R
 C15 C 0.23585(16) 0.3142(2) 0.71442(17) 0.0203(7) Uani 1 d . . .
 C16 C 0.26402(17) 0.2270(2) 0.74029(17) 0.0218(7) Uani 1 d . . .
 C17 C 0.33223(17) 0.2198(2) 0.74346(18) 0.0250(7) Uani 1 d . . D
 H17A H 0.3611 0.2699 0.7299 0.030 Uiso 0.50 calc C 2 R
 H17 H 0.3569 0.2751 0.7312 0.030 Uiso 0.50 calc C 1 R
 C18A C 0.3674(4) 0.1384(4) 0.7631(5) 0.021(2) Uiso 0.50 d A 1 D
 H18A H 0.4141 0.1363 0.7636 0.025 Uiso 0.50 calc A 1 R
 C18B C 0.3540(4) 0.1315(4) 0.7686(5) 0.023(2) Uiso 0.50 d B 2 D
 H18B H 0.4000 0.1209 0.7722 0.028 Uiso 0.50 calc B 2 R
 C19A C 0.3286(3) 0.0601(4) 0.7822(4) 0.0178(16) Uiso 0.50 d A 1 D
 C19B C 0.3114(4) 0.0581(5) 0.7887(5) 0.030(2) Uiso 0.50 d B 2 D
 C20A C 0.2600(3) 0.0696(4) 0.7818(4) 0.0186(18) Uiso 0.50 d A 1 D
 H20A H 0.2352 0.0156 0.7965 0.022 Uiso 0.50 calc A 1 R
 C20B C 0.2431(4) 0.0647(5) 0.7895(5) 0.033(2) Uiso 0.50 d B 2 D
 H20B H 0.2140 0.0171 0.8065 0.040 Uiso 0.50 calc B 2 R
 C21 C 0.22417(19) 0.1518(2) 0.7617(2) 0.0306(8) Uani 1 d . . D
 H21A H 0.1782 0.1612 0.7567 0.037 Uiso 0.50 calc A 2 R
 H21 H 0.1775 0.1553 0.7627 0.037 Uiso 0.50 calc A 1 R
 C22A C 0.3610(4) -0.0283(4) 0.7986(4) 0.0214(15) Uiso 0.50 d A 1 D
 C22B C 0.3369(5) -0.0334(5) 0.8086(5) 0.040(2) Uiso 0.50 d B 2 D
 C31 C 0.21623(15) 0.8973(2) 0.57780(16) 0.0155(6) Uani 1 d . . .
 C32 C 0.20118(16) 0.9457(2) 0.51940(17) 0.0208(6) Uani 1 d . . .
 H32 H 0.1755 0.9140 0.4868 0.025 Uiso 1 calc . . R
 C33 C 0.22286(19) 1.0392(3) 0.50787(19) 0.0288(8) Uani 1 d . . .
 H33 H 0.2113 1.0717 0.4683 0.035 Uiso 1 calc . . R
 C34 C 0.26169(18) 1.0849(2) 0.55483(19) 0.0264(8) Uani 1 d . . .
 H34 H 0.2770 1.1487 0.5474 0.032 Uiso 1 calc . . R
 C35 C 0.27808(17) 1.0374(2) 0.61242(18) 0.0222(7) Uani 1 d . . .
 H35 H 0.3054 1.0682 0.6441 0.027 Uiso 1 calc . . R
 C36 C 0.25469(16) 0.9443(2) 0.62424(16) 0.0192(6) Uani 1 d . . .
 H36 H 0.2652 0.9128 0.6645 0.023 Uiso 1 calc . . R
 C41 C 0.06984(15) 0.8355(2) 0.55521(17) 0.0170(6) Uani 1 d . . .
 C42 C 0.03878(17) 0.8104(3) 0.49682(17) 0.0229(7) Uani 1 d . . .
 H42 H 0.0485 0.7501 0.4768 0.027 Uiso 1 calc . . R
 C43 C -0.00657(18) 0.8723(3) 0.46686(19) 0.0294(8) Uani 1 d . . .
 H43 H -0.0268 0.8546 0.4264 0.035 Uiso 1 calc . . R
 C44 C -0.02176(17) 0.9588(3) 0.4963(2) 0.0288(8) Uani 1 d . . .
 H44 H -0.0523 1.0013 0.4759 0.035 Uiso 1 calc . . R
 C45 C 0.00745(18) 0.9846(2) 0.5559(2) 0.0275(7) Uani 1 d . . .
 H45 H -0.0036 1.0438 0.5767 0.033 Uiso 1 calc . . R
 C46 C 0.05314(17) 0.9224(2) 0.58494(18) 0.0232(7) Uani 1 d . . .
 H46 H 0.0731 0.9398 0.6256 0.028 Uiso 1 calc . . R
 C51 C 0.22703(17) 0.5679(2) 0.49062(16) 0.0204(7) Uani 1 d . . .
 C52 C 0.17739(18) 0.6260(2) 0.46469(17) 0.0231(7) Uani 1 d . . .
 H52 H 0.1327 0.6088 0.4712 0.028 Uiso 1 calc . . R
 C53 C 0.1928(2) 0.7089(3) 0.42949(17) 0.0291(8) Uani 1 d . . .
 H53 H 0.1587 0.7475 0.4115 0.035 Uiso 1 calc . . R
 C54 C 0.2571(2) 0.7351(3) 0.42054(18) 0.0343(9) Uani 1 d . . .
 H54 H 0.2673 0.7923 0.3968 0.041 Uiso 1 calc . . R
 C55 C 0.3072(2) 0.6785(3) 0.4460(2) 0.0348(9) Uani 1 d . . .
 H55 H 0.3518 0.6966 0.4397 0.042 Uiso 1 calc . . R
 C56 C 0.29170(19) 0.5952(3) 0.48062(19) 0.0291(8) Uani 1 d . . .
 H56 H 0.3261 0.5562 0.4978 0.035 Uiso 1 calc . . R
 C61 C 0.28120(15) 0.3883(2) 0.52566(16) 0.0180(6) Uani 1 d . . .
 C62 C 0.28380(18) 0.3527(3) 0.46121(18) 0.0263(8) Uani 1 d . . .
 H62 H 0.2513 0.3717 0.4302 0.032 Uiso 1 calc . . R
 C63 C 0.33331(19) 0.2899(3) 0.4421(2) 0.0318(9) Uani 1 d . . .
 H63 H 0.3348 0.2662 0.3982 0.038 Uiso 1 calc . . R
 C64 C 0.38019(17) 0.2623(3) 0.4869(2) 0.0298(8) Uani 1 d . . .
 H64 H 0.4137 0.2185 0.4739 0.036 Uiso 1 calc . . R
 C65 C 0.37921(17) 0.2973(2) 0.55065(19) 0.0258(7) Uani 1 d . . .
 H65 H 0.4121 0.2783 0.5812 0.031 Uiso 1 calc . . R
 C66 C 0.32952(16) 0.3607(2) 0.56978(17) 0.0208(7) Uani 1 d . . .
 H66 H 0.3288 0.3852 0.6135 0.025 Uiso 1 calc . . R
 C71 C 0.14565(16) 0.3895(2) 0.51992(17) 0.0197(6) Uani 1 d . . .
 C72 C 0.09593(18) 0.4109(3) 0.4762(2) 0.0288(8) Uani 1 d . . .
 H72 H 0.0946 0.4725 0.4557 0.035 Uiso 1 calc . . R
 C73 C 0.04763(19) 0.3428(3) 0.4617(2) 0.0358(9) Uani 1 d . . .
 H73 H 0.0138 0.3583 0.4311 0.043 Uiso 1 calc . . R
 C74 C 0.04840(18) 0.2539(3) 0.4911(2) 0.0340(9) Uani 1 d . . .
 H74 H 0.0152 0.2081 0.4809 0.041 Uiso 1 calc . . R
 C75 C 0.09706(19) 0.2306(3) 0.5352(2) 0.0329(9) Uani 1 d . . .
 H75 H 0.0977 0.1687 0.5553 0.040 Uiso 1 calc . . R
 C76 C 0.14504(18) 0.2977(3) 0.5501(2) 0.0290(8) Uani 1 d . . .
 H76 H 0.1782 0.2818 0.5813 0.035 Uiso 1 calc . . R
 C81 C 0.26216(15) 0.5843(2) 0.81033(15) 0.0158(6) Uani 1 d . . .
 C82 C 0.29307(16) 0.6697(3) 0.82686(17) 0.0222(7) Uani 1 d . . .
 H82 H 0.2720 0.7295 0.8180 0.027 Uiso 1 calc . . R
 C83 C 0.35530(18) 0.6686(3) 0.85663(18) 0.0288(8) Uani 1 d . . .
 H83 H 0.3759 0.7275 0.8688 0.035 Uiso 1 calc . . R
 C84 C 0.38668(18) 0.5817(3) 0.86819(18) 0.0301(8) Uani 1 d . . .
 H84 H 0.4292 0.5811 0.8875 0.036 Uiso 1 calc . . R
 C85 C 0.35662(17) 0.4966(3) 0.85196(17) 0.0260(8) Uani 1 d . . .
 H85 H 0.3783 0.4370 0.8601 0.031 Uiso 1 calc . . R
 C86 C 0.29473(17) 0.4972(2) 0.82375(17) 0.0220(7) Uani 1 d . . .
 H86 H 0.2739 0.4378 0.8133 0.026 Uiso 1 calc . . R
 C91 C 0.13683(15) 0.6843(2) 0.77585(15) 0.0171(6) Uani 1 d . . .
 C92 C 0.16285(17) 0.7734(2) 0.75561(15) 0.0198(7) Uani 1 d . . .
 H92 H 0.2069 0.7768 0.7402 0.024 Uiso 1 calc . . R
 C93 C 0.12498(18) 0.8563(2) 0.75783(17) 0.0253(7) Uani 1 d . . .
 H93 H 0.1433 0.9162 0.7444 0.030 Uiso 1 calc . . R
 C94 C 0.0599(2) 0.8521(3) 0.7798(2) 0.0326(9) Uani 1 d . . .
 H94 H 0.0345 0.9095 0.7834 0.039 Uiso 1 calc . . R
 C95 C 0.03306(19) 0.7652(3) 0.7961(2) 0.0368(9) Uani 1 d . . .
 H95 H -0.0119 0.7618 0.8085 0.044 Uiso 1 calc . . R
 C96 C 0.07103(17) 0.6808(3) 0.79486(18) 0.0262(8) Uani 1 d . . .
 H96 H 0.0518 0.6209 0.8070 0.031 Uiso 1 calc . . R
 C101 C 0.14103(16) 0.4971(2) 0.82990(16) 0.0184(6) Uani 1 d . . .
 C102 C 0.1041(2) 0.4171(3) 0.8137(2) 0.0304(9) Uani 1 d . . .
 H102 H 0.1008 0.3972 0.7690 0.037 Uiso 1 calc . . R
 C103 C 0.0715(2) 0.3650(3) 0.8630(2) 0.0404(11) Uani 1 d . . .
 H103 H 0.0464 0.3096 0.8518 0.048 Uiso 1 calc . . R
 C104 C 0.0756(2) 0.3940(3) 0.9274(2) 0.0427(11) Uani 1 d . . .
 H104 H 0.0523 0.3599 0.9606 0.051 Uiso 1 calc . . R
 C105 C 0.1138(2) 0.4728(3) 0.9442(2) 0.0443(11) Uani 1 d . . .
 H105 H 0.1178 0.4915 0.9891 0.053 Uiso 1 calc . . R
 C106 C 0.1460(2) 0.5244(3) 0.89564(18) 0.0320(9) Uani 1 d . . .
 H106 H 0.1717 0.5790 0.9073 0.038 Uiso 1 calc . . R
 P3 P 0.51782(5) 0.34476(7) 0.73583(6) 0.0372(2) Uani 1 d . . D
 F1 F 0.5535(3) 0.4348(4) 0.7036(3) 0.0571(19) Uiso 0.50 d D 1 D
 F1A F 0.5631(3) 0.4078(4) 0.6888(3) 0.0476(16) Uiso 0.50 d D 2 D
 F2 F 0.5777(4) 0.2785(7) 0.7122(6) 0.111(4) Uiso 0.50 d D 1 D
 F2A F 0.5747(2) 0.2656(4) 0.7359(3) 0.0414(14) Uiso 0.50 d D 2 D
 F3 F 0.5600(4) 0.3628(7) 0.8010(3) 0.070(3) Uiso 0.50 d D 1 D
 F3A F 0.5517(4) 0.3948(6) 0.7978(3) 0.077(3) Uiso 0.50 d D 2 D
 F4 F 0.4703(3) 0.4328(4) 0.7515(3) 0.0650(17) Uiso 0.50 d D 1 D
 F4A F 0.4498(3) 0.3985(6) 0.7272(4) 0.083(2) Uiso 0.50 d D 2 D
 F5 F 0.4693(5) 0.3179(10) 0.6779(5) 0.142(5) Uiso 0.50 d D 1 D
 F5A F 0.4939(4) 0.3021(5) 0.6672(3) 0.070(2) Uiso 0.50 d D 2 D
 F6 F 0.4844(3) 0.2453(4) 0.7559(4) 0.0750(19) Uiso 0.50 d D 1 D
 F6A F 0.4747(2) 0.2885(3) 0.7901(2) 0.0357(10) Uiso 0.50 d D 2 D

loop_
  _atom_site_aniso_label
  _atom_site_aniso_U_11
  _atom_site_aniso_U_22
  _atom_site_aniso_U_33
  _atom_site_aniso_U_23
  _atom_site_aniso_U_13
  _atom_site_aniso_U_12
 Ru1 0.01211(9) 0.01037(8) 0.01412(9) -0.00065(11) 0.00092(11) -0.00039(8)
 P1 0.0160(4) 0.0140(4) 0.0152(4) -0.0024(3) 0.0007(3) 0.0013(3)
 P2 0.0156(4) 0.0141(3) 0.0133(4) 0.0008(3) 0.0015(3) -0.0015(3)
 N1 0.0142(11) 0.0128(10) 0.0161(10) 0.0014(13) 0.0017(14) 0.0010(7)
 N2 0.0147(12) 0.0143(12) 0.0129(12) 0.0002(9) -0.0006(10) -0.0009(10)
 N3 0.0165(12) 0.0135(11) 0.0142(12) -0.0031(9) 0.0000(9) -0.0009(10)
 N4 0.0137(12) 0.0194(13) 0.0195(14) -0.0022(11) 0.0008(10) 0.0004(10)
 C1 0.0155(14) 0.0181(14) 0.0160(14) 0.0008(11) 0.0034(11) 0.0023(12)
 C2 0.0137(15) 0.0265(17) 0.0305(18) 0.0057(14) -0.0002(12) 0.0024(13)
 C3 0.0141(13) 0.0317(16) 0.046(2) 0.010(2) -0.001(2) -0.0084(12)
 C4 0.0208(16) 0.0211(16) 0.0316(19) 0.0075(13) -0.0005(13) -0.0055(13)
 C5 0.0154(14) 0.0156(13) 0.0156(14) 0.0007(11) 0.0028(10) -0.0008(11)
 C6 0.0173(14) 0.0125(13) 0.0141(14) -0.0006(11) 0.0009(12) -0.0012(11)
 C7 0.0173(14) 0.0133(13) 0.0126(14) 0.0011(11) -0.0005(11) -0.0014(11)
 C8 0.0172(15) 0.0164(14) 0.0153(15) -0.0017(11) -0.0009(12) 0.0027(11)
 C9 0.0145(14) 0.0145(13) 0.0153(15) -0.0001(11) 0.0008(11) -0.0006(11)
 C10 0.0163(14) 0.0129(13) 0.0151(14) -0.0029(11) 0.0021(11) -0.0010(11)
 C11 0.0159(15) 0.0232(15) 0.0157(15) -0.0027(12) 0.0005(12) 0.0013(12)
 C12 0.0152(15) 0.0307(18) 0.0215(16) -0.0033(14) 0.0008(12) -0.0014(13)
 C13 0.0203(16) 0.0235(16) 0.0193(15) -0.0030(13) 0.0025(12) -0.0087(13)
 C14 0.0189(14) 0.0152(13) 0.0174(18) -0.0014(11) 0.0023(12) -0.0020(11)
 C15 0.0211(16) 0.0181(16) 0.0217(17) -0.0008(12) 0.0031(13) -0.0023(13)
 C16 0.0282(17) 0.0156(15) 0.0217(17) -0.0010(12) -0.0011(14) 0.0000(13)
 C17 0.0257(17) 0.0214(16) 0.0279(19) 0.0004(14) -0.0028(14) 0.0006(14)
 C21 0.034(2) 0.0240(18) 0.034(2) 0.0012(15) -0.0019(17) -0.0082(15)
 C31 0.0157(14) 0.0118(13) 0.0190(15) -0.0008(11) 0.0013(12) 0.0008(11)
 C32 0.0235(16) 0.0180(14) 0.0210(16) 0.0019(12) -0.0003(13) -0.0022(13)
 C33 0.034(2) 0.0261(18) 0.0261(19) 0.0070(14) -0.0010(15) -0.0003(15)
 C34 0.0283(18) 0.0174(16) 0.033(2) 0.0063(15) 0.0045(15) -0.0053(13)
 C35 0.0200(15) 0.0187(15) 0.0279(17) -0.0049(13) -0.0010(13) -0.0031(12)
 C36 0.0229(16) 0.0171(14) 0.0177(16) 0.0003(12) -0.0010(13) -0.0004(12)
 C41 0.0144(14) 0.0155(14) 0.0210(17) 0.0009(13) 0.0003(12) -0.0020(11)
 C42 0.0220(17) 0.0235(17) 0.0233(18) 0.0018(14) -0.0022(14) 0.0000(14)
 C43 0.0241(18) 0.035(2) 0.029(2) 0.0065(15) -0.0112(15) -0.0015(15)
 C44 0.0164(16) 0.0272(18) 0.043(2) 0.0123(16) -0.0061(15) 0.0014(13)
 C45 0.0259(17) 0.0157(15) 0.041(2) 0.0051(15) 0.0029(15) 0.0005(13)
 C46 0.0233(17) 0.0188(16) 0.0275(18) -0.0020(14) -0.0006(14) 0.0014(13)
 C51 0.0255(17) 0.0192(15) 0.0164(15) -0.0019(12) 0.0032(13) 0.0003(13)
 C52 0.0283(18) 0.0227(16) 0.0182(16) -0.0051(13) -0.0004(14) 0.0023(14)
 C53 0.044(2) 0.0244(17) 0.0186(17) 0.0016(14) -0.0002(16) 0.0096(16)
 C54 0.058(3) 0.0247(18) 0.0207(19) 0.0039(15) 0.0105(18) 0.0013(18)
 C55 0.035(2) 0.030(2) 0.039(2) 0.0046(17) 0.0136(18) -0.0028(17)
 C56 0.0278(19) 0.0300(19) 0.030(2) 0.0072(15) 0.0034(15) -0.0001(15)
 C61 0.0178(15) 0.0160(14) 0.0201(16) -0.0027(12) 0.0032(12) 0.0013(12)
 C62 0.0234(17) 0.035(2) 0.0207(17) -0.0067(15) 0.0012(14) 0.0059(15)
 C63 0.030(2) 0.034(2) 0.032(2) -0.0133(16) 0.0065(16) 0.0053(16)
 C64 0.0199(17) 0.0290(19) 0.040(2) -0.0111(16) 0.0070(16) 0.0044(14)
 C65 0.0195(16) 0.0241(17) 0.034(2) -0.0012(15) -0.0048(14) -0.0002(13)
 C66 0.0205(16) 0.0190(15) 0.0229(17) -0.0035(13) 0.0032(13) 0.0004(12)
 C71 0.0168(15) 0.0202(16) 0.0221(16) -0.0078(13) 0.0038(13) 0.0002(12)
 C72 0.0210(18) 0.032(2) 0.033(2) -0.0007(16) -0.0013(16) -0.0013(15)
 C73 0.0209(19) 0.049(3) 0.038(2) -0.0058(19) -0.0036(17) -0.0059(17)
 C74 0.0209(17) 0.032(2) 0.049(2) -0.0115(18) 0.0077(17) -0.0085(15)
 C75 0.031(2) 0.0217(17) 0.047(3) -0.0076(16) 0.0058(18) -0.0027(15)
 C76 0.0309(19) 0.0241(18) 0.032(2) -0.0022(16) -0.0044(16) -0.0011(14)
 C81 0.0151(14) 0.0202(15) 0.0120(14) 0.0023(12) -0.0003(12) -0.0007(12)
 C82 0.0206(17) 0.0236(17) 0.0224(17) 0.0054(13) -0.0017(13) -0.0019(13)
 C83 0.0238(19) 0.034(2) 0.028(2) -0.0011(16) -0.0052(15) -0.0068(15)
 C84 0.0209(17) 0.046(2) 0.0234(18) 0.0066(16) -0.0071(14) -0.0002(16)
 C85 0.0247(17) 0.0321(19) 0.0212(17) 0.0074(14) 0.0012(14) 0.0083(14)
 C86 0.0251(17) 0.0233(17) 0.0174(15) -0.0013(12) 0.0004(13) 0.0006(13)
 C91 0.0185(15) 0.0183(15) 0.0144(15) -0.0013(12) -0.0017(12) 0.0015(12)
 C92 0.0247(17) 0.0205(16) 0.0141(16) -0.0021(12) -0.0028(13) 0.0007(13)
 C93 0.0351(19) 0.0207(16) 0.0202(17) -0.0019(13) -0.0084(15) 0.0008(14)
 C94 0.030(2) 0.0288(19) 0.039(2) -0.0013(17) -0.0073(17) 0.0136(16)
 C95 0.0195(18) 0.043(2) 0.048(3) -0.001(2) 0.0034(17) 0.0082(16)
 C96 0.0234(17) 0.0236(17) 0.032(2) 0.0000(15) 0.0031(15) 0.0014(14)
 C101 0.0201(15) 0.0182(15) 0.0169(15) 0.0034(12) 0.0047(12) -0.0005(12)
 C102 0.034(2) 0.0275(19) 0.029(2) -0.0001(16) 0.0045(17) -0.0119(16)
 C103 0.049(3) 0.038(2) 0.034(2) -0.0004(18) 0.008(2) -0.023(2)
 C104 0.057(3) 0.043(2) 0.028(2) 0.0060(18) 0.0142(19) -0.016(2)
 C105 0.062(3) 0.049(3) 0.0216(19) -0.0019(18) 0.0132(19) -0.025(2)
 C106 0.043(2) 0.031(2) 0.0219(18) 0.0018(15) 0.0088(16) -0.0130(17)
 P3 0.0370(6) 0.0265(5) 0.0480(7) 0.0130(5) -0.0060(5) 0.0027(4)

_geom_special_details
;
 All esds (except the esd in the dihedral angle between two l.s. planes) 
 are estimated using the full covariance matrix.  The cell esds are taken 
 into account individually in the estimation of esds in distances, angles 
 and torsion angles; correlations between esds in cell parameters are only 
 used when they are defined by crystal symmetry.  An approximate (isotropic) 
 treatment of cell esds is used for estimating esds involving l.s. planes. 
;
loop_
  _geom_bond_atom_site_label_1
  _geom_bond_atom_site_label_2
  _geom_bond_distance
  _geom_bond_site_symmetry_2
  _geom_bond_publ_flag
 Ru1 P1 2.3705(8) . ?
 Ru1 P2 2.3796(8) . ?
 Ru1 N1 2.131(2) . ?
 Ru1 N2 1.940(2) . ?
 Ru1 N3 2.136(3) . ?
 Ru1 N4 2.023(3) . ?
 P1 C51 1.834(3) . ?
 P1 C61 1.823(3) . ?
 P1 C71 1.826(3) . ?
 P2 C81 1.836(3) . ?
 P2 C91 1.826(3) . ?
 P2 C101 1.831(3) . ?
 N1 C1 1.340(4) . ?
 N1 C5 1.386(4) . ?
 N2 C6 1.337(4) . ?
 N2 C9 1.348(4) . ?
 N3 C10 1.385(4) . ?
 N3 C14 1.345(4) . ?
 N4 C15 1.150(4) . ?
 N5A C22A 1.147(7) . ?
 N5B C22B 1.147(7) . ?
 C1 H1 0.9500 . ?
 C1 C2 1.378(4) . ?
 C2 H2 0.9500 . ?
 C2 C3 1.378(5) . ?
 C3 H3 0.9500 . ?
 C3 C4 1.374(5) . ?
 C4 H4 0.9500 . ?
 C4 C5 1.392(4) . ?
 C5 C6 1.461(4) . ?
 C6 C7 1.421(4) . ?
 C7 C8 1.423(4) . ?
 C7 C31 1.485(4) . ?
 C8 C9 1.415(4) . ?
 C8 C41 1.483(4) . ?
 C9 C10 1.459(4) . ?
 C10 C11 1.383(4) . ?
 C11 H11 0.9500 . ?
 C11 C12 1.385(4) . ?
 C12 H12 0.9500 . ?
 C12 C13 1.386(5) . ?
 C13 H13 0.9500 . ?
 C13 C14 1.380(4) . ?
 C14 H14 0.9500 . ?
 C15 C16 1.436(5) . ?
 C16 C17 1.392(5) . ?
 C16 C21 1.390(5) . ?
 C17 H17A 0.9500 . ?
 C17 H17 0.9500 . ?
 C17 C18A 1.394(4) . ?
 C17 C18B 1.398(4) . ?
 C18A H18A 0.9500 . ?
 C18A C19A 1.396(4) . ?
 C18B H18B 0.9500 . ?
 C18B C19B 1.397(4) . ?
 C19A C20A 1.402(4) . ?
 C19A C22A 1.430(6) . ?
 C19B C20B 1.393(4) . ?
 C19B C22B 1.428(7) . ?
 C20A H20A 0.9500 . ?
 C20A C21 1.412(4) . ?
 C20B H20B 0.9500 . ?
 C20B C21 1.386(4) . ?
 C21 H21A 0.9500 . ?
 C21 H21 0.9500 . ?
 C31 C32 1.396(4) . ?
 C31 C36 1.387(4) . ?
 C32 H32 0.9500 . ?
 C32 C33 1.389(5) . ?
 C33 H33 0.9500 . ?
 C33 C34 1.390(5) . ?
 C34 H34 0.9500 . ?
 C34 C35 1.382(5) . ?
 C35 H35 0.9500 . ?
 C35 C36 1.396(4) . ?
 C36 H36 0.9500 . ?
 C41 C42 1.387(5) . ?
 C41 C46 1.390(5) . ?
 C42 H42 0.9500 . ?
 C42 C43 1.399(5) . ?
 C43 H43 0.9500 . ?
 C43 C44 1.375(6) . ?
 C44 H44 0.9500 . ?
 C44 C45 1.396(6) . ?
 C45 H45 0.9500 . ?
 C45 C46 1.397(5) . ?
 C46 H46 0.9500 . ?
 C51 C52 1.395(5) . ?
 C51 C56 1.384(5) . ?
 C52 H52 0.9500 . ?
 C52 C53 1.388(5) . ?
 C53 H53 0.9500 . ?
 C53 C54 1.368(6) . ?
 C54 H54 0.9500 . ?
 C54 C55 1.386(6) . ?
 C55 H55 0.9500 . ?
 C55 C56 1.389(5) . ?
 C56 H56 0.9500 . ?
 C61 C62 1.399(5) . ?
 C61 C66 1.384(5) . ?
 C62 H62 0.9500 . ?
 C62 C63 1.386(5) . ?
 C63 H63 0.9500 . ?
 C63 C64 1.372(6) . ?
 C64 H64 0.9500 . ?
 C64 C65 1.382(5) . ?
 C65 H65 0.9500 . ?
 C65 C66 1.394(5) . ?
 C66 H66 0.9500 . ?
 C71 C72 1.378(5) . ?
 C71 C76 1.413(5) . ?
 C72 H72 0.9500 . ?
 C72 C73 1.393(5) . ?
 C73 H73 0.9500 . ?
 C73 C74 1.370(6) . ?
 C74 H74 0.9500 . ?
 C74 C75 1.374(6) . ?
 C75 H75 0.9500 . ?
 C75 C76 1.381(5) . ?
 C76 H76 0.9500 . ?
 C81 C82 1.381(5) . ?
 C81 C86 1.404(4) . ?
 C82 H82 0.9500 . ?
 C82 C83 1.402(5) . ?
 C83 H83 0.9500 . ?
 C83 C84 1.384(5) . ?
 C84 H84 0.9500 . ?
 C84 C85 1.369(5) . ?
 C85 H85 0.9500 . ?
 C85 C86 1.383(5) . ?
 C86 H86 0.9500 . ?
 C91 C92 1.405(4) . ?
 C91 C96 1.394(5) . ?
 C92 H92 0.9500 . ?
 C92 C93 1.383(5) . ?
 C93 H93 0.9500 . ?
 C93 C94 1.398(5) . ?
 C94 H94 0.9500 . ?
 C94 C95 1.363(6) . ?
 C95 H95 0.9500 . ?
 C95 C96 1.402(5) . ?
 C96 H96 0.9500 . ?
 C101 C102 1.378(5) . ?
 C101 C106 1.391(5) . ?
 C102 H102 0.9500 . ?
 C102 C103 1.401(5) . ?
 C103 H103 0.9500 . ?
 C103 C104 1.370(6) . ?
 C104 H104 0.9500 . ?
 C104 C105 1.382(6) . ?
 C105 H105 0.9500 . ?
 C105 C106 1.383(5) . ?
 C106 H106 0.9500 . ?
 P3 F1 1.585(3) . ?
 P3 F1A 1.588(3) . ?
 P3 F2 1.598(4) . ?
 P3 F2A 1.594(3) . ?
 P3 F3 1.596(4) . ?
 P3 F3A 1.594(4) . ?
 P3 F4 1.589(3) . ?
 P3 F4A 1.581(4) . ?
 P3 F5 1.580(4) . ?
 P3 F5A 1.590(4) . ?
 P3 F6 1.590(4) . ?
 P3 F6A 1.610(3) . ?

loop_
  _geom_angle_atom_site_label_1
  _geom_angle_atom_site_label_2
  _geom_angle_atom_site_label_3
  _geom_angle
  _geom_angle_site_symmetry_1
  _geom_angle_site_symmetry_3
  _geom_angle_publ_flag
 P1 Ru1 P2 179.05(3) . . ?
 N1 Ru1 P1 91.51(9) . . ?
 N1 Ru1 P2 87.67(9) . . ?
 N1 Ru1 N3 152.38(9) . . ?
 N2 Ru1 P1 89.16(8) . . ?
 N2 Ru1 P2 91.11(8) . . ?
 N2 Ru1 N1 76.02(10) . . ?
 N2 Ru1 N3 76.36(10) . . ?
 N2 Ru1 N4 178.77(11) . . ?
 N3 Ru1 P1 87.77(7) . . ?
 N3 Ru1 P2 93.18(7) . . ?
 N4 Ru1 P1 91.36(8) . . ?
 N4 Ru1 P2 88.35(8) . . ?
 N4 Ru1 N1 102.85(10) . . ?
 N4 Ru1 N3 104.77(10) . . ?
 C51 P1 Ru1 112.44(11) . . ?
 C61 P1 Ru1 121.02(11) . . ?
 C61 P1 C51 100.54(15) . . ?
 C61 P1 C71 98.27(15) . . ?
 C71 P1 Ru1 111.45(11) . . ?
 C71 P1 C51 112.02(16) . . ?
 C81 P2 Ru1 111.27(10) . . ?
 C91 P2 Ru1 113.69(10) . . ?
 C91 P2 C81 109.15(15) . . ?
 C91 P2 C101 100.84(15) . . ?
 C101 P2 Ru1 122.00(11) . . ?
 C101 P2 C81 98.27(15) . . ?
 C1 N1 Ru1 127.40(19) . . ?
 C1 N1 C5 118.3(2) . . ?
 C5 N1 Ru1 114.21(18) . . ?
 C6 N2 Ru1 124.4(2) . . ?
 C6 N2 C9 111.6(3) . . ?
 C9 N2 Ru1 124.0(2) . . ?
 C10 N3 Ru1 113.80(19) . . ?
 C14 N3 Ru1 128.5(2) . . ?
 C14 N3 C10 117.7(3) . . ?
 C15 N4 Ru1 174.7(3) . . ?
 N1 C1 H1 118.2 . . ?
 N1 C1 C2 123.6(3) . . ?
 C2 C1 H1 118.2 . . ?
 C1 C2 H2 120.9 . . ?
 C3 C2 C1 118.1(3) . . ?
 C3 C2 H2 120.9 . . ?
 C2 C3 H3 120.0 . . ?
 C4 C3 C2 120.1(3) . . ?
 C4 C3 H3 120.0 . . ?
 C3 C4 H4 120.0 . . ?
 C3 C4 C5 120.0(3) . . ?
 C5 C4 H4 120.0 . . ?
 N1 C5 C4 119.9(3) . . ?
 N1 C5 C6 113.8(2) . . ?
 C4 C5 C6 126.3(3) . . ?
 N2 C6 C5 111.6(3) . . ?
 N2 C6 C7 107.8(3) . . ?
 C7 C6 C5 140.6(3) . . ?
 C6 C7 C8 106.5(3) . . ?
 C6 C7 C31 128.6(3) . . ?
 C8 C7 C31 124.9(3) . . ?
 C7 C8 C41 125.3(3) . . ?
 C9 C8 C7 106.2(3) . . ?
 C9 C8 C41 128.4(3) . . ?
 N2 C9 C8 108.0(3) . . ?
 N2 C9 C10 111.5(3) . . ?
 C8 C9 C10 140.5(3) . . ?
 N3 C10 C9 114.3(3) . . ?
 C11 C10 N3 120.6(3) . . ?
 C11 C10 C9 125.0(3) . . ?
 C10 C11 H11 119.8 . . ?
 C10 C11 C12 120.3(3) . . ?
 C12 C11 H11 119.8 . . ?
 C11 C12 H12 120.4 . . ?
 C11 C12 C13 119.1(3) . . ?
 C13 C12 H12 120.4 . . ?
 C12 C13 H13 120.9 . . ?
 C14 C13 C12 118.3(3) . . ?
 C14 C13 H13 120.9 . . ?
 N3 C14 C13 123.9(3) . . ?
 N3 C14 H14 118.1 . . ?
 C13 C14 H14 118.1 . . ?
 N4 C15 C16 173.9(4) . . ?
 C17 C16 C15 118.3(3) . . ?
 C21 C16 C15 120.8(3) . . ?
 C21 C16 C17 120.9(3) . . ?
 C16 C17 H17A 123.4 . . ?
 C16 C17 H17 117.2 . . ?
 C16 C17 C18A 125.6(4) . . ?
 C16 C17 C18B 113.2(4) . . ?
 H17A C17 H17 6.9 . . ?
 C18A C17 H17A 111.0 . . ?
 C18A C17 H17 117.2 . . ?
 C18A C17 C18B 12.7(4) . . ?
 C18B C17 H17A 123.4 . . ?
 C18B C17 H17 129.4 . . ?
 C17 C18A H18A 122.6 . . ?
 C17 C18A C19A 114.8(5) . . ?
 C19A C18A H18A 122.6 . . ?
 C17 C18B H18B 118.4 . . ?
 C19B C18B C17 123.2(6) . . ?
 C19B C18B H18B 118.4 . . ?
 C18A C19A C20A 119.2(6) . . ?
 C18A C19A C22A 118.1(5) . . ?
 C20A C19A C22A 122.7(5) . . ?
 C18B C19B C22B 120.3(7) . . ?
 C20B C19B C18B 125.0(6) . . ?
 C20B C19B C22B 114.7(6) . . ?
 C19A C20A H20A 116.9 . . ?
 C19A C20A C21 126.3(6) . . ?
 C21 C20A H20A 116.9 . . ?
 C19B C20B H20B 125.4 . . ?
 C21 C20B C19B 109.2(6) . . ?
 C21 C20B H20B 125.4 . . ?
 C16 C21 C20A 113.2(4) . . ?
 C16 C21 H21A 115.9 . . ?
 C16 C21 H21 123.4 . . ?
 C20A C21 H21A 130.6 . . ?
 C20A C21 H21 123.4 . . ?
 C20B C21 C16 128.2(5) . . ?
 C20B C21 C20A 15.7(4) . . ?
 C20B C21 H21A 115.9 . . ?
 C20B C21 H21 108.2 . . ?
 H21A C21 H21 9.0 . . ?
 N5A C22A C19A 176.2(10) . . ?
 N5B C22B C19B 176.3(12) . . ?
 C32 C31 C7 120.8(3) . . ?
 C36 C31 C7 120.7(3) . . ?
 C36 C31 C32 118.4(3) . . ?
 C31 C32 H32 119.3 . . ?
 C33 C32 C31 121.5(3) . . ?
 C33 C32 H32 119.3 . . ?
 C32 C33 H33 120.4 . . ?
 C32 C33 C34 119.3(3) . . ?
 C34 C33 H33 120.4 . . ?
 C33 C34 H34 120.0 . . ?
 C35 C34 C33 120.0(3) . . ?
 C35 C34 H34 120.0 . . ?
 C34 C35 H35 119.9 . . ?
 C34 C35 C36 120.2(3) . . ?
 C36 C35 H35 119.9 . . ?
 C31 C36 C35 120.6(3) . . ?
 C31 C36 H36 119.7 . . ?
 C35 C36 H36 119.7 . . ?
 C42 C41 C8 120.8(3) . . ?
 C42 C41 C46 118.5(3) . . ?
 C46 C41 C8 120.7(3) . . ?
 C41 C42 H42 119.4 . . ?
 C41 C42 C43 121.2(3) . . ?
 C43 C42 H42 119.4 . . ?
 C42 C43 H43 120.2 . . ?
 C44 C43 C42 119.6(3) . . ?
 C44 C43 H43 120.2 . . ?
 C43 C44 H44 119.9 . . ?
 C43 C44 C45 120.3(3) . . ?
 C45 C44 H44 119.9 . . ?
 C44 C45 H45 120.3 . . ?
 C44 C45 C46 119.4(3) . . ?
 C46 C45 H45 120.3 . . ?
 C41 C46 C45 120.9(3) . . ?
 C41 C46 H46 119.5 . . ?
 C45 C46 H46 119.5 . . ?
 C52 C51 P1 124.2(3) . . ?
 C56 C51 P1 116.8(3) . . ?
 C56 C51 C52 118.4(3) . . ?
 C51 C52 H52 119.7 . . ?
 C53 C52 C51 120.5(3) . . ?
 C53 C52 H52 119.7 . . ?
 C52 C53 H53 119.9 . . ?
 C54 C53 C52 120.3(4) . . ?
 C54 C53 H53 119.9 . . ?
 C53 C54 H54 119.9 . . ?
 C53 C54 C55 120.2(4) . . ?
 C55 C54 H54 119.9 . . ?
 C54 C55 H55 120.3 . . ?
 C54 C55 C56 119.5(4) . . ?
 C56 C55 H55 120.3 . . ?
 C51 C56 C55 121.2(4) . . ?
 C51 C56 H56 119.4 . . ?
 C55 C56 H56 119.4 . . ?
 C62 C61 P1 117.8(3) . . ?
 C66 C61 P1 123.4(3) . . ?
 C66 C61 C62 118.7(3) . . ?
 C61 C62 H62 119.7 . . ?
 C63 C62 C61 120.7(3) . . ?
 C63 C62 H62 119.7 . . ?
 C62 C63 H63 120.2 . . ?
 C64 C63 C62 119.7(4) . . ?
 C64 C63 H63 120.2 . . ?
 C63 C64 H64 119.6 . . ?
 C63 C64 C65 120.8(3) . . ?
 C65 C64 H64 119.6 . . ?
 C64 C65 H65 120.2 . . ?
 C64 C65 C66 119.5(3) . . ?
 C66 C65 H65 120.2 . . ?
 C61 C66 C65 120.6(3) . . ?
 C61 C66 H66 119.7 . . ?
 C65 C66 H66 119.7 . . ?
 C72 C71 P1 128.2(3) . . ?
 C72 C71 C76 117.8(3) . . ?
 C76 C71 P1 113.9(3) . . ?
 C71 C72 H72 119.7 . . ?
 C71 C72 C73 120.5(4) . . ?
 C73 C72 H72 119.7 . . ?
 C72 C73 H73 119.7 . . ?
 C74 C73 C72 120.6(4) . . ?
 C74 C73 H73 119.7 . . ?
 C73 C74 H74 119.9 . . ?
 C73 C74 C75 120.3(4) . . ?
 C75 C74 H74 119.9 . . ?
 C74 C75 H75 120.2 . . ?
 C74 C75 C76 119.6(4) . . ?
 C76 C75 H75 120.2 . . ?
 C71 C76 H76 119.4 . . ?
 C75 C76 C71 121.1(4) . . ?
 C75 C76 H76 119.4 . . ?
 C82 C81 P2 126.6(2) . . ?
 C82 C81 C86 118.3(3) . . ?
 C86 C81 P2 115.0(2) . . ?
 C81 C82 H82 119.8 . . ?
 C81 C82 C83 120.4(3) . . ?
 C83 C82 H82 119.8 . . ?
 C82 C83 H83 120.1 . . ?
 C84 C83 C82 119.9(3) . . ?
 C84 C83 H83 120.0 . . ?
 C83 C84 H84 119.9 . . ?
 C85 C84 C83 120.2(3) . . ?
 C85 C84 H84 119.9 . . ?
 C84 C85 H85 120.0 . . ?
 C84 C85 C86 120.0(3) . . ?
 C86 C85 H85 120.0 . . ?
 C81 C86 H86 119.5 . . ?
 C85 C86 C81 121.0(3) . . ?
 C85 C86 H86 119.5 . . ?
 C92 C91 P2 122.3(2) . . ?
 C96 C91 P2 119.0(3) . . ?
 C96 C91 C92 118.2(3) . . ?
 C91 C92 H92 119.7 . . ?
 C93 C92 C91 120.7(3) . . ?
 C93 C92 H92 119.7 . . ?
 C92 C93 H93 119.9 . . ?
 C92 C93 C94 120.2(3) . . ?
 C94 C93 H93 119.9 . . ?
 C93 C94 H94 120.2 . . ?
 C95 C94 C93 119.5(3) . . ?
 C95 C94 H94 120.2 . . ?
 C94 C95 H95 119.6 . . ?
 C94 C95 C96 120.8(4) . . ?
 C96 C95 H95 119.6 . . ?
 C91 C96 C95 120.3(3) . . ?
 C91 C96 H96 119.8 . . ?
 C95 C96 H96 119.8 . . ?
 C102 C101 P2 122.9(3) . . ?
 C102 C101 C106 119.2(3) . . ?
 C106 C101 P2 118.0(3) . . ?
 C101 C102 H102 120.0 . . ?
 C101 C102 C103 120.1(4) . . ?
 C103 C102 H102 120.0 . . ?
 C102 C103 H103 119.9 . . ?
 C104 C103 C102 120.1(4) . . ?
 C104 C103 H103 119.9 . . ?
 C103 C104 H104 119.9 . . ?
 C103 C104 C105 120.1(4) . . ?
 C105 C104 H104 119.9 . . ?
 C104 C105 H105 120.0 . . ?
 C104 C105 C106 119.9(4) . . ?
 C106 C105 H105 120.0 . . ?
 C101 C106 H106 119.7 . . ?
 C105 C106 C101 120.6(4) . . ?
 C105 C106 H106 119.7 . . ?
 F1 P3 F1A 18.8(3) . . ?
 F1 P3 F2 88.8(5) . . ?
 F1 P3 F2A 102.0(4) . . ?
 F1 P3 F3 88.4(4) . . ?
 F1 P3 F3A 77.6(4) . . ?
 F1 P3 F4 76.0(4) . . ?
 F1 P3 F5A 94.1(4) . . ?
 F1 P3 F6 169.8(4) . . ?
 F1 P3 F6A 156.0(3) . . ?
 F1A P3 F2 72.2(5) . . ?
 F1A P3 F2A 87.6(3) . . ?
 F1A P3 F3 95.8(4) . . ?
 F1A P3 F3A 89.1(4) . . ?
 F1A P3 F4 92.9(3) . . ?
 F1A P3 F5A 81.7(4) . . ?
 F1A P3 F6 151.5(4) . . ?
 F1A P3 F6A 173.6(3) . . ?
 F2 P3 F6A 110.0(4) . . ?
 F2A P3 F2 18.6(5) . . ?
 F2A P3 F3 73.6(4) . . ?
 F2A P3 F6A 93.5(3) . . ?
 F3 P3 F2 86.0(5) . . ?
 F3 P3 F6A 78.5(4) . . ?
 F3A P3 F2 99.1(5) . . ?
 F3A P3 F2A 89.1(4) . . ?
 F3A P3 F3 17.3(5) . . ?
 F3A P3 F6A 84.6(4) . . ?
 F4 P3 F2 164.7(5) . . ?
 F4 P3 F2A 165.9(4) . . ?
 F4 P3 F3 92.3(4) . . ?
 F4 P3 F3A 76.7(4) . . ?
 F4 P3 F5A 105.9(4) . . ?
 F4 P3 F6 110.7(4) . . ?
 F4 P3 F6A 84.4(3) . . ?
 F4A P3 F1 89.1(4) . . ?
 F4A P3 F1A 100.5(4) . . ?
 F4A P3 F2 154.7(5) . . ?
 F4A P3 F2A 163.6(4) . . ?
 F4A P3 F3 119.2(5) . . ?
 F4A P3 F3A 105.1(5) . . ?
 F4A P3 F4 29.3(3) . . ?
 F4A P3 F5A 79.0(4) . . ?
 F4A P3 F6 93.6(4) . . ?
 F4A P3 F6A 80.1(3) . . ?
 F5 P3 F1 99.5(6) . . ?
 F5 P3 F1A 92.6(5) . . ?
 F5 P3 F2 96.7(6) . . ?
 F5 P3 F2A 107.0(5) . . ?
 F5 P3 F3 171.7(6) . . ?
 F5 P3 F3A 163.9(6) . . ?
 F5 P3 F4 87.2(5) . . ?
 F5 P3 F4A 58.8(5) . . ?
 F5 P3 F5A 21.3(5) . . ?
 F5 P3 F6 73.7(6) . . ?
 F5 P3 F6A 93.2(5) . . ?
 F5A P3 F2 75.9(5) . . ?
 F5A P3 F2A 88.1(4) . . ?
 F5A P3 F3 161.7(4) . . ?
 F5A P3 F3A 170.5(5) . . ?
 F5A P3 F6A 104.6(3) . . ?
 F6 P3 F2 84.5(5) . . ?
 F6 P3 F2A 73.4(4) . . ?
 F6 P3 F3 98.8(4) . . ?
 F6 P3 F3A 111.1(4) . . ?
 F6 P3 F5A 76.8(4) . . ?
 F6 P3 F6A 34.0(3) . . ?

loop_
  _geom_torsion_atom_site_label_1
  _geom_torsion_atom_site_label_2
  _geom_torsion_atom_site_label_3
  _geom_torsion_atom_site_label_4
  _geom_torsion
  _geom_torsion_site_symmetry_1
  _geom_torsion_site_symmetry_2
  _geom_torsion_site_symmetry_3
  _geom_torsion_site_symmetry_4
  _geom_torsion_publ_flag
 N1 C5 C6 N2 0.3(4) . . . . ?
 N2 C9 C10 N3 -0.9(4) . . . . ?
 C4 C5 C6 N2 -178.1(3) . . . . ?
 C4 C5 C6 C7 2.3(6) . . . . ?
 C6 C7 C31 C32 135.5(3) . . . . ?
 C6 C7 C31 C36 -47.4(5) . . . . ?
 C7 C6 C5 N1 -179.3(4) . . . . ?
 C7 C8 C41 C42 115.3(4) . . . . ?
 C7 C8 C41 C46 -61.7(5) . . . . ?
 C8 C7 C31 C32 -47.9(5) . . . . ?
 C8 C7 C31 C36 129.1(3) . . . . ?
 C8 C9 C10 N3 179.9(4) . . . . ?
 C8 C9 C10 C11 1.5(6) . . . . ?
 C9 C8 C41 C42 -61.7(5) . . . . ?
 C9 C8 C41 C46 121.3(4) . . . . ?
 C11 C10 C9 N2 -179.3(3) . . . . ?
 C52 C51 P1 Ru1 -79.9(3) . . . . ?
 C52 C51 P1 C61 150.0(3) . . . . ?
 C52 C51 P1 C71 46.5(3) . . . . ?
 C56 C51 P1 Ru1 90.9(3) . . . . ?
 C56 C51 P1 C61 -39.2(3) . . . . ?
 C56 C51 P1 C71 -142.7(3) . . . . ?
 C62 C61 P1 Ru1 173.7(2) . . . . ?
 C62 C61 P1 C51 -61.9(3) . . . . ?
 C62 C61 P1 C71 52.5(3) . . . . ?
 C66 C61 P1 Ru1 -4.9(3) . . . . ?
 C66 C61 P1 C51 119.5(3) . . . . ?
 C66 C61 P1 C71 -126.1(3) . . . . ?
 C72 C71 P1 Ru1 107.1(3) . . . . ?
 C72 C71 P1 C51 -19.9(4) . . . . ?
 C72 C71 P1 C61 -124.8(3) . . . . ?
 C76 C71 P1 Ru1 -70.5(3) . . . . ?
 C76 C71 P1 C51 162.5(3) . . . . ?
 C76 C71 P1 C61 57.5(3) . . . . ?
 C82 C81 P2 Ru1 107.0(3) . . . . ?
 C82 C81 P2 C91 -19.2(3) . . . . ?
 C82 C81 P2 C101 -123.8(3) . . . . ?
 C86 C81 P2 Ru1 -70.0(3) . . . . ?
 C86 C81 P2 C91 163.7(2) . . . . ?
 C86 C81 P2 C101 59.1(3) . . . . ?
 C92 C91 P2 Ru1 -69.7(3) . . . . ?
 C92 C91 P2 C81 55.2(3) . . . . ?
 C92 C91 P2 C101 158.0(3) . . . . ?
 C96 C91 P2 Ru1 102.4(3) . . . . ?
 C96 C91 P2 C81 -132.7(3) . . . . ?
 C96 C91 P2 C101 -29.9(3) . . . . ?
 C102 C101 P2 Ru1 -13.6(4) . . . . ?
 C102 C101 P2 C81 -135.2(3) . . . . ?
 C102 C101 P2 C91 113.4(3) . . . . ?
 C106 C101 P2 Ru1 167.9(3) . . . . ?
 C106 C101 P2 C81 46.3(3) . . . . ?
 C106 C101 P2 C91 -65.1(3) . . . . ?

_iucr_refine_instructions_details
;
TITL 15srv290 in Pna21 #33
REM reset to Pna21 #33
CELL 0.71073 20.3395 13.8586 20.2982 90 90 90
ZERR 4 0.0009 0.0006 0.0009 0 0 0
LATT -1
SYMM -X,-Y,0.5+Z
SYMM 0.5-X,0.5+Y,0.5+Z
SYMM 0.5+X,0.5-Y,+Z
SFAC C H N F P Ru
UNIT 280 208 20 24 12 4
SADI 0.005 C18A C17 C18B C17 C19B C18B C19A C18A C20A C19A C20B C19B C21 =
 C20B C21 C20A
SADI 0.005 C22A C19A C22B C19B
SADI 0.005 N5A C22A N5B C22B
SADI 0.005 P3 F2 P3 F2A P3 F6 P3 F3 P3 F3A P3 F6A P3 F4 P3 F4A P3 F5 P3 F1 =
 P3 F5A P3 F1A

L.S. 11
PLAN  5
SIZE 0.03 0.25 0.33
TEMP -153.15
CONF N1 C5 C6 N2
CONF C4 C5 C6 N2
CONF C7 C6 C5 N1
CONF C4 C5 C6 C7
CONF N2 C9 C10 N3
CONF C11 C10 C9 N2
CONF C8 C9 C10 N3
CONF C8 C9 C10 C11
CONF C6 C7 C31 C32
CONF C6 C7 C31 C36
CONF C8 C7 C31 C32
CONF C8 C7 C31 C36
CONF C7 C8 C41 C42
CONF C7 C8 C41 C46
CONF C9 C8 C41 C42
CONF C9 C8 C41 C46
CONF C92 C91 P2 Ru1
CONF C96 C91 P2 Ru1
CONF C92 C91 P2 C81
CONF C96 C91 P2 C81
CONF C92 C91 P2 C101
CONF C96 C91 P2 C101
CONF C82 C81 P2 Ru1
CONF C86 C81 P2 Ru1
CONF C82 C81 P2 C91
CONF C86 C81 P2 C91
CONF C82 C81 P2 C101
CONF C86 C81 P2 C101
CONF C102 C101 P2 Ru1
CONF C106 C101 P2 Ru1
CONF C102 C101 P2 C81
CONF C106 C101 P2 C81
CONF C102 C101 P2 C91
CONF C106 C101 P2 C91
CONF C52 C51 P1 Ru1
CONF C56 C51 P1 Ru1
CONF C52 C51 P1 C61
CONF C56 C51 P1 C61
CONF C52 C51 P1 C71
CONF C56 C51 P1 C71
CONF C62 C61 P1 Ru1
CONF C66 C61 P1 Ru1
CONF C62 C61 P1 C51
CONF C66 C61 P1 C51
CONF C62 C61 P1 C71
CONF C66 C61 P1 C71
CONF C72 C71 P1 Ru1
CONF C76 C71 P1 Ru1
CONF C72 C71 P1 C51
CONF C76 C71 P1 C51
CONF C72 C71 P1 C61
CONF C76 C71 P1 C61
BOND $h
fmap 2
ACTA 
OMIT -2 60
OMIT 1 1 1
WGHT 0.04 6.3
FVAR 0.0783
REM <olex2.extras>
REM <HklSrc "%.\\15srv290.hkl">
REM </olex2.extras>

Ru1   6     0.19681  0.51930  0.65748  11.00000  0.01211  0.01037  0.01412 =
 -0.00065  0.00092 -0.00039 
P1    5     0.21276  0.46712  0.54742  11.00000  0.01602  0.01405  0.01522 =
 -0.00239  0.00067  0.00125 
P2    5     0.18271  0.57157  0.76825  11.00000  0.01561  0.01406  0.01327 =
 0.00082  0.00146 -0.00150 
N1    3     0.28964  0.59061  0.65817  11.00000  0.01424  0.01276  0.01611 =
 0.00135  0.00175  0.00105 
N2    3     0.17727  0.64766  0.62478  11.00000  0.01469  0.01432  0.01289 =
 0.00024 -0.00062 -0.00091 
N3    3     0.09344  0.51496  0.63904  11.00000  0.01652  0.01350  0.01422 =
 -0.00311  0.00001 -0.00088 
N4    3     0.21894  0.38656  0.69255  11.00000  0.01365  0.01939  0.01952 =
 -0.00218  0.00076  0.00042 
PART 1
N5A   3     0.38939 -0.09821  0.80902  10.50000  0.04095 
PART 0
PART 2
N5B   3     0.35920 -0.10707  0.82144  10.50000  0.05851 
PART 0
C1    1     0.34720  0.55545  0.67952  11.00000  0.01552  0.01809  0.01596 =
 0.00085  0.00337  0.00234 
AFIX 43
H1    2     0.34858  0.49043  0.69428  11.00000 -1.20000 
AFIX 0
C2    1     0.40448  0.60848  0.68122  11.00000  0.01367  0.02654  0.03046 =
 0.00567 -0.00020  0.00238 
AFIX 43
H2    2     0.44409  0.58126  0.69763  11.00000 -1.20000 
AFIX 0
C3    1     0.40268  0.70209  0.65845  11.00000  0.01407  0.03166  0.04573 =
 0.01049 -0.00145 -0.00837 
AFIX 43
H3    2     0.44157  0.74006  0.65844  11.00000 -1.20000 
AFIX 0
C4    1     0.34472  0.74061  0.63575  11.00000  0.02081  0.02113  0.03158 =
 0.00754 -0.00051 -0.00546 
AFIX 43
H4    2     0.34361  0.80501  0.61975  11.00000 -1.20000 
AFIX 0
C5    1     0.28759  0.68526  0.63618  11.00000  0.01537  0.01563  0.01559 =
 0.00074  0.00281 -0.00084 
C6    1     0.22198  0.71740  0.61675  11.00000  0.01735  0.01254  0.01406 =
 -0.00063  0.00087 -0.00121 
C7    1     0.18909  0.79984  0.59127  11.00000  0.01731  0.01326  0.01260 =
 0.00115 -0.00048 -0.00145 
C8    1     0.12197  0.77324  0.58357  11.00000  0.01716  0.01641  0.01530 =
 -0.00174 -0.00090  0.00271 
C9    1     0.11701  0.67658  0.60547  11.00000  0.01452  0.01446  0.01534 =
 -0.00010  0.00085 -0.00057 
C10   1     0.06829  0.60033  0.61415  11.00000  0.01635  0.01294  0.01505 =
 -0.00293  0.00208 -0.00105 
C11   1     0.00238  0.60799  0.59813  11.00000  0.01589  0.02315  0.01565 =
 -0.00274  0.00054  0.00127 
AFIX 43
H11   2    -0.01408  0.66645  0.58010  11.00000 -1.20000 
AFIX 0
C12   1    -0.03973  0.53086  0.60824  11.00000  0.01519  0.03071  0.02154 =
 -0.00333  0.00084 -0.00136 
AFIX 43
H12   2    -0.08536  0.53693  0.59910  11.00000 -1.20000 
AFIX 0
C13   1    -0.01441  0.44467  0.63188  11.00000  0.02029  0.02349  0.01931 =
 -0.00303  0.00245 -0.00869 
AFIX 43
H13   2    -0.04197  0.39007  0.63808  11.00000 -1.20000 
AFIX 0
C14   1     0.05184  0.44024  0.64616  11.00000  0.01885  0.01516  0.01737 =
 -0.00137  0.00229 -0.00198 
AFIX 43
H14   2     0.06910  0.38090  0.66196  11.00000 -1.20000 
AFIX 0
C15   1     0.23585  0.31416  0.71442  11.00000  0.02108  0.01806  0.02173 =
 -0.00078  0.00315 -0.00232 
C16   1     0.26402  0.22699  0.74029  11.00000  0.02818  0.01556  0.02172 =
 -0.00097 -0.00111 -0.00001 
C17   1     0.33223  0.21982  0.74346  11.00000  0.02573  0.02137  0.02791 =
 0.00039 -0.00278  0.00062 
PART 2
AFIX 43
H17a  2     0.36109  0.26993  0.72991  10.50000 -1.20000 
AFIX 0
PART 0
PART 1
AFIX 43
H17   2     0.35694  0.27514  0.73116  10.50000 -1.20000 
AFIX 0
C18A  1     0.36737  0.13838  0.76315  10.50000  0.02075 
AFIX 43
H18A  2     0.41405  0.13634  0.76356  10.50000 -1.20000 
AFIX 0
PART 0
PART 2
C18B  1     0.35399  0.13149  0.76859  10.50000  0.02320 
AFIX 43
H18B  2     0.39999  0.12087  0.77219  10.50000 -1.20000 
AFIX 0
PART 0
PART 1
C19A  1     0.32861  0.06005  0.78221  10.50000  0.01777 
PART 0
PART 2
C19B  1     0.31139  0.05807  0.78867  10.50000  0.02995 
PART 0
PART 1
C20A  1     0.26000  0.06960  0.78182  10.50000  0.01857 
AFIX 43
H20A  2     0.23522  0.01561  0.79648  10.50000 -1.20000 
AFIX 0
PART 0
PART 2
C20B  1     0.24308  0.06473  0.78951  10.50000  0.03341 
AFIX 43
H20B  2     0.21403  0.01714  0.80646  10.50000 -1.20000 
AFIX 0
PART 0
C21   1     0.22417  0.15176  0.76171  11.00000  0.03423  0.02400  0.03360 =
 0.00123 -0.00189 -0.00816 
PART 2
AFIX 43
H21a  2     0.17818  0.16120  0.75666  10.50000 -1.20000 
AFIX 0
PART 0
PART 1
AFIX 43
H21   2     0.17754  0.15528  0.76272  10.50000 -1.20000 
AFIX 0
C22A  1     0.36100 -0.02834  0.79864  10.50000  0.02135 
PART 0
PART 2
C22B  1     0.33688 -0.03341  0.80860  10.50000  0.04018 
PART 0
C31   1     0.21623  0.89733  0.57780  11.00000  0.01572  0.01181  0.01904 =
 -0.00079  0.00126  0.00079 
C32   1     0.20118  0.94573  0.51940  11.00000  0.02350  0.01797  0.02096 =
 0.00191 -0.00029 -0.00224 
AFIX 43
H32   2     0.17553  0.91400  0.48683  11.00000 -1.20000 
AFIX 0
C33   1     0.22286  1.03924  0.50787  11.00000  0.03418  0.02608  0.02609 =
 0.00705 -0.00102 -0.00034 
AFIX 43
H33   2     0.21129  1.07167  0.46830  11.00000 -1.20000 
AFIX 0
C34   1     0.26169  1.08486  0.55483  11.00000  0.02832  0.01744  0.03342 =
 0.00630  0.00454 -0.00535 
AFIX 43
H34   2     0.27696  1.14871  0.54736  11.00000 -1.20000 
AFIX 0
C35   1     0.27808  1.03735  0.61242  11.00000  0.01997  0.01865  0.02788 =
 -0.00492 -0.00100 -0.00307 
AFIX 43
H35   2     0.30535  1.06817  0.64406  11.00000 -1.20000 
AFIX 0
C36   1     0.25469  0.94425  0.62424  11.00000  0.02290  0.01707  0.01774 =
 0.00025 -0.00105 -0.00036 
AFIX 43
H36   2     0.26521  0.91276  0.66445  11.00000 -1.20000 
AFIX 0
C41   1     0.06984  0.83547  0.55521  11.00000  0.01442  0.01547  0.02100 =
 0.00090  0.00030 -0.00199 
C42   1     0.03879  0.81040  0.49682  11.00000  0.02196  0.02345  0.02330 =
 0.00182 -0.00223 -0.00001 
AFIX 43
H42   2     0.04851  0.75009  0.47681  11.00000 -1.20000 
AFIX 0
C43   1    -0.00658  0.87226  0.46686  11.00000  0.02413  0.03512  0.02908 =
 0.00647 -0.01116 -0.00154 
AFIX 43
H43   2    -0.02678  0.85459  0.42643  11.00000 -1.20000 
AFIX 0
C44   1    -0.02176  0.95881  0.49627  11.00000  0.01639  0.02723  0.04279 =
 0.01232 -0.00611  0.00143 
AFIX 43
H44   2    -0.05227  1.00127  0.47588  11.00000 -1.20000 
AFIX 0
C45   1     0.00745  0.98457  0.55594  11.00000  0.02589  0.01568  0.04083 =
 0.00509  0.00293  0.00053 
AFIX 43
H45   2    -0.00364  1.04384  0.57666  11.00000 -1.20000 
AFIX 0
C46   1     0.05314  0.92241  0.58494  11.00000  0.02328  0.01876  0.02755 =
 -0.00205 -0.00063  0.00144 
AFIX 43
H46   2     0.07308  0.93983  0.62556  11.00000 -1.20000 
AFIX 0
C51   1     0.22703  0.56791  0.49062  11.00000  0.02549  0.01924  0.01639 =
 -0.00186  0.00321  0.00026 
C52   1     0.17739  0.62602  0.46469  11.00000  0.02832  0.02269  0.01817 =
 -0.00514 -0.00036  0.00230 
AFIX 43
H52   2     0.13265  0.60877  0.47115  11.00000 -1.20000 
AFIX 0
C53   1     0.19284  0.70887  0.42950  11.00000  0.04416  0.02444  0.01864 =
 0.00161 -0.00022  0.00960 
AFIX 43
H53   2     0.15867  0.74751  0.41155  11.00000 -1.20000 
AFIX 0
C54   1     0.25706  0.73514  0.42055  11.00000  0.05755  0.02468  0.02068 =
 0.00395  0.01049  0.00126 
AFIX 43
H54   2     0.26732  0.79230  0.39685  11.00000 -1.20000 
AFIX 0
C55   1     0.30721  0.67852  0.44598  11.00000  0.03483  0.03023  0.03920 =
 0.00462  0.01358 -0.00282 
AFIX 43
H55   2     0.35183  0.69661  0.43974  11.00000 -1.20000 
AFIX 0
C56   1     0.29170  0.59518  0.48062  11.00000  0.02779  0.03001  0.02958 =
 0.00715  0.00338 -0.00010 
AFIX 43
H56   2     0.32611  0.55619  0.49776  11.00000 -1.20000 
AFIX 0
C61   1     0.28120  0.38833  0.52566  11.00000  0.01785  0.01599  0.02007 =
 -0.00273  0.00317  0.00134 
C62   1     0.28380  0.35269  0.46121  11.00000  0.02335  0.03482  0.02073 =
 -0.00672  0.00125  0.00588 
AFIX 43
H62   2     0.25128  0.37171  0.43023  11.00000 -1.20000 
AFIX 0
C63   1     0.33331  0.28994  0.44211  11.00000  0.03005  0.03361  0.03180 =
 -0.01333  0.00650  0.00531 
AFIX 43
H63   2     0.33479  0.26621  0.39823  11.00000 -1.20000 
AFIX 0
C64   1     0.38019  0.26226  0.48689  11.00000  0.01987  0.02904  0.04046 =
 -0.01114  0.00696  0.00442 
AFIX 43
H64   2     0.41373  0.21848  0.47393  11.00000 -1.20000 
AFIX 0
C65   1     0.37921  0.29732  0.55065  11.00000  0.01948  0.02412  0.03371 =
 -0.00121 -0.00477 -0.00015 
AFIX 43
H65   2     0.41214  0.27835  0.58120  11.00000 -1.20000 
AFIX 0
C66   1     0.32952  0.36073  0.56978  11.00000  0.02048  0.01902  0.02290 =
 -0.00345  0.00325  0.00044 
AFIX 43
H66   2     0.32885  0.38520  0.61349  11.00000 -1.20000 
AFIX 0
C71   1     0.14565  0.38948  0.51992  11.00000  0.01683  0.02019  0.02208 =
 -0.00784  0.00380  0.00015 
C72   1     0.09593  0.41086  0.47616  11.00000  0.02101  0.03250  0.03293 =
 -0.00067 -0.00128 -0.00132 
AFIX 43
H72   2     0.09459  0.47249  0.45571  11.00000 -1.20000 
AFIX 0
C73   1     0.04763  0.34285  0.46166  11.00000  0.02094  0.04897  0.03756 =
 -0.00577 -0.00361 -0.00585 
AFIX 43
H73   2     0.01385  0.35831  0.43112  11.00000 -1.20000 
AFIX 0
C74   1     0.04840  0.25386  0.49105  11.00000  0.02093  0.03168  0.04928 =
 -0.01149  0.00765 -0.00852 
AFIX 43
H74   2     0.01515  0.20809  0.48086  11.00000 -1.20000 
AFIX 0
C75   1     0.09706  0.23057  0.53520  11.00000  0.03055  0.02167  0.04661 =
 -0.00762  0.00580 -0.00270 
AFIX 43
H75   2     0.09772  0.16870  0.55534  11.00000 -1.20000 
AFIX 0
C76   1     0.14504  0.29765  0.55014  11.00000  0.03087  0.02409  0.03209 =
 -0.00222 -0.00438 -0.00105 
AFIX 43
H76   2     0.17819  0.28176  0.58127  11.00000 -1.20000 
AFIX 0
C81   1     0.26216  0.58432  0.81033  11.00000  0.01510  0.02015  0.01201 =
 0.00229 -0.00027 -0.00073 
C82   1     0.29307  0.66970  0.82686  11.00000  0.02058  0.02363  0.02244 =
 0.00544 -0.00171 -0.00185 
AFIX 43
H82   2     0.27205  0.72952  0.81802  11.00000 -1.20000 
AFIX 0
C83   1     0.35530  0.66864  0.85663  11.00000  0.02381  0.03447  0.02811 =
 -0.00113 -0.00520 -0.00678 
AFIX 43
H83   2     0.37587  0.72754  0.86883  11.00000 -1.20000 
AFIX 0
C84   1     0.38668  0.58170  0.86819  11.00000  0.02088  0.04602  0.02342 =
 0.00661 -0.00707 -0.00021 
AFIX 43
H84   2     0.42924  0.58108  0.88747  11.00000 -1.20000 
AFIX 0
C85   1     0.35662  0.49656  0.85196  11.00000  0.02474  0.03210  0.02115 =
 0.00743  0.00119  0.00834 
AFIX 43
H85   2     0.37828  0.43700  0.86007  11.00000 -1.20000 
AFIX 0
C86   1     0.29474  0.49721  0.82375  11.00000  0.02511  0.02331  0.01743 =
 -0.00126  0.00045  0.00063 
AFIX 43
H86   2     0.27394  0.43778  0.81330  11.00000 -1.20000 
AFIX 0
C91   1     0.13683  0.68428  0.77585  11.00000  0.01847  0.01826  0.01442 =
 -0.00127 -0.00167  0.00150 
C92   1     0.16285  0.77341  0.75562  11.00000  0.02474  0.02052  0.01411 =
 -0.00211 -0.00277  0.00074 
AFIX 43
H92   2     0.20691  0.77681  0.74025  11.00000 -1.20000 
AFIX 0
C93   1     0.12498  0.85627  0.75783  11.00000  0.03510  0.02068  0.02021 =
 -0.00189 -0.00835  0.00077 
AFIX 43
H93   2     0.14327  0.91619  0.74438  11.00000 -1.20000 
AFIX 0
C94   1     0.05988  0.85213  0.77982  11.00000  0.02969  0.02880  0.03933 =
 -0.00131 -0.00728  0.01364 
AFIX 43
H94   2     0.03454  0.90947  0.78336  11.00000 -1.20000 
AFIX 0
C95   1     0.03306  0.76519  0.79612  11.00000  0.01946  0.04262  0.04839 =
 -0.00120  0.00343  0.00818 
AFIX 43
H95   2    -0.01193  0.76177  0.80850  11.00000 -1.20000 
AFIX 0
C96   1     0.07103  0.68076  0.79487  11.00000  0.02336  0.02361  0.03173 =
 -0.00003  0.00314  0.00137 
AFIX 43
H96   2     0.05181  0.62088  0.80703  11.00000 -1.20000 
AFIX 0
C101  1     0.14103  0.49706  0.82990  11.00000  0.02007  0.01817  0.01691 =
 0.00337  0.00469 -0.00047 
C102  1     0.10414  0.41706  0.81370  11.00000  0.03448  0.02749  0.02928 =
 -0.00007  0.00449 -0.01193 
AFIX 43
H102  2     0.10084  0.39718  0.76903  11.00000 -1.20000 
AFIX 0
C103  1     0.07148  0.36503  0.86304  11.00000  0.04880  0.03814  0.03423 =
 -0.00042  0.00768 -0.02296 
AFIX 43
H103  2     0.04642  0.30956  0.85181  11.00000 -1.20000 
AFIX 0
C104  1     0.07564  0.39401  0.92743  11.00000  0.05683  0.04314  0.02827 =
 0.00599  0.01417 -0.01624 
AFIX 43
H104  2     0.05227  0.35990  0.96059  11.00000 -1.20000 
AFIX 0
C105  1     0.11376  0.47276  0.94422  11.00000  0.06250  0.04874  0.02163 =
 -0.00192  0.01320 -0.02470 
AFIX 43
H105  2     0.11784  0.49145  0.98906  11.00000 -1.20000 
AFIX 0
C106  1     0.14599  0.52438  0.89564  11.00000  0.04281  0.03128  0.02187 =
 0.00183  0.00882 -0.01296 
AFIX 43
H106  2     0.17174  0.57897  0.90728  11.00000 -1.20000 
AFIX 0

P3    5     0.51782  0.34476  0.73583  11.00000  0.03696  0.02654  0.04804 =
 0.01301 -0.00603  0.00268 
PART 1
F1    4     0.55355  0.43480  0.70360  10.50000  0.05708 
PART 0
PART 2
F1A   4     0.56311  0.40777  0.68884  10.50000  0.04762 
PART 0
PART 1
F2    4     0.57766  0.27851  0.71220  10.50000  0.11130 
PART 0
PART 2
F2A   4     0.57473  0.26565  0.73586  10.50000  0.04137 
PART 0
PART 1
F3    4     0.55997  0.36280  0.80102  10.50000  0.07001 
PART 0
PART 2
F3A   4     0.55174  0.39484  0.79780  10.50000  0.07744 
PART 0
PART 1
F4    4     0.47028  0.43277  0.75154  10.50000  0.06500 
PART 0
PART 2
F4A   4     0.44981  0.39848  0.72720  10.50000  0.08315 
PART 0
PART 1
F5    4     0.46931  0.31788  0.67786  10.50000  0.14164 
PART 0
PART 2
F5A   4     0.49385  0.30214  0.66718  10.50000  0.07038 
PART 0
PART 1
F6    4     0.48440  0.24531  0.75594  10.50000  0.07502 
PART 0
PART 2
F6A   4     0.47470  0.28846  0.79013  10.50000  0.03571 
HKLF 4

END
;

data_1c_16srv020
_audit_creation_date              2016-01-20
_audit_creation_method
;
Olex2 1.2-beta
(compiled 2015.11.20 svn.r3248 for OlexSys, GUI svn.r5133)
;

_publ_requested_journal           'Inorg.Chem.'
_publ_section_title
;
Light activated release of nitrile ligands from
trans-RU(L)(PPh~3~)~2~(nitrile) complexes
;

_publ_contact_author_name         'Dmitry Yufit'
_publ_contact_author_address
;
Department of Chemistry
Durham University
South Rd.
Durham
DH1 3LE
UK
;
_publ_contact_author_email        'd.s.yufit@durham.ac.uk'


_publ_contact_letter
;
The CIF file contains data for the structure 1c from
the paper 

"Light activated release of nitrile ligands from
trans-RU(L)(PPh~3~)~2~(nitrile) complexes"

by R.J.Davidson, Y-T. Hsu, D.S.Yufit and A.Beeby

The paper will be submitted to Inorg.Chem. 
;
loop_
_publ_author_name
_publ_author_address
'Davidson, Ross J.'
;
Department of Chemistry
Durham University
South Rd.
Durham
DH1 3LE
UK
;
'Hsu, Yu-Ting'
;
Department of Chemistry
Durham University
South Rd.
Durham
DH1 3LE
UK
;
'Yufit, Dmitry S.'
;
Department of Chemistry
Durham University
South Rd.
Durham
DH1 3LE
UK
;
'Beeby, Andrew'
;
Department of Chemistry
Durham University
South Rd.
Durham
DH1 3LE
UK
;

_publ_section_references
;
Bourhis, L.J., Dolomanov, O.V., Gildea, R.J., Howard, J.A.K., Puschmann, H.
 (2015). Acta Cryst. A71, 59-75.

Dolomanov, O.V., Bourhis, L.J., Gildea, R.J, Howard, J.A.K. & Puschmann, H.
 (2009), J. Appl. Cryst. 42, 339-341.

Sheldrick, G.M. (2008). Acta Cryst. A64, 112-122.
;
_chemical_name_common             ?
_chemical_name_systematic
;
 ? 
;
_chemical_formula_moiety          'C67 H51 N4 O P2 Ru, 2(C H2 Cl2), F6 P'
_chemical_formula_sum             'C69 H55 Cl4 F6 N4 O P3 Ru'
_chemical_formula_weight          1405.95
_chemical_melting_point           ?
loop_
  _atom_type_symbol
  _atom_type_description
  _atom_type_scat_dispersion_real
  _atom_type_scat_dispersion_imag
  _atom_type_scat_source
 'C' 'C' 0.0033 0.0016 'International Tables Vol C Tables 4.2.6.8 and 6.1.1.4'
 'H' 'H' 0.0000 0.0000 'International Tables Vol C Tables 4.2.6.8 and 6.1.1.4'
 'Cl' 'Cl' 0.1484 0.1585 'International Tables Vol C Tables 4.2.6.8 and 6.1.1.4'
 'F' 'F' 0.0171 0.0103 'International Tables Vol C Tables 4.2.6.8 and 6.1.1.4'
 'N' 'N' 0.0061 0.0033 'International Tables Vol C Tables 4.2.6.8 and 6.1.1.4'
 'O' 'O' 0.0106 0.0060 'International Tables Vol C Tables 4.2.6.8 and 6.1.1.4'
 'P' 'P' 0.1023 0.0942 'International Tables Vol C Tables 4.2.6.8 and 6.1.1.4'
 'Ru' 'Ru' -1.2594 0.8363
 'International Tables Vol C Tables 4.2.6.8 and 6.1.1.4'

_space_group_crystal_system       'triclinic'
_space_group_IT_number            2
_space_group_name_H-M_alt         'P -1'
_space_group_name_Hall            '-P 1'
loop_
  _space_group_symop_id
  _space_group_symop_operation_xyz
 1 'x, y, z'
 2 '-x, -y, -z'

_cell_length_a                    13.5351(9)
_cell_length_b                    14.6267(9)
_cell_length_c                    18.2792(12)
_cell_angle_alpha                 106.270(2)
_cell_angle_beta                  93.328(2)
_cell_angle_gamma                 114.342(2)
_cell_volume                      3102.1(3)
_cell_formula_units_Z             2
_cell_measurement_reflns_used     9889
_cell_measurement_temperature     120.0
_cell_measurement_theta_max       31.51
_cell_measurement_theta_min       2.24
_exptl_absorpt_coefficient_mu     0.569
_exptl_absorpt_correction_T_max   1.0000
_exptl_absorpt_correction_T_min   0.8544
_exptl_absorpt_correction_type    multi-scan
_exptl_absorpt_process_details
;
SADABS-2014/4 (Bruker,2014/4) was used for absorption correction.
wR2(int) was 0.1286 before and 0.0563 after correction.
The Ratio of minimum to maximum transmission is 0.8544.
The \l/2 correction factor is Not present.
;
_exptl_crystal_colour             'clear dark orange'
_exptl_crystal_colour_lustre      clear
_exptl_crystal_colour_modifier    dark
_exptl_crystal_colour_primary     orange
_exptl_crystal_density_diffrn     1.505
_exptl_crystal_density_meas       ?
_exptl_crystal_density_method     'not measured'
_exptl_crystal_description        plate
_exptl_crystal_F_000              1432
_exptl_crystal_size_max           0.34
_exptl_crystal_size_mid           0.18
_exptl_crystal_size_min           0.06
_exptl_special_details
;
 ? 
;
_diffrn_reflns_av_R_equivalents   0.0472
_diffrn_reflns_av_unetI/netI      0.0460
_diffrn_reflns_limit_h_max        18
_diffrn_reflns_limit_h_min        -18
_diffrn_reflns_limit_k_max        19
_diffrn_reflns_limit_k_min        -19
_diffrn_reflns_limit_l_max        24
_diffrn_reflns_limit_l_min        -24
_diffrn_reflns_number             64564
_diffrn_reflns_theta_full         29.00
_diffrn_reflns_theta_max          29.00
_diffrn_reflns_theta_min          2.22
_diffrn_ambient_temperature       120.0
_diffrn_detector                  'Bruker PHOTON 100 CMOS'
_diffrn_detector_area_resol_mean  10.4
_diffrn_detector_type             'CMOS sensor'
_diffrn_measured_fraction_theta_full 0.999
_diffrn_measured_fraction_theta_max 0.999
_diffrn_measurement_device        '3-circle diffractometer'
_diffrn_measurement_device_type   'Bruker D8 Venture'
_diffrn_measurement_method        '\f and \w scans'
_diffrn_radiation_monochromator   'focusing mirrors'
_diffrn_radiation_probe           X-ray
_diffrn_radiation_type            MoK\a
_diffrn_radiation_wavelength      0.71073
_diffrn_source                    'microfocus sealed X-ray tube'
_diffrn_source_type               'Incoatec I\mS microsource'
_diffrn_standards_decay_%         ?
_diffrn_standards_interval_count  ?
_diffrn_standards_interval_time   ?
_diffrn_standards_number          0
_reflns_number_gt                 13333
_reflns_number_total              16473
_reflns_threshold_expression      >2sigma(I)
_computing.bruker_data_scaling    'SADABS V2012/1 (Bruker AXS Inc.)'
_computing_cell_refinement        'SAINT v8.34A (Bruker, 2013)'
_computing_data_collection        'APEX2 v.2013.4_1 (Bruker, 2013)'
_computing_data_reduction         'SAINT v8.34A (Bruker, 2013)'
_computing_molecular_graphics     'Olex2 (Dolomanov et al., 2009)'
_computing_publication_material   'Olex2 (Dolomanov et al., 2009)'
_computing_structure_refinement   'XL (Sheldrick, 2008)'
_computing_structure_solution     'olex2.solve (Bourhis et al., 2015)'
_refine_diff_density_max          0.853
_refine_diff_density_min          -1.007
_refine_diff_density_rms          0.079
_refine_ls_extinction_coef        ?
_refine_ls_extinction_method      none
_refine_ls_goodness_of_fit_ref    1.020
_refine_ls_hydrogen_treatment     constr
_refine_ls_matrix_type            full
_refine_ls_number_parameters      818
_refine_ls_number_reflns          16473
_refine_ls_number_restraints      72
_refine_ls_R_factor_all           0.0546
_refine_ls_R_factor_gt            0.0381
_refine_ls_restrained_S_all       1.038
_refine_ls_shift/su_max           0.004
_refine_ls_shift/su_mean          0.000
_refine_ls_structure_factor_coef  Fsqd
_refine_ls_weighting_details
'calc w=1/[\s^2^(Fo^2^)+(0.0330P)^2^+3.4000P] where P=(Fo^2^+2Fc^2^)/3'
_refine_ls_weighting_scheme       calc
_refine_ls_wR_factor_gt           0.0846
_refine_ls_wR_factor_ref          0.0922
_refine_special_details
;
 Refinement of F^2^ against ALL reflections.  The weighted R-factor wR and 
 goodness of fit S are based on F^2^, conventional R-factors R are based 
 on F, with F set to zero for negative F^2^. The threshold expression of 
 F^2^ > 2sigma(F^2^) is used only for calculating R-factors(gt) etc. and is 
 not relevant to the choice of reflections for refinement.  R-factors based 
 on F^2^ are statistically about twice as large as those based on F, and R- 
 factors based on ALL data will be even larger. 
;
_olex2_refinement_description
;
1. Fixed Uiso
 At 1.2 times of:
  All C(H) groups, All C(H,H) groups
 At 1.5 times of:
  All C(H,H,H) groups
2. Restrained distances
 P3-F2 \\sim P3-F2A \\sim P3-F2B \\sim P3-F5 \\sim P3-F5A \\sim P3-F5B \\sim
P3-F4 \\sim P3-F4A \\sim P3-F4B ~
 P3-F3 \\sim P3-F3A \\sim P3-F3B
 with sigma of 0.005
 Cl1-C1S \\sim Cl2-C1S \\sim Cl1A-C3SA \\sim Cl2A-C3SA
 with sigma of 0.005
3. Others
 Fixed Sof: Cl1(0.9) Cl2(0.9) C1S(0.9) H1SA(0.9) H1SB(0.9) F2(0.6) F2A(0.2)
 F2B(0.2) F3(0.6) F3A(0.2) F3B(0.2) F4(0.6) F4A(0.2) F4B(0.2) F5(0.6) F5A(0.2)
 F5B(0.2) Cl1A(0.1) Cl2A(0.1) C3SA(0.1) H3SA(0.1) H3SB(0.1)
4.a Secondary CH2 refined with riding coordinates:
 C1S(H1SA,H1SB), C2S(H2SA,H2SB), C3SA(H3SA,H3SB)
4.b Aromatic/amide H refined with riding coordinates:
 C1(H1), C2(H2), C3(H3), C4(H4), C7(H7), C9(H9), C13(H13), C14(H14), C15(H15),
 C16(H16), C18(H18), C19(H19), C21(H21), C22(H22), C26(H26), C27(H27), C29(H29),
  C30(H30), C42(H42), C43(H43), C44(H44), C45(H45), C46(H46), C52(H52),
 C53(H53), C54(H54), C55(H55), C56(H56), C62(H62), C63(H63), C64(H64), C65(H65),
  C66(H66), C72(H72), C73(H73), C74(H74), C75(H75), C76(H76), C82(H82),
 C83(H83), C84(H84), C85(H85), C86(H86), C92(H92), C93(H93), C94(H94), C95(H95),
  C96(H96)
4.c Idealised Me refined as rotating group:
 C23(H23A,H23B,H23C)
;
_atom_sites_solution_hydrogens    geom
_atom_sites_solution_primary      direct
_atom_sites_solution_secondary    difmap
loop_
  _atom_site_label
  _atom_site_type_symbol
  _atom_site_fract_x
  _atom_site_fract_y
  _atom_site_fract_z
  _atom_site_U_iso_or_equiv
  _atom_site_adp_type
  _atom_site_occupancy
  _atom_site_calc_flag
  _atom_site_disorder_assembly
  _atom_site_disorder_group
  _atom_site_refinement_flags_posn
 Ru1 Ru 0.030557(12) 0.307864(12) 0.264418(9) 0.01155(4) Uani 1 d . . .
 P1 P 0.08695(4) 0.20750(4) 0.32540(3) 0.01360(10) Uani 1 d . . .
 P2 P -0.02732(4) 0.41824(4) 0.21692(3) 0.01321(10) Uani 1 d . . .
 O1 O 0.75194(13) 0.62546(13) 0.05592(10) 0.0270(4) Uani 1 d . . .
 N1 N -0.01320(14) 0.19399(13) 0.14836(10) 0.0162(3) Uani 1 d . . .
 N2 N 0.17154(13) 0.35938(13) 0.22452(9) 0.0119(3) Uani 1 d . . .
 N3 N -0.11129(13) 0.24783(13) 0.30026(10) 0.0147(3) Uani 1 d . . .
 N4 N -0.68550(18) 0.00756(19) 0.43070(14) 0.0396(6) Uani 1 d . . .
 C1 C -0.11228(17) 0.11241(18) 0.11072(13) 0.0217(4) Uani 1 d . . .
 H1 H -0.1701 0.0944 0.1390 0.026 Uiso 1 calc . . R
 C2 C -0.13385(19) 0.05348(19) 0.03273(13) 0.0260(5) Uani 1 d . . .
 H2 H -0.2048 -0.0041 0.0085 0.031 Uiso 1 calc . . R
 C3 C -0.05135(19) 0.07914(19) -0.00940(13) 0.0262(5) Uani 1 d . . .
 H3 H -0.0650 0.0411 -0.0633 0.031 Uiso 1 calc . . R
 C4 C 0.05199(18) 0.16162(17) 0.02863(12) 0.0213(4) Uani 1 d . . .
 H4 H 0.1106 0.1801 0.0011 0.026 Uiso 1 calc . . R
 C5 C 0.06936(16) 0.21716(16) 0.10721(12) 0.0157(4) Uani 1 d . . .
 C6 C 0.17549(16) 0.30780(16) 0.15139(11) 0.0144(4) Uani 1 d . . .
 C7 C 0.27101(17) 0.34392(16) 0.12208(12) 0.0168(4) Uani 1 d . . .
 H7 H 0.2733 0.3061 0.0712 0.020 Uiso 1 calc . . R
 C8 C 0.36447(16) 0.43667(16) 0.16797(12) 0.0153(4) Uani 1 d . . .
 C9 C 0.35854(16) 0.48674(16) 0.24326(12) 0.0151(4) Uani 1 d . . .
 H9 H 0.4215 0.5483 0.2761 0.018 Uiso 1 calc . . R
 C10 C 0.26139(16) 0.44770(15) 0.27089(11) 0.0134(4) Uani 1 d . . .
 C11 C 0.23875(16) 0.49585(15) 0.34577(11) 0.0137(4) Uani 1 d . . .
 C12 C 0.12812(15) 0.44532(15) 0.35695(11) 0.0127(4) Uani 1 d . . .
 C13 C 0.10512(17) 0.50059(16) 0.42481(11) 0.0158(4) Uani 1 d . . .
 H13 H 0.0325 0.4713 0.4349 0.019 Uiso 1 calc . . R
 C14 C 0.18464(18) 0.59642(17) 0.47771(12) 0.0190(4) Uani 1 d . . .
 H14 H 0.1648 0.6322 0.5219 0.023 Uiso 1 calc . . R
 C15 C 0.29285(18) 0.64041(17) 0.46665(12) 0.0212(4) Uani 1 d . . .
 H15 H 0.3477 0.7043 0.5040 0.025 Uiso 1 calc . . R
 C16 C 0.31939(17) 0.58960(17) 0.40040(12) 0.0188(4) Uani 1 d . . .
 H16 H 0.3931 0.6188 0.3921 0.023 Uiso 1 calc . . R
 C17 C 0.46432(16) 0.48309(16) 0.13570(12) 0.0159(4) Uani 1 d . . .
 C18 C 0.52774(17) 0.59336(17) 0.15938(12) 0.0187(4) Uani 1 d . . .
 H18 H 0.5059 0.6383 0.1959 0.022 Uiso 1 calc . . R
 C19 C 0.62153(17) 0.63817(17) 0.13066(13) 0.0205(4) Uani 1 d . . .
 H19 H 0.6631 0.7134 0.1467 0.025 Uiso 1 calc . . R
 C20 C 0.65489(17) 0.57299(18) 0.07834(12) 0.0196(4) Uani 1 d . . .
 C21 C 0.59206(18) 0.46341(18) 0.05235(12) 0.0199(4) Uani 1 d . . .
 H21 H 0.6142 0.4189 0.0157 0.024 Uiso 1 calc . . R
 C22 C 0.49652(17) 0.41939(17) 0.08028(12) 0.0190(4) Uani 1 d . . .
 H22 H 0.4522 0.3444 0.0613 0.023 Uiso 1 calc . . R
 C23 C 0.7970(2) 0.5616(2) 0.01256(15) 0.0300(5) Uani 1 d . . .
 H23A H 0.7466 0.5152 -0.0375 0.045 Uiso 1 calc . . GR
 H23B H 0.8072 0.5178 0.0415 0.045 Uiso 1 calc . . GR
 H23C H 0.8687 0.6072 0.0035 0.045 Uiso 1 calc . . GR
 C24 C -0.19342(17) 0.20898(17) 0.31978(12) 0.0182(4) Uani 1 d . . .
 C25 C -0.29702(16) 0.16606(16) 0.34405(12) 0.0174(4) Uani 1 d . . .
 C26 C -0.30748(18) 0.11570(19) 0.39936(14) 0.0249(5) Uani 1 d . . .
 H26 H -0.2461 0.1100 0.4218 0.030 Uiso 1 calc . . R
 C27 C -0.40825(19) 0.0741(2) 0.42132(15) 0.0281(5) Uani 1 d . . .
 H27 H -0.4164 0.0396 0.4591 0.034 Uiso 1 calc . . R
 C28 C -0.49748(17) 0.08273(17) 0.38829(13) 0.0206(4) Uani 1 d . . .
 C29 C -0.48606(18) 0.13441(18) 0.33395(13) 0.0228(5) Uani 1 d . . .
 H29 H -0.5473 0.1408 0.3120 0.027 Uiso 1 calc . . R
 C30 C -0.38563(18) 0.17648(18) 0.31193(13) 0.0223(5) Uani 1 d . . .
 H30 H -0.3772 0.2124 0.2750 0.027 Uiso 1 calc . . R
 C31 C -0.60274(19) 0.04056(19) 0.41178(14) 0.0274(5) Uani 1 d . . .
 C41 C 0.23508(16) 0.26645(16) 0.36562(12) 0.0163(4) Uani 1 d . . .
 C42 C 0.27699(19) 0.2999(2) 0.44506(13) 0.0265(5) Uani 1 d . . .
 H42 H 0.2279 0.2896 0.4804 0.032 Uiso 1 calc . . R
 C43 C 0.3909(2) 0.3482(2) 0.47259(15) 0.0353(6) Uani 1 d . . .
 H43 H 0.4190 0.3702 0.5267 0.042 Uiso 1 calc . . R
 C44 C 0.46320(19) 0.3645(2) 0.42207(16) 0.0321(6) Uani 1 d . . .
 H44 H 0.5408 0.3990 0.4415 0.039 Uiso 1 calc . . R
 C45 C 0.42290(18) 0.33089(18) 0.34354(15) 0.0247(5) Uani 1 d . . .
 H45 H 0.4727 0.3415 0.3087 0.030 Uiso 1 calc . . R
 C46 C 0.30923(17) 0.28136(17) 0.31509(13) 0.0185(4) Uani 1 d . . .
 H46 H 0.2819 0.2575 0.2607 0.022 Uiso 1 calc . . R
 C51 C 0.05414(17) 0.07121(16) 0.26644(12) 0.0179(4) Uani 1 d . . .
 C52 C 0.12786(19) 0.02709(18) 0.26489(14) 0.0266(5) Uani 1 d . . .
 H52 H 0.2020 0.0703 0.2926 0.032 Uiso 1 calc . . R
 C53 C 0.0940(2) -0.0795(2) 0.22329(17) 0.0370(6) Uani 1 d . . .
 H53 H 0.1452 -0.1086 0.2223 0.044 Uiso 1 calc . . R
 C54 C -0.0139(2) -0.14351(19) 0.18322(16) 0.0350(6) Uani 1 d . . .
 H54 H -0.0368 -0.2165 0.1550 0.042 Uiso 1 calc . . R
 C55 C -0.0882(2) -0.10131(18) 0.18430(15) 0.0296(5) Uani 1 d . . .
 H55 H -0.1623 -0.1453 0.1568 0.036 Uiso 1 calc . . R
 C56 C -0.05479(18) 0.00525(17) 0.22550(13) 0.0224(5) Uani 1 d . . .
 H56 H -0.1064 0.0338 0.2259 0.027 Uiso 1 calc . . R
 C61 C 0.02353(17) 0.18460(17) 0.40873(12) 0.0170(4) Uani 1 d . . .
 C62 C -0.02219(18) 0.08540(18) 0.41883(13) 0.0222(4) Uani 1 d . . .
 H62 H -0.0246 0.0250 0.3803 0.027 Uiso 1 calc . . R
 C63 C -0.06428(19) 0.07470(19) 0.48523(14) 0.0268(5) Uani 1 d . . .
 H63 H -0.0960 0.0067 0.4914 0.032 Uiso 1 calc . . R
 C64 C -0.0605(2) 0.1612(2) 0.54185(15) 0.0292(5) Uani 1 d . . .
 H64 H -0.0881 0.1534 0.5875 0.035 Uiso 1 calc . . R
 C65 C -0.0164(2) 0.2596(2) 0.53221(15) 0.0350(6) Uani 1 d . . .
 H65 H -0.0139 0.3197 0.5711 0.042 Uiso 1 calc . . R
 C66 C 0.0245(2) 0.27081(19) 0.46560(14) 0.0281(5) Uani 1 d . . .
 H66 H 0.0535 0.3385 0.4589 0.034 Uiso 1 calc . . R
 C71 C 0.08569(17) 0.54664(16) 0.22344(11) 0.0165(4) Uani 1 d . . .
 C72 C 0.16842(17) 0.55071(17) 0.18052(12) 0.0179(4) Uani 1 d . . .
 H72 H 0.1629 0.4868 0.1446 0.021 Uiso 1 calc . . R
 C73 C 0.25905(18) 0.64716(18) 0.18952(13) 0.0221(5) Uani 1 d . . .
 H73 H 0.3138 0.6488 0.1589 0.026 Uiso 1 calc . . R
 C74 C 0.2695(2) 0.74007(19) 0.24269(14) 0.0297(5) Uani 1 d . . .
 H74 H 0.3317 0.8058 0.2495 0.036 Uiso 1 calc . . R
 C75 C 0.1889(2) 0.7370(2) 0.28597(16) 0.0371(6) Uani 1 d . . .
 H75 H 0.1963 0.8009 0.3230 0.045 Uiso 1 calc . . R
 C76 C 0.0970(2) 0.64174(19) 0.27620(14) 0.0281(5) Uani 1 d . . .
 H76 H 0.0414 0.6413 0.3057 0.034 Uiso 1 calc . . R
 C81 C -0.12885(17) 0.45783(17) 0.26063(12) 0.0177(4) Uani 1 d . . .
 C82 C -0.15300(17) 0.45010(17) 0.33171(12) 0.0188(4) Uani 1 d . . .
 H82 H -0.1166 0.4232 0.3597 0.023 Uiso 1 calc . . R
 C83 C -0.23041(19) 0.48140(19) 0.36284(13) 0.0232(5) Uani 1 d . . .
 H83 H -0.2463 0.4755 0.4117 0.028 Uiso 1 calc . . R
 C84 C -0.28343(19) 0.52049(19) 0.32361(14) 0.0257(5) Uani 1 d . . .
 H84 H -0.3360 0.5417 0.3451 0.031 Uiso 1 calc . . R
 C85 C -0.2602(2) 0.5290(2) 0.25260(15) 0.0371(6) Uani 1 d . . .
 H85 H -0.2971 0.5560 0.2250 0.045 Uiso 1 calc . . R
 C86 C -0.1833(2) 0.4983(2) 0.22141(15) 0.0344(6) Uani 1 d . . .
 H86 H -0.1674 0.5049 0.1727 0.041 Uiso 1 calc . . R
 C91 C -0.10020(16) 0.35665(16) 0.11524(11) 0.0162(4) Uani 1 d . . .
 C92 C -0.20392(19) 0.26924(19) 0.09998(13) 0.0262(5) Uani 1 d . . .
 H92 H -0.2315 0.2462 0.1415 0.031 Uiso 1 calc . . R
 C93 C -0.2668(2) 0.2160(2) 0.02562(15) 0.0321(6) Uani 1 d . . .
 H93 H -0.3379 0.1580 0.0166 0.038 Uiso 1 calc . . R
 C94 C -0.2269(2) 0.2468(2) -0.03576(13) 0.0282(5) Uani 1 d . . .
 H94 H -0.2698 0.2096 -0.0870 0.034 Uiso 1 calc . . R
 C95 C -0.12403(19) 0.33217(19) -0.02213(13) 0.0245(5) Uani 1 d . . .
 H95 H -0.0959 0.3530 -0.0643 0.029 Uiso 1 calc . . R
 C96 C -0.06143(17) 0.38782(17) 0.05323(12) 0.0188(4) Uani 1 d . . .
 H96 H 0.0083 0.4475 0.0622 0.023 Uiso 1 calc . . R
 Cl1 Cl 0.46357(9) 0.20065(7) 0.63688(6) 0.0585(3) Uani 0.90 d A 4 D
 Cl2 Cl 0.25604(12) 0.21731(8) 0.63792(7) 0.0667(3) Uani 0.90 d A 4 D
 C1S C 0.3205(2) 0.1338(2) 0.6308(2) 0.0449(8) Uani 0.90 d A 4 D
 H1SA H 0.3067 0.1028 0.6731 0.054 Uiso 0.90 calc A 4 R
 H1SB H 0.2871 0.0745 0.5807 0.054 Uiso 0.90 calc A 4 R
 Cl3 Cl 0.32127(7) 0.06931(8) 0.15032(4) 0.0572(2) Uani 1 d . . .
 Cl4 Cl 0.53073(8) 0.24364(7) 0.15359(5) 0.0527(2) Uani 1 d . . .
 C2S C 0.4442(3) 0.1063(3) 0.1139(2) 0.0549(9) Uani 1 d . . .
 H2SA H 0.4841 0.0673 0.1261 0.066 Uiso 1 calc . . R
 H2SB H 0.4256 0.0858 0.0567 0.066 Uiso 1 calc . . R
 P3 P 0.42261(5) 0.09798(5) 0.86659(4) 0.02485(13) Uani 1 d . . D
 F1 F 0.33407(14) 0.12158(14) 0.91182(11) 0.0518(5) Uani 1 d B . .
 F2 F 0.3380(2) -0.02496(19) 0.82639(19) 0.0383(7) Uiso 0.60 d B 1 D
 F2A F 0.3230(5) 0.0068(5) 0.7981(3) 0.0325(16) Uiso 0.20 d B 2 D
 F2B F 0.3391(6) 0.0799(8) 0.7920(3) 0.0370(19) Uiso 0.20 d B 3 D
 F3 F 0.4642(3) 0.0716(3) 0.93838(17) 0.0485(9) Uiso 0.60 d B 1 D
 F3A F 0.3919(7) 0.0157(6) 0.9138(5) 0.0410(19) Uiso 0.20 d B 2 D
 F3B F 0.3548(5) -0.0300(3) 0.8495(4) 0.0140(14) Uiso 0.20 d B 3 D
 F4 F 0.5089(2) 0.22045(19) 0.9078(2) 0.0425(7) Uiso 0.60 d B 1 D
 F4A F 0.5108(6) 0.1899(6) 0.9419(4) 0.043(2) Uiso 0.20 d B 2 D
 F4B F 0.5011(6) 0.0972(6) 0.9347(3) 0.0246(17) Uiso 0.20 d B 3 D
 F5 F 0.3800(3) 0.1262(3) 0.79673(19) 0.0591(9) Uiso 0.60 d B 1 D
 F5A F 0.4440(7) 0.1820(5) 0.8219(4) 0.0339(17) Uiso 0.20 d B 2 D
 F5B F 0.4957(5) 0.2190(3) 0.8746(5) 0.0244(15) Uiso 0.20 d B 3 D
 F6 F 0.51056(15) 0.07342(14) 0.82177(13) 0.0566(5) Uani 1 d B . .
 Cl1A Cl 0.3994(15) 0.2122(15) 0.6291(11) 0.118(5) Uiso 0.10 d C 5 D
 Cl2A Cl 0.1765(17) 0.2059(17) 0.6349(12) 0.139(7) Uiso 0.10 d C 5 D
 C3SA C 0.2793(17) 0.175(3) 0.6680(18) 0.052(8) Uiso 0.10 d C 5 D
 H3SA H 0.3012 0.2098 0.7252 0.063 Uiso 0.10 calc C 5 R
 H3SB H 0.2461 0.0974 0.6571 0.063 Uiso 0.10 calc C 5 R

loop_
  _atom_site_aniso_label
  _atom_site_aniso_U_11
  _atom_site_aniso_U_22
  _atom_site_aniso_U_33
  _atom_site_aniso_U_23
  _atom_site_aniso_U_13
  _atom_site_aniso_U_12
 Ru1 0.00930(7) 0.01214(8) 0.01057(7) 0.00308(6) 0.00169(5) 0.00285(6)
 P1 0.0119(2) 0.0126(2) 0.0147(2) 0.00422(19) 0.00234(19) 0.00430(19)
 P2 0.0122(2) 0.0162(2) 0.0111(2) 0.00522(19) 0.00208(18) 0.00579(19)
 O1 0.0171(7) 0.0309(9) 0.0307(9) 0.0108(7) 0.0136(7) 0.0071(7)
 N1 0.0148(8) 0.0155(8) 0.0142(8) 0.0035(7) 0.0018(7) 0.0041(7)
 N2 0.0109(7) 0.0120(8) 0.0121(7) 0.0037(6) 0.0015(6) 0.0048(6)
 N3 0.0139(8) 0.0146(8) 0.0135(8) 0.0036(7) 0.0008(6) 0.0055(7)
 N4 0.0233(11) 0.0420(13) 0.0462(14) 0.0157(11) 0.0137(10) 0.0064(10)
 C1 0.0153(9) 0.0226(11) 0.0205(11) 0.0049(9) 0.0023(8) 0.0037(8)
 C2 0.0186(10) 0.0230(11) 0.0220(11) -0.0017(9) -0.0025(9) 0.0028(9)
 C3 0.0272(11) 0.0252(12) 0.0154(10) -0.0021(9) 0.0003(9) 0.0079(10)
 C4 0.0218(10) 0.0208(11) 0.0172(10) 0.0033(8) 0.0049(8) 0.0077(9)
 C5 0.0147(9) 0.0145(9) 0.0160(9) 0.0034(8) 0.0022(8) 0.0060(8)
 C6 0.0147(9) 0.0137(9) 0.0133(9) 0.0036(7) 0.0010(7) 0.0058(8)
 C7 0.0181(9) 0.0174(10) 0.0150(9) 0.0042(8) 0.0048(8) 0.0085(8)
 C8 0.0132(9) 0.0164(9) 0.0191(10) 0.0089(8) 0.0051(8) 0.0072(8)
 C9 0.0119(9) 0.0134(9) 0.0174(10) 0.0047(8) 0.0011(7) 0.0038(7)
 C10 0.0124(8) 0.0131(9) 0.0132(9) 0.0049(7) 0.0012(7) 0.0042(7)
 C11 0.0141(9) 0.0137(9) 0.0129(9) 0.0044(7) 0.0015(7) 0.0060(7)
 C12 0.0124(8) 0.0141(9) 0.0120(9) 0.0059(7) 0.0009(7) 0.0054(7)
 C13 0.0171(9) 0.0168(10) 0.0144(9) 0.0055(8) 0.0039(8) 0.0082(8)
 C14 0.0240(10) 0.0191(10) 0.0136(9) 0.0032(8) 0.0043(8) 0.0110(9)
 C15 0.0195(10) 0.0179(10) 0.0159(10) -0.0002(8) -0.0015(8) 0.0034(8)
 C16 0.0133(9) 0.0188(10) 0.0177(10) 0.0037(8) 0.0002(8) 0.0030(8)
 C17 0.0147(9) 0.0177(10) 0.0162(9) 0.0077(8) 0.0044(8) 0.0067(8)
 C18 0.0162(9) 0.0193(10) 0.0205(10) 0.0062(8) 0.0059(8) 0.0077(8)
 C19 0.0171(10) 0.0184(10) 0.0246(11) 0.0083(9) 0.0056(8) 0.0060(8)
 C20 0.0143(9) 0.0264(11) 0.0193(10) 0.0108(9) 0.0060(8) 0.0078(8)
 C21 0.0207(10) 0.0242(11) 0.0190(10) 0.0077(9) 0.0077(8) 0.0131(9)
 C22 0.0190(10) 0.0190(10) 0.0197(10) 0.0073(8) 0.0056(8) 0.0083(8)
 C23 0.0252(11) 0.0394(14) 0.0331(13) 0.0161(11) 0.0150(10) 0.0178(11)
 C24 0.0164(9) 0.0180(10) 0.0189(10) 0.0053(8) 0.0028(8) 0.0071(8)
 C25 0.0130(9) 0.0160(10) 0.0189(10) 0.0044(8) 0.0035(8) 0.0034(8)
 C26 0.0173(10) 0.0274(12) 0.0353(13) 0.0185(10) 0.0057(9) 0.0097(9)
 C27 0.0236(11) 0.0310(13) 0.0357(13) 0.0227(11) 0.0107(10) 0.0097(10)
 C28 0.0139(9) 0.0180(10) 0.0234(11) 0.0041(9) 0.0056(8) 0.0026(8)
 C29 0.0154(10) 0.0274(12) 0.0239(11) 0.0071(9) 0.0008(8) 0.0095(9)
 C30 0.0195(10) 0.0270(12) 0.0203(11) 0.0115(9) 0.0040(8) 0.0078(9)
 C31 0.0194(11) 0.0261(12) 0.0308(13) 0.0080(10) 0.0062(9) 0.0056(9)
 C41 0.0144(9) 0.0135(9) 0.0192(10) 0.0041(8) -0.0002(8) 0.0060(8)
 C42 0.0220(11) 0.0319(13) 0.0202(11) 0.0063(10) 0.0005(9) 0.0091(10)
 C43 0.0266(12) 0.0434(15) 0.0239(12) 0.0029(11) -0.0070(10) 0.0115(11)
 C44 0.0155(10) 0.0301(13) 0.0415(15) 0.0054(11) -0.0055(10) 0.0073(10)
 C45 0.0169(10) 0.0236(11) 0.0363(13) 0.0122(10) 0.0069(9) 0.0100(9)
 C46 0.0176(10) 0.0174(10) 0.0225(10) 0.0078(8) 0.0032(8) 0.0089(8)
 C51 0.0191(10) 0.0142(9) 0.0184(10) 0.0048(8) 0.0045(8) 0.0057(8)
 C52 0.0226(11) 0.0204(11) 0.0329(13) 0.0046(10) 0.0031(10) 0.0091(9)
 C53 0.0397(15) 0.0220(12) 0.0499(17) 0.0053(12) 0.0085(13) 0.0188(11)
 C54 0.0426(15) 0.0146(11) 0.0378(14) 0.0012(10) 0.0080(12) 0.0084(10)
 C55 0.0275(12) 0.0181(11) 0.0297(13) 0.0041(10) 0.0025(10) 0.0004(9)
 C56 0.0196(10) 0.0178(10) 0.0248(11) 0.0063(9) 0.0023(9) 0.0045(8)
 C61 0.0159(9) 0.0182(10) 0.0194(10) 0.0095(8) 0.0043(8) 0.0079(8)
 C62 0.0235(11) 0.0201(11) 0.0252(11) 0.0106(9) 0.0063(9) 0.0097(9)
 C63 0.0261(11) 0.0264(12) 0.0324(13) 0.0208(11) 0.0084(10) 0.0085(10)
 C64 0.0294(12) 0.0392(14) 0.0300(13) 0.0221(11) 0.0160(10) 0.0175(11)
 C65 0.0558(17) 0.0327(14) 0.0285(13) 0.0152(11) 0.0240(12) 0.0258(13)
 C66 0.0422(14) 0.0212(11) 0.0267(12) 0.0136(10) 0.0160(11) 0.0149(10)
 C71 0.0183(9) 0.0173(10) 0.0130(9) 0.0067(8) 0.0012(8) 0.0062(8)
 C72 0.0176(9) 0.0192(10) 0.0177(10) 0.0081(8) 0.0010(8) 0.0080(8)
 C73 0.0169(10) 0.0268(11) 0.0237(11) 0.0146(9) 0.0026(8) 0.0071(9)
 C74 0.0281(12) 0.0202(11) 0.0299(13) 0.0099(10) 0.0025(10) 0.0000(9)
 C75 0.0497(16) 0.0174(11) 0.0314(14) 0.0015(10) 0.0120(12) 0.0067(11)
 C76 0.0346(13) 0.0216(11) 0.0214(11) 0.0042(9) 0.0107(10) 0.0076(10)
 C81 0.0169(9) 0.0213(10) 0.0160(10) 0.0056(8) 0.0041(8) 0.0099(8)
 C82 0.0183(10) 0.0216(10) 0.0191(10) 0.0085(9) 0.0037(8) 0.0101(8)
 C83 0.0245(11) 0.0294(12) 0.0219(11) 0.0123(9) 0.0124(9) 0.0146(10)
 C84 0.0220(11) 0.0304(12) 0.0287(12) 0.0077(10) 0.0071(9) 0.0167(10)
 C85 0.0481(16) 0.0603(19) 0.0294(13) 0.0216(13) 0.0115(12) 0.0441(15)
 C86 0.0494(16) 0.0568(18) 0.0240(12) 0.0236(12) 0.0170(11) 0.0411(15)
 C91 0.0149(9) 0.0187(10) 0.0132(9) 0.0032(8) -0.0001(7) 0.0077(8)
 C92 0.0202(10) 0.0299(12) 0.0209(11) 0.0104(10) 0.0002(9) 0.0034(9)
 C93 0.0210(11) 0.0325(13) 0.0291(13) 0.0094(11) -0.0065(10) 0.0014(10)
 C94 0.0287(12) 0.0313(13) 0.0174(11) 0.0030(10) -0.0078(9) 0.0117(10)
 C95 0.0295(12) 0.0306(12) 0.0140(10) 0.0083(9) 0.0020(9) 0.0139(10)
 C96 0.0168(9) 0.0222(10) 0.0156(10) 0.0060(8) 0.0024(8) 0.0074(8)
 Cl1 0.0504(5) 0.0326(4) 0.0606(6) 0.0077(4) 0.0072(4) -0.0056(4)
 Cl2 0.0986(9) 0.0445(5) 0.0626(6) 0.0106(5) 0.0133(6) 0.0423(6)
 C1S 0.0432(18) 0.0266(15) 0.052(2) 0.0151(15) 0.0047(16) 0.0031(14)
 Cl3 0.0402(4) 0.0832(6) 0.0312(4) -0.0019(4) -0.0012(3) 0.0264(4)
 Cl4 0.0701(5) 0.0607(5) 0.0503(4) 0.0346(4) 0.0153(4) 0.0399(4)
 C2S 0.055(2) 0.068(2) 0.0441(18) 0.0046(17) 0.0120(16) 0.0386(18)
 P3 0.0195(3) 0.0234(3) 0.0272(3) 0.0076(2) 0.0023(2) 0.0063(2)
 F1 0.0389(9) 0.0482(10) 0.0604(12) 0.0066(9) 0.0229(9) 0.0180(8)
 F6 0.0411(10) 0.0415(10) 0.0855(14) 0.0149(10) 0.0351(10) 0.0179(8)

_geom_special_details
;
 All esds (except the esd in the dihedral angle between two l.s. planes) 
 are estimated using the full covariance matrix.  The cell esds are taken 
 into account individually in the estimation of esds in distances, angles 
 and torsion angles; correlations between esds in cell parameters are only 
 used when they are defined by crystal symmetry.  An approximate (isotropic) 
 treatment of cell esds is used for estimating esds involving l.s. planes. 
;
loop_
  _geom_bond_atom_site_label_1
  _geom_bond_atom_site_label_2
  _geom_bond_distance
  _geom_bond_site_symmetry_2
  _geom_bond_publ_flag
 Ru1 P1 2.3921(5) . ?
 Ru1 P2 2.3923(5) . ?
 Ru1 N1 2.1649(17) . ?
 Ru1 N2 2.0063(16) . ?
 Ru1 N3 1.9912(17) . ?
 Ru1 C12 2.0720(19) . ?
 P1 C41 1.831(2) . ?
 P1 C51 1.829(2) . ?
 P1 C61 1.836(2) . ?
 P2 C71 1.835(2) . ?
 P2 C81 1.840(2) . ?
 P2 C91 1.832(2) . ?
 O1 C20 1.375(2) . ?
 O1 C23 1.409(3) . ?
 N1 C1 1.345(3) . ?
 N1 C5 1.363(3) . ?
 N2 C6 1.355(2) . ?
 N2 C10 1.356(2) . ?
 N3 C24 1.151(3) . ?
 N4 C31 1.140(3) . ?
 C1 H1 0.9500 . ?
 C1 C2 1.384(3) . ?
 C2 H2 0.9500 . ?
 C2 C3 1.377(3) . ?
 C3 H3 0.9500 . ?
 C3 C4 1.386(3) . ?
 C4 H4 0.9500 . ?
 C4 C5 1.389(3) . ?
 C5 C6 1.473(3) . ?
 C6 C7 1.383(3) . ?
 C7 H7 0.9500 . ?
 C7 C8 1.403(3) . ?
 C8 C9 1.390(3) . ?
 C8 C17 1.482(3) . ?
 C9 H9 0.9500 . ?
 C9 C10 1.389(3) . ?
 C10 C11 1.466(3) . ?
 C11 C12 1.428(3) . ?
 C11 C16 1.393(3) . ?
 C12 C13 1.407(3) . ?
 C13 H13 0.9500 . ?
 C13 C14 1.391(3) . ?
 C14 H14 0.9500 . ?
 C14 C15 1.390(3) . ?
 C15 H15 0.9500 . ?
 C15 C16 1.384(3) . ?
 C16 H16 0.9500 . ?
 C17 C18 1.396(3) . ?
 C17 C22 1.393(3) . ?
 C18 H18 0.9500 . ?
 C18 C19 1.379(3) . ?
 C19 H19 0.9500 . ?
 C19 C20 1.386(3) . ?
 C20 C21 1.386(3) . ?
 C21 H21 0.9500 . ?
 C21 C22 1.386(3) . ?
 C22 H22 0.9500 . ?
 C23 H23A 0.9800 . ?
 C23 H23B 0.9800 . ?
 C23 H23C 0.9800 . ?
 C24 C25 1.435(3) . ?
 C25 C26 1.390(3) . ?
 C25 C30 1.388(3) . ?
 C26 H26 0.9500 . ?
 C26 C27 1.381(3) . ?
 C27 H27 0.9500 . ?
 C27 C28 1.387(3) . ?
 C28 C29 1.387(3) . ?
 C28 C31 1.446(3) . ?
 C29 H29 0.9500 . ?
 C29 C30 1.379(3) . ?
 C30 H30 0.9500 . ?
 C41 C42 1.396(3) . ?
 C41 C46 1.396(3) . ?
 C42 H42 0.9500 . ?
 C42 C43 1.394(3) . ?
 C43 H43 0.9500 . ?
 C43 C44 1.379(4) . ?
 C44 H44 0.9500 . ?
 C44 C45 1.376(4) . ?
 C45 H45 0.9500 . ?
 C45 C46 1.393(3) . ?
 C46 H46 0.9500 . ?
 C51 C52 1.392(3) . ?
 C51 C56 1.400(3) . ?
 C52 H52 0.9500 . ?
 C52 C53 1.387(3) . ?
 C53 H53 0.9500 . ?
 C53 C54 1.382(4) . ?
 C54 H54 0.9500 . ?
 C54 C55 1.378(4) . ?
 C55 H55 0.9500 . ?
 C55 C56 1.387(3) . ?
 C56 H56 0.9500 . ?
 C61 C62 1.395(3) . ?
 C61 C66 1.386(3) . ?
 C62 H62 0.9500 . ?
 C62 C63 1.391(3) . ?
 C63 H63 0.9500 . ?
 C63 C64 1.372(4) . ?
 C64 H64 0.9500 . ?
 C64 C65 1.380(4) . ?
 C65 H65 0.9500 . ?
 C65 C66 1.389(3) . ?
 C66 H66 0.9500 . ?
 C71 C72 1.395(3) . ?
 C71 C76 1.394(3) . ?
 C72 H72 0.9500 . ?
 C72 C73 1.393(3) . ?
 C73 H73 0.9500 . ?
 C73 C74 1.377(3) . ?
 C74 H74 0.9500 . ?
 C74 C75 1.378(4) . ?
 C75 H75 0.9500 . ?
 C75 C76 1.388(3) . ?
 C76 H76 0.9500 . ?
 C81 C82 1.382(3) . ?
 C81 C86 1.394(3) . ?
 C82 H82 0.9500 . ?
 C82 C83 1.396(3) . ?
 C83 H83 0.9500 . ?
 C83 C84 1.365(3) . ?
 C84 H84 0.9500 . ?
 C84 C85 1.380(3) . ?
 C85 H85 0.9500 . ?
 C85 C86 1.387(3) . ?
 C86 H86 0.9500 . ?
 C91 C92 1.399(3) . ?
 C91 C96 1.389(3) . ?
 C92 H92 0.9500 . ?
 C92 C93 1.380(3) . ?
 C93 H93 0.9500 . ?
 C93 C94 1.381(3) . ?
 C94 H94 0.9500 . ?
 C94 C95 1.382(3) . ?
 C95 H95 0.9500 . ?
 C95 C96 1.395(3) . ?
 C96 H96 0.9500 . ?
 Cl1 C1S 1.752(3) . ?
 Cl2 C1S 1.753(3) . ?
 C1S H1SA 0.9900 . ?
 C1S H1SB 0.9900 . ?
 Cl3 C2S 1.758(3) . ?
 Cl4 C2S 1.754(4) . ?
 C2S H2SA 0.9900 . ?
 C2S H2SB 0.9900 . ?
 P3 F1 1.5922(17) . ?
 P3 F2 1.597(2) . ?
 P3 F2A 1.597(4) . ?
 P3 F2B 1.606(4) . ?
 P3 F3 1.602(2) . ?
 P3 F3A 1.605(4) . ?
 P3 F3B 1.634(3) . ?
 P3 F4 1.599(2) . ?
 P3 F4A 1.605(4) . ?
 P3 F4B 1.594(3) . ?
 P3 F5 1.594(3) . ?
 P3 F5A 1.599(4) . ?
 P3 F5B 1.590(3) . ?
 P3 F6 1.5867(18) . ?
 Cl1A C3SA 1.751(5) . ?
 Cl2A C3SA 1.751(5) . ?
 C3SA H3SA 0.9900 . ?
 C3SA H3SB 0.9900 . ?

loop_
  _geom_angle_atom_site_label_1
  _geom_angle_atom_site_label_2
  _geom_angle_atom_site_label_3
  _geom_angle
  _geom_angle_site_symmetry_1
  _geom_angle_site_symmetry_3
  _geom_angle_publ_flag
 P1 Ru1 P2 173.873(19) . . ?
 N1 Ru1 P1 94.72(5) . . ?
 N1 Ru1 P2 91.09(5) . . ?
 N2 Ru1 P1 92.05(5) . . ?
 N2 Ru1 P2 91.14(5) . . ?
 N2 Ru1 N1 77.05(6) . . ?
 N2 Ru1 C12 79.86(7) . . ?
 N3 Ru1 P1 86.30(5) . . ?
 N3 Ru1 P2 90.78(5) . . ?
 N3 Ru1 N1 100.06(7) . . ?
 N3 Ru1 N2 176.55(7) . . ?
 N3 Ru1 C12 103.14(7) . . ?
 C12 Ru1 P1 89.82(5) . . ?
 C12 Ru1 P2 85.60(5) . . ?
 C12 Ru1 N1 156.60(7) . . ?
 C41 P1 Ru1 115.66(7) . . ?
 C41 P1 C61 102.85(9) . . ?
 C51 P1 Ru1 117.21(7) . . ?
 C51 P1 C41 103.49(10) . . ?
 C51 P1 C61 100.72(10) . . ?
 C61 P1 Ru1 114.77(7) . . ?
 C71 P2 Ru1 114.27(7) . . ?
 C71 P2 C81 102.35(10) . . ?
 C81 P2 Ru1 119.47(7) . . ?
 C91 P2 Ru1 114.04(7) . . ?
 C91 P2 C71 105.72(9) . . ?
 C91 P2 C81 98.97(9) . . ?
 C20 O1 C23 116.36(18) . . ?
 C1 N1 Ru1 128.44(14) . . ?
 C1 N1 C5 117.57(18) . . ?
 C5 N1 Ru1 113.60(13) . . ?
 C6 N2 Ru1 120.11(13) . . ?
 C6 N2 C10 120.73(17) . . ?
 C10 N2 Ru1 119.14(13) . . ?
 C24 N3 Ru1 177.12(17) . . ?
 N1 C1 H1 118.5 . . ?
 N1 C1 C2 123.1(2) . . ?
 C2 C1 H1 118.5 . . ?
 C1 C2 H2 120.3 . . ?
 C3 C2 C1 119.3(2) . . ?
 C3 C2 H2 120.3 . . ?
 C2 C3 H3 120.7 . . ?
 C2 C3 C4 118.5(2) . . ?
 C4 C3 H3 120.7 . . ?
 C3 C4 H4 120.2 . . ?
 C3 C4 C5 119.7(2) . . ?
 C5 C4 H4 120.2 . . ?
 N1 C5 C4 121.81(18) . . ?
 N1 C5 C6 115.02(17) . . ?
 C4 C5 C6 123.11(18) . . ?
 N2 C6 C5 113.93(17) . . ?
 N2 C6 C7 120.94(18) . . ?
 C7 C6 C5 125.03(18) . . ?
 C6 C7 H7 120.2 . . ?
 C6 C7 C8 119.65(19) . . ?
 C8 C7 H7 120.2 . . ?
 C7 C8 C17 120.91(18) . . ?
 C9 C8 C7 118.04(18) . . ?
 C9 C8 C17 120.96(18) . . ?
 C8 C9 H9 119.7 . . ?
 C10 C9 C8 120.64(18) . . ?
 C10 C9 H9 119.7 . . ?
 N2 C10 C9 119.95(18) . . ?
 N2 C10 C11 112.59(17) . . ?
 C9 C10 C11 127.30(18) . . ?
 C12 C11 C10 116.23(17) . . ?
 C16 C11 C10 121.34(18) . . ?
 C16 C11 C12 122.30(18) . . ?
 C11 C12 Ru1 112.00(14) . . ?
 C13 C12 Ru1 132.88(15) . . ?
 C13 C12 C11 114.99(17) . . ?
 C12 C13 H13 118.7 . . ?
 C14 C13 C12 122.54(19) . . ?
 C14 C13 H13 118.7 . . ?
 C13 C14 H14 119.7 . . ?
 C15 C14 C13 120.7(2) . . ?
 C15 C14 H14 119.7 . . ?
 C14 C15 H15 120.5 . . ?
 C16 C15 C14 118.92(19) . . ?
 C16 C15 H15 120.5 . . ?
 C11 C16 H16 119.8 . . ?
 C15 C16 C11 120.42(19) . . ?
 C15 C16 H16 119.8 . . ?
 C18 C17 C8 120.19(18) . . ?
 C22 C17 C8 121.67(18) . . ?
 C22 C17 C18 118.12(19) . . ?
 C17 C18 H18 119.4 . . ?
 C19 C18 C17 121.1(2) . . ?
 C19 C18 H18 119.4 . . ?
 C18 C19 H19 120.1 . . ?
 C18 C19 C20 119.7(2) . . ?
 C20 C19 H19 120.1 . . ?
 O1 C20 C19 115.04(19) . . ?
 O1 C20 C21 124.6(2) . . ?
 C21 C20 C19 120.37(19) . . ?
 C20 C21 H21 120.3 . . ?
 C20 C21 C22 119.4(2) . . ?
 C22 C21 H21 120.3 . . ?
 C17 C22 H22 119.4 . . ?
 C21 C22 C17 121.2(2) . . ?
 C21 C22 H22 119.4 . . ?
 O1 C23 H23A 109.5 . . ?
 O1 C23 H23B 109.5 . . ?
 O1 C23 H23C 109.5 . . ?
 H23A C23 H23B 109.5 . . ?
 H23A C23 H23C 109.5 . . ?
 H23B C23 H23C 109.5 . . ?
 N3 C24 C25 176.4(2) . . ?
 C26 C25 C24 120.15(19) . . ?
 C30 C25 C24 118.97(19) . . ?
 C30 C25 C26 120.88(19) . . ?
 C25 C26 H26 120.4 . . ?
 C27 C26 C25 119.2(2) . . ?
 C27 C26 H26 120.4 . . ?
 C26 C27 H27 120.0 . . ?
 C26 C27 C28 120.1(2) . . ?
 C28 C27 H27 120.0 . . ?
 C27 C28 C29 120.5(2) . . ?
 C27 C28 C31 120.3(2) . . ?
 C29 C28 C31 119.2(2) . . ?
 C28 C29 H29 120.1 . . ?
 C30 C29 C28 119.8(2) . . ?
 C30 C29 H29 120.1 . . ?
 C25 C30 H30 120.2 . . ?
 C29 C30 C25 119.6(2) . . ?
 C29 C30 H30 120.2 . . ?
 N4 C31 C28 179.6(3) . . ?
 C42 C41 P1 122.59(17) . . ?
 C42 C41 C46 118.69(19) . . ?
 C46 C41 P1 118.70(16) . . ?
 C41 C42 H42 120.0 . . ?
 C43 C42 C41 120.0(2) . . ?
 C43 C42 H42 120.0 . . ?
 C42 C43 H43 119.7 . . ?
 C44 C43 C42 120.6(2) . . ?
 C44 C43 H43 119.7 . . ?
 C43 C44 H44 120.0 . . ?
 C45 C44 C43 120.0(2) . . ?
 C45 C44 H44 120.0 . . ?
 C44 C45 H45 120.0 . . ?
 C44 C45 C46 120.1(2) . . ?
 C46 C45 H45 120.0 . . ?
 C41 C46 H46 119.7 . . ?
 C45 C46 C41 120.7(2) . . ?
 C45 C46 H46 119.7 . . ?
 C52 C51 P1 124.10(17) . . ?
 C52 C51 C56 118.3(2) . . ?
 C56 C51 P1 117.34(16) . . ?
 C51 C52 H52 119.7 . . ?
 C53 C52 C51 120.6(2) . . ?
 C53 C52 H52 119.7 . . ?
 C52 C53 H53 119.8 . . ?
 C54 C53 C52 120.3(2) . . ?
 C54 C53 H53 119.8 . . ?
 C53 C54 H54 120.1 . . ?
 C55 C54 C53 119.9(2) . . ?
 C55 C54 H54 120.1 . . ?
 C54 C55 H55 120.0 . . ?
 C54 C55 C56 120.1(2) . . ?
 C56 C55 H55 120.0 . . ?
 C51 C56 H56 119.6 . . ?
 C55 C56 C51 120.7(2) . . ?
 C55 C56 H56 119.6 . . ?
 C62 C61 P1 123.15(17) . . ?
 C66 C61 P1 118.34(16) . . ?
 C66 C61 C62 118.5(2) . . ?
 C61 C62 H62 119.9 . . ?
 C63 C62 C61 120.1(2) . . ?
 C63 C62 H62 119.9 . . ?
 C62 C63 H63 119.6 . . ?
 C64 C63 C62 120.7(2) . . ?
 C64 C63 H63 119.6 . . ?
 C63 C64 H64 120.2 . . ?
 C63 C64 C65 119.7(2) . . ?
 C65 C64 H64 120.2 . . ?
 C64 C65 H65 120.0 . . ?
 C64 C65 C66 120.0(2) . . ?
 C66 C65 H65 120.0 . . ?
 C61 C66 C65 120.9(2) . . ?
 C61 C66 H66 119.5 . . ?
 C65 C66 H66 119.5 . . ?
 C72 C71 P2 120.52(16) . . ?
 C76 C71 P2 121.21(16) . . ?
 C76 C71 C72 118.0(2) . . ?
 C71 C72 H72 119.5 . . ?
 C73 C72 C71 121.0(2) . . ?
 C73 C72 H72 119.5 . . ?
 C72 C73 H73 119.9 . . ?
 C74 C73 C72 120.1(2) . . ?
 C74 C73 H73 119.9 . . ?
 C73 C74 H74 120.3 . . ?
 C73 C74 C75 119.5(2) . . ?
 C75 C74 H74 120.3 . . ?
 C74 C75 H75 119.6 . . ?
 C74 C75 C76 120.9(2) . . ?
 C76 C75 H75 119.6 . . ?
 C71 C76 H76 119.7 . . ?
 C75 C76 C71 120.5(2) . . ?
 C75 C76 H76 119.7 . . ?
 C82 C81 P2 122.58(16) . . ?
 C82 C81 C86 118.2(2) . . ?
 C86 C81 P2 119.26(17) . . ?
 C81 C82 H82 119.7 . . ?
 C81 C82 C83 120.7(2) . . ?
 C83 C82 H82 119.7 . . ?
 C82 C83 H83 119.7 . . ?
 C84 C83 C82 120.5(2) . . ?
 C84 C83 H83 119.7 . . ?
 C83 C84 H84 120.2 . . ?
 C83 C84 C85 119.6(2) . . ?
 C85 C84 H84 120.2 . . ?
 C84 C85 H85 119.9 . . ?
 C84 C85 C86 120.2(2) . . ?
 C86 C85 H85 119.9 . . ?
 C81 C86 H86 119.6 . . ?
 C85 C86 C81 120.9(2) . . ?
 C85 C86 H86 119.6 . . ?
 C92 C91 P2 115.67(16) . . ?
 C96 C91 P2 126.16(16) . . ?
 C96 C91 C92 118.16(19) . . ?
 C91 C92 H92 119.4 . . ?
 C93 C92 C91 121.1(2) . . ?
 C93 C92 H92 119.4 . . ?
 C92 C93 H93 119.9 . . ?
 C92 C93 C94 120.2(2) . . ?
 C94 C93 H93 119.9 . . ?
 C93 C94 H94 120.2 . . ?
 C93 C94 C95 119.6(2) . . ?
 C95 C94 H94 120.2 . . ?
 C94 C95 H95 119.8 . . ?
 C94 C95 C96 120.3(2) . . ?
 C96 C95 H95 119.8 . . ?
 C91 C96 C95 120.5(2) . . ?
 C91 C96 H96 119.7 . . ?
 C95 C96 H96 119.7 . . ?
 Cl1 C1S Cl2 112.75(18) . . ?
 Cl1 C1S H1SA 109.0 . . ?
 Cl1 C1S H1SB 109.0 . . ?
 Cl2 C1S H1SA 109.0 . . ?
 Cl2 C1S H1SB 109.0 . . ?
 H1SA C1S H1SB 107.8 . . ?
 Cl3 C2S H2SA 109.2 . . ?
 Cl3 C2S H2SB 109.2 . . ?
 Cl4 C2S Cl3 112.01(18) . . ?
 Cl4 C2S H2SA 109.2 . . ?
 Cl4 C2S H2SB 109.2 . . ?
 H2SA C2S H2SB 107.9 . . ?
 F1 P3 F2 92.02(13) . . ?
 F1 P3 F2A 88.7(3) . . ?
 F1 P3 F2B 82.9(3) . . ?
 F1 P3 F3 89.24(15) . . ?
 F1 P3 F3A 77.9(3) . . ?
 F1 P3 F3B 92.5(2) . . ?
 F1 P3 F4 88.45(13) . . ?
 F1 P3 F4A 84.2(3) . . ?
 F1 P3 F4B 101.1(3) . . ?
 F1 P3 F5 89.30(16) . . ?
 F1 P3 F5A 97.0(3) . . ?
 F2 P3 F2A 30.9(3) . . ?
 F2 P3 F2B 68.8(4) . . ?
 F2 P3 F3 89.70(19) . . ?
 F2 P3 F3A 58.0(3) . . ?
 F2 P3 F3B 18.0(2) . . ?
 F2 P3 F4 178.8(2) . . ?
 F2 P3 F4A 147.6(4) . . ?
 F2 P3 F5A 121.9(3) . . ?
 F2A P3 F2B 37.9(4) . . ?
 F2A P3 F3 120.4(3) . . ?
 F2A P3 F3A 87.2(4) . . ?
 F2A P3 F3B 48.9(4) . . ?
 F2A P3 F4 150.2(3) . . ?
 F2A P3 F4A 172.7(4) . . ?
 F2A P3 F5A 91.8(4) . . ?
 F2B P3 F3B 86.7(4) . . ?
 F3 P3 F2B 156.7(4) . . ?
 F3 P3 F3A 34.6(3) . . ?
 F3 P3 F3B 71.7(3) . . ?
 F3 P3 F4A 58.2(4) . . ?
 F3A P3 F2B 122.0(5) . . ?
 F3A P3 F3B 41.1(4) . . ?
 F3A P3 F4A 89.8(5) . . ?
 F4 P3 F2B 112.4(4) . . ?
 F4 P3 F3 89.23(19) . . ?
 F4 P3 F3A 121.0(4) . . ?
 F4 P3 F3B 160.9(3) . . ?
 F4 P3 F4A 31.4(3) . . ?
 F4A P3 F2B 141.7(5) . . ?
 F4A P3 F3B 129.8(4) . . ?
 F4B P3 F2 103.1(3) . . ?
 F4B P3 F2A 133.8(4) . . ?
 F4B P3 F2B 171.2(4) . . ?
 F4B P3 F3 18.3(3) . . ?
 F4B P3 F3A 52.2(4) . . ?
 F4B P3 F3B 85.4(4) . . ?
 F4B P3 F4 75.7(3) . . ?
 F4B P3 F4A 46.9(4) . . ?
 F4B P3 F5 162.1(4) . . ?
 F4B P3 F5A 130.6(4) . . ?
 F5 P3 F2 91.0(2) . . ?
 F5 P3 F2A 60.2(3) . . ?
 F5 P3 F2B 23.5(3) . . ?
 F5 P3 F3 178.40(19) . . ?
 F5 P3 F3A 145.4(4) . . ?
 F5 P3 F3B 109.0(3) . . ?
 F5 P3 F4 90.1(2) . . ?
 F5 P3 F4A 121.0(4) . . ?
 F5 P3 F5A 32.3(3) . . ?
 F5A P3 F2B 55.8(4) . . ?
 F5A P3 F3 147.4(4) . . ?
 F5A P3 F3A 174.8(4) . . ?
 F5A P3 F3B 139.4(4) . . ?
 F5A P3 F4 59.1(3) . . ?
 F5A P3 F4A 90.5(4) . . ?
 F5B P3 F1 94.1(3) . . ?
 F5B P3 F2 158.7(3) . . ?
 F5B P3 F2A 128.8(4) . . ?
 F5B P3 F2B 91.7(5) . . ?
 F5B P3 F3 110.8(3) . . ?
 F5B P3 F3A 143.3(4) . . ?
 F5B P3 F3B 173.0(4) . . ?
 F5B P3 F4 22.2(3) . . ?
 F5B P3 F4A 53.5(4) . . ?
 F5B P3 F4B 95.8(4) . . ?
 F5B P3 F5 68.7(3) . . ?
 F5B P3 F5A 37.0(4) . . ?
 F6 P3 F1 179.41(11) . . ?
 F6 P3 F2 87.59(13) . . ?
 F6 P3 F2A 91.2(3) . . ?
 F6 P3 F2B 97.4(3) . . ?
 F6 P3 F3 90.32(16) . . ?
 F6 P3 F3A 101.5(3) . . ?
 F6 P3 F3B 87.0(2) . . ?
 F6 P3 F4 91.94(13) . . ?
 F6 P3 F4A 95.9(3) . . ?
 F6 P3 F4B 78.6(3) . . ?
 F6 P3 F5 91.14(16) . . ?
 F6 P3 F5A 83.6(3) . . ?
 F6 P3 F5B 86.4(3) . . ?
 Cl1A C3SA Cl2A 117.2(17) . . ?
 Cl1A C3SA H3SA 108.0 . . ?
 Cl1A C3SA H3SB 108.0 . . ?
 Cl2A C3SA H3SA 108.0 . . ?
 Cl2A C3SA H3SB 108.0 . . ?
 H3SA C3SA H3SB 107.2 . . ?

loop_
  _geom_torsion_atom_site_label_1
  _geom_torsion_atom_site_label_2
  _geom_torsion_atom_site_label_3
  _geom_torsion_atom_site_label_4
  _geom_torsion
  _geom_torsion_site_symmetry_1
  _geom_torsion_site_symmetry_2
  _geom_torsion_site_symmetry_3
  _geom_torsion_site_symmetry_4
  _geom_torsion_publ_flag
 N1 C5 C6 N2 -5.1(3) . . . . ?
 C4 C5 C6 N2 172.18(19) . . . . ?
 C4 C5 C6 C7 -4.2(3) . . . . ?
 C7 C6 C5 N1 178.49(19) . . . . ?
 C7 C8 C17 C18 145.2(2) . . . . ?
 C7 C8 C17 C22 -33.5(3) . . . . ?
 C9 C8 C17 C18 -31.5(3) . . . . ?
 C9 C8 C17 C22 149.9(2) . . . . ?
 C9 C10 C11 C12 173.77(19) . . . . ?
 C9 C10 C11 C16 -2.2(3) . . . . ?
 C12 C11 C10 N2 -1.6(2) . . . . ?
 C16 C11 C10 N2 -177.53(18) . . . . ?
 C19 C20 O1 C23 170.5(2) . . . . ?
 C21 C20 O1 C23 -9.5(3) . . . . ?
 C42 C41 P1 Ru1 115.44(18) . . . . ?
 C42 C41 P1 C51 -114.99(19) . . . . ?
 C42 C41 P1 C61 -10.5(2) . . . . ?
 C46 C41 P1 Ru1 -62.68(18) . . . . ?
 C46 C41 P1 C51 66.88(18) . . . . ?
 C46 C41 P1 C61 171.42(16) . . . . ?
 C52 C51 P1 Ru1 135.80(18) . . . . ?
 C52 C51 P1 C41 7.2(2) . . . . ?
 C52 C51 P1 C61 -99.0(2) . . . . ?
 C56 C51 P1 Ru1 -49.64(19) . . . . ?
 C56 C51 P1 C41 -178.26(17) . . . . ?
 C56 C51 P1 C61 75.59(18) . . . . ?
 C62 C61 P1 Ru1 133.38(17) . . . . ?
 C62 C61 P1 C41 -100.14(19) . . . . ?
 C62 C61 P1 C51 6.5(2) . . . . ?
 C66 C61 P1 Ru1 -48.8(2) . . . . ?
 C66 C61 P1 C41 77.6(2) . . . . ?
 C66 C61 P1 C51 -175.71(18) . . . . ?
 C72 C71 P2 Ru1 64.40(17) . . . . ?
 C72 C71 P2 C81 -164.97(17) . . . . ?
 C72 C71 P2 C91 -61.83(18) . . . . ?
 C76 C71 P2 Ru1 -109.75(18) . . . . ?
 C76 C71 P2 C81 20.9(2) . . . . ?
 C76 C71 P2 C91 124.01(19) . . . . ?
 C82 C81 P2 Ru1 16.8(2) . . . . ?
 C82 C81 P2 C71 -110.60(19) . . . . ?
 C82 C81 P2 C91 141.01(19) . . . . ?
 C86 C81 P2 Ru1 -163.89(18) . . . . ?
 C86 C81 P2 C71 68.7(2) . . . . ?
 C86 C81 P2 C91 -39.6(2) . . . . ?
 C92 C91 P2 Ru1 67.38(18) . . . . ?
 C92 C91 P2 C71 -166.24(18) . . . . ?
 C92 C91 P2 C81 -60.62(19) . . . . ?
 C96 C91 P2 Ru1 -111.73(18) . . . . ?
 C96 C91 P2 C71 14.6(2) . . . . ?
 C96 C91 P2 C81 120.3(2) . . . . ?

_iucr_refine_instructions_details
;
TITL 16srv020
CELL 0.71073 13.5351 14.6267 18.2792 106.2703 93.3276 114.3421
ZERR 2 0.0009 0.0009 0.0012 0.0023 0.0024 0.0021
LATT 1
SFAC C H Cl F N O P Ru
UNIT 138 110 8 12 8 2 6 2
SADI 0.005 P3 F2 P3 F2A P3 F2B P3 F5 P3 F5A P3 F5B P3 F4 P3 F4A P3 F4B P3 F3 =
 P3 F3A P3 F3B
SADI 0.005 Cl1 C1S Cl2 C1S Cl1A C3SA Cl2A C3SA

L.S. 9
PLAN  5
SIZE 0.06 0.18 0.34
TEMP -153.15
CONF N1 C5 C6 N2
CONF C4 C5 C6 N2
CONF C7 C6 C5 N1
CONF C4 C5 C6 C7
CONF C12 C11 C10 N2
CONF C9 C10 C11 C12
CONF C16 C11 C10 N2
CONF C9 C10 C11 C16
CONF C7 C8 C17 C18
CONF C7 C8 C17 C22
CONF C9 C8 C17 C18
CONF C9 C8 C17 C22
CONF C19 C20 O1 C23
CONF C21 C20 O1 C23
CONF C42 C41 P1 Ru1
CONF C46 C41 P1 Ru1
CONF C42 C41 P1 C51
CONF C46 C41 P1 C51
CONF C42 C41 P1 C61
CONF C46 C41 P1 C61
CONF C52 C51 P1 Ru1
CONF C56 C51 P1 Ru1
CONF C52 C51 P1 C41
CONF C56 C51 P1 C41
CONF C52 C51 P1 C61
CONF C56 C51 P1 C61
CONF C62 C61 P1 Ru1
CONF C66 C61 P1 Ru1
CONF C62 C61 P1 C41
CONF C66 C61 P1 C41
CONF C62 C61 P1 C51
CONF C66 C61 P1 C51
CONF C72 C71 P2 Ru1
CONF C76 C71 P2 Ru1
CONF C72 C71 P2 C81
CONF C76 C71 P2 C81
CONF C72 C71 P2 C91
CONF C76 C71 P2 C91
CONF C92 C91 P2 Ru1
CONF C96 C91 P2 Ru1
CONF C92 C91 P2 C71
CONF C96 C91 P2 C71
CONF C92 C91 P2 C81
CONF C96 C91 P2 C81
CONF C82 C81 P2 Ru1
CONF C86 C81 P2 Ru1
CONF C82 C81 P2 C71
CONF C86 C81 P2 C71
CONF C82 C81 P2 C91
CONF C86 C81 P2 C91
CONN 18 P3
BOND $h
fmap 2
acta 
OMIT -2 58
WGHT 0.033 3.4
FVAR 0.075


Ru1   8     0.03056  0.30786  0.26442  11.00000  0.00930  0.01213  0.01056 =
 0.00308  0.00169  0.00285 
P1    7     0.08695  0.20750  0.32540  11.00000  0.01193  0.01259  0.01470 =
 0.00422  0.00233  0.00430 
P2    7    -0.02732  0.41824  0.21692  11.00000  0.01219  0.01620  0.01104 =
 0.00522  0.00208  0.00578 
O1    6     0.75194  0.62547  0.05593  11.00000  0.01711  0.03085  0.03072 =
 0.01073  0.01361  0.00710 
N1    5    -0.01320  0.19398  0.14836  11.00000  0.01483  0.01550  0.01419 =
 0.00346  0.00177  0.00413 
N2    5     0.17154  0.35938  0.22452  11.00000  0.01095  0.01199  0.01208 =
 0.00371  0.00153  0.00481 
N3    5    -0.11129  0.24784  0.30026  11.00000  0.01391  0.01462  0.01354 =
 0.00361  0.00083  0.00546 
N4    5    -0.68550  0.00756  0.43069  11.00000  0.02328  0.04201  0.04623 =
 0.01573  0.01374  0.00645 
C1    1    -0.11228  0.11241  0.11072  11.00000  0.01525  0.02256  0.02049 =
 0.00488  0.00228  0.00374 
AFIX 43
H1    2    -0.17014  0.09440  0.13897  11.00000 -1.20000 
AFIX 0
C2    1    -0.13386  0.05348  0.03272  11.00000  0.01855  0.02300  0.02197 =
 -0.00176 -0.00256  0.00276 
AFIX 43
H2    2    -0.20483 -0.00406  0.00851  11.00000 -1.20000 
AFIX 0
C3    1    -0.05135  0.07914 -0.00941  11.00000  0.02716  0.02521  0.01542 =
 -0.00210  0.00036  0.00785 
AFIX 43
H3    2    -0.06498  0.04114 -0.06335  11.00000 -1.20000 
AFIX 0
C4    1     0.05200  0.16163  0.02863  11.00000  0.02181  0.02081  0.01713 =
 0.00324  0.00488  0.00762 
AFIX 43
H4    2     0.11064  0.18007  0.00107  11.00000 -1.20000 
AFIX 0
C5    1     0.06936  0.21717  0.10722  11.00000  0.01470  0.01450  0.01600 =
 0.00336  0.00227  0.00594 
C6    1     0.17549  0.30781  0.15139  11.00000  0.01471  0.01371  0.01327 =
 0.00354  0.00097  0.00579 
C7    1     0.27101  0.34391  0.12208  11.00000  0.01812  0.01737  0.01499 =
 0.00424  0.00479  0.00848 
AFIX 43
H7    2     0.27332  0.30612  0.07115  11.00000 -1.20000 
AFIX 0
C8    1     0.36447  0.43667  0.16798  11.00000  0.01318  0.01644  0.01905 =
 0.00887  0.00509  0.00716 
C9    1     0.35854  0.48675  0.24326  11.00000  0.01193  0.01344  0.01736 =
 0.00470  0.00109  0.00378 
AFIX 43
H9    2     0.42152  0.54827  0.27612  11.00000 -1.20000 
AFIX 0
C10   1     0.26138  0.44770  0.27089  11.00000  0.01236  0.01304  0.01317 =
 0.00484  0.00121  0.00414 
C11   1     0.23875  0.49585  0.34577  11.00000  0.01403  0.01370  0.01295 =
 0.00442  0.00155  0.00602 
C12   1     0.12812  0.44532  0.35695  11.00000  0.01236  0.01408  0.01196 =
 0.00587  0.00089  0.00540 
C13   1     0.10511  0.50058  0.42482  11.00000  0.01710  0.01676  0.01432 =
 0.00543  0.00394  0.00819 
AFIX 43
H13   2     0.03245  0.47130  0.43489  11.00000 -1.20000 
AFIX 0
C14   1     0.18464  0.59643  0.47772  11.00000  0.02397  0.01916  0.01364 =
 0.00322  0.00427  0.01093 
AFIX 43
H14   2     0.16475  0.63220  0.52188  11.00000 -1.20000 
AFIX 0
C15   1     0.29285  0.64041  0.46665  11.00000  0.01951  0.01795  0.01588 =
 -0.00017 -0.00146  0.00337 
AFIX 43
H15   2     0.34773  0.70433  0.50397  11.00000 -1.20000 
AFIX 0
C16   1     0.31940  0.58960  0.40040  11.00000  0.01334  0.01879  0.01769 =
 0.00370  0.00021  0.00299 
AFIX 43
H16   2     0.39308  0.61881  0.39211  11.00000 -1.20000 
AFIX 0
C17   1     0.46432  0.48309  0.13570  11.00000  0.01464  0.01771  0.01618 =
 0.00767  0.00447  0.00667 
C18   1     0.52774  0.59337  0.15939  11.00000  0.01621  0.01933  0.02047 =
 0.00625  0.00588  0.00768 
AFIX 43
H18   2     0.50587  0.63830  0.19591  11.00000 -1.20000 
AFIX 0
C19   1     0.62153  0.63817  0.13067  11.00000  0.01713  0.01845  0.02461 =
 0.00825  0.00564  0.00598 
AFIX 43
H19   2     0.66311  0.71337  0.14667  11.00000 -1.20000 
AFIX 0
C20   1     0.65490  0.57299  0.07834  11.00000  0.01429  0.02643  0.01930 =
 0.01078  0.00604  0.00780 
C21   1     0.59206  0.46341  0.05234  11.00000  0.02069  0.02422  0.01901 =
 0.00775  0.00776  0.01312 
AFIX 43
H21   2     0.61424  0.41889  0.01573  11.00000 -1.20000 
AFIX 0
C22   1     0.49651  0.41938  0.08027  11.00000  0.01894  0.01900  0.01967 =
 0.00731  0.00564  0.00829 
AFIX 43
H22   2     0.45219  0.34443  0.06128  11.00000 -1.20000 
AFIX 0
C23   1     0.79702  0.56157  0.01255  11.00000  0.02519  0.03940  0.03311 =
 0.01613  0.01506  0.01777 
AFIX 137
H23a  2     0.74657  0.51523 -0.03747  11.00000 -1.50000 
H23b  2     0.80715  0.51784  0.04145  11.00000 -1.50000 
H23c  2     0.86868  0.60720  0.00351  11.00000 -1.50000 
AFIX 0
C24   1    -0.19342  0.20897  0.31978  11.00000  0.01638  0.01798  0.01891 =
 0.00528  0.00281  0.00715 
C25   1    -0.29702  0.16607  0.34405  11.00000  0.01305  0.01598  0.01886 =
 0.00442  0.00347  0.00337 
C26   1    -0.30747  0.11570  0.39936  11.00000  0.01734  0.02739  0.03529 =
 0.01850  0.00567  0.00974 
AFIX 43
H26   2    -0.24608  0.10996  0.42177  11.00000 -1.20000 
AFIX 0
C27   1    -0.40825  0.07411  0.42132  11.00000  0.02360  0.03102  0.03562 =
 0.02270  0.01070  0.00970 
AFIX 43
H27   2    -0.41643  0.03956  0.45909  11.00000 -1.20000 
AFIX 0
C28   1    -0.49748  0.08273  0.38829  11.00000  0.01384  0.01806  0.02344 =
 0.00415  0.00560  0.00260 
C29   1    -0.48607  0.13441  0.33395  11.00000  0.01543  0.02744  0.02384 =
 0.00715  0.00082  0.00950 
AFIX 43
H29   2    -0.54726  0.14081  0.31197  11.00000 -1.20000 
AFIX 0
C30   1    -0.38563  0.17648  0.31193  11.00000  0.01948  0.02696  0.02031 =
 0.01148  0.00403  0.00783 
AFIX 43
H30   2    -0.37716  0.21237  0.27500  11.00000 -1.20000 
AFIX 0
C31   1    -0.60274  0.04056  0.41178  11.00000  0.01935  0.02616  0.03079 =
 0.00802  0.00625  0.00557 
C41   1     0.23508  0.26645  0.36562  11.00000  0.01442  0.01352  0.01920 =
 0.00406 -0.00025  0.00597 
C42   1     0.27699  0.29985  0.44507  11.00000  0.02203  0.03193  0.02016 =
 0.00624  0.00044  0.00906 
AFIX 43
H42   2     0.22789  0.28962  0.48037  11.00000 -1.20000 
AFIX 0
C43   1     0.39091  0.34823  0.47259  11.00000  0.02657  0.04341  0.02392 =
 0.00297 -0.00702  0.01144 
AFIX 43
H43   2     0.41905  0.37018  0.52666  11.00000 -1.20000 
AFIX 0
C44   1     0.46321  0.36454  0.42207  11.00000  0.01549  0.03010  0.04150 =
 0.00536 -0.00550  0.00730 
AFIX 43
H44   2     0.54077  0.39898  0.44150  11.00000 -1.20000 
AFIX 0
C45   1     0.42290  0.33090  0.34353  11.00000  0.01688  0.02360  0.03632 =
 0.01218  0.00687  0.00998 
AFIX 43
H45   2     0.47265  0.34147  0.30867  11.00000 -1.20000 
AFIX 0
C46   1     0.30923  0.28136  0.31508  11.00000  0.01757  0.01739  0.02254 =
 0.00787  0.00322  0.00890 
AFIX 43
H46   2     0.28188  0.25747  0.26072  11.00000 -1.20000 
AFIX 0
C51   1     0.05414  0.07121  0.26643  11.00000  0.01911  0.01417  0.01842 =
 0.00484  0.00445  0.00575 
C52   1     0.12786  0.02709  0.26489  11.00000  0.02257  0.02038  0.03287 =
 0.00456  0.00315  0.00914 
AFIX 43
H52   2     0.20205  0.07035  0.29257  11.00000 -1.20000 
AFIX 0
C53   1     0.09399 -0.07946  0.22329  11.00000  0.03977  0.02197  0.04987 =
 0.00526  0.00847  0.01881 
AFIX 43
H53   2     0.14521 -0.10856  0.22234  11.00000 -1.20000 
AFIX 0
C54   1    -0.01389 -0.14351  0.18321  11.00000  0.04262  0.01466  0.03778 =
 0.00124  0.00806  0.00843 
AFIX 43
H54   2    -0.03680 -0.21651  0.15496  11.00000 -1.20000 
AFIX 0
C55   1    -0.08817 -0.10131  0.18430  11.00000  0.02750  0.01809  0.02972 =
 0.00411  0.00248  0.00041 
AFIX 43
H55   2    -0.16235 -0.14530  0.15679  11.00000 -1.20000 
AFIX 0
C56   1    -0.05479  0.00526  0.22550  11.00000  0.01956  0.01778  0.02478 =
 0.00631  0.00230  0.00447 
AFIX 43
H56   2    -0.10643  0.03382  0.22594  11.00000 -1.20000 
AFIX 0
C61   1     0.02353  0.18459  0.40873  11.00000  0.01594  0.01820  0.01937 =
 0.00947  0.00429  0.00789 
C62   1    -0.02219  0.08540  0.41882  11.00000  0.02353  0.02005  0.02518 =
 0.01056  0.00632  0.00970 
AFIX 43
H62   2    -0.02459  0.02502  0.38028  11.00000 -1.20000 
AFIX 0
C63   1    -0.06429  0.07469  0.48523  11.00000  0.02615  0.02642  0.03238 =
 0.02080  0.00844  0.00854 
AFIX 43
H63   2    -0.09601  0.00672  0.49142  11.00000 -1.20000 
AFIX 0
C64   1    -0.06049  0.16121  0.54185  11.00000  0.02943  0.03918  0.02998 =
 0.02212  0.01604  0.01751 
AFIX 43
H64   2    -0.08810  0.15344  0.58748  11.00000 -1.20000 
AFIX 0
C65   1    -0.01636  0.25961  0.53221  11.00000  0.05584  0.03266  0.02850 =
 0.01525  0.02400  0.02575 
AFIX 43
H65   2    -0.01392  0.31969  0.57113  11.00000 -1.20000 
AFIX 0
C66   1     0.02449  0.27082  0.46559  11.00000  0.04226  0.02122  0.02669 =
 0.01356  0.01600  0.01494 
AFIX 43
H66   2     0.05349  0.33853  0.45893  11.00000 -1.20000 
AFIX 0
C71   1     0.08568  0.54664  0.22344  11.00000  0.01828  0.01725  0.01300 =
 0.00667  0.00118  0.00624 
C72   1     0.16843  0.55070  0.18052  11.00000  0.01755  0.01918  0.01775 =
 0.00806  0.00100  0.00801 
AFIX 43
H72   2     0.16290  0.48680  0.14464  11.00000 -1.20000 
AFIX 0
C73   1     0.25906  0.64715  0.18952  11.00000  0.01693  0.02677  0.02371 =
 0.01462  0.00260  0.00708 
AFIX 43
H73   2     0.31377  0.64883  0.15892  11.00000 -1.20000 
AFIX 0
C74   1     0.26948  0.74007  0.24269  11.00000  0.02805  0.02021  0.02991 =
 0.00994  0.00255 -0.00001 
AFIX 43
H74   2     0.33175  0.80575  0.24946  11.00000 -1.20000 
AFIX 0
C75   1     0.18889  0.73699  0.28598  11.00000  0.04967  0.01737  0.03138 =
 0.00155  0.01197  0.00671 
AFIX 43
H75   2     0.19631  0.80091  0.32301  11.00000 -1.20000 
AFIX 0
C76   1     0.09701  0.64174  0.27620  11.00000  0.03459  0.02154  0.02139 =
 0.00415  0.01064  0.00758 
AFIX 43
H76   2     0.04139  0.64133  0.30568  11.00000 -1.20000 
AFIX 0
C81   1    -0.12886  0.45782  0.26063  11.00000  0.01688  0.02133  0.01602 =
 0.00565  0.00411  0.00988 
C82   1    -0.15300  0.45010  0.33171  11.00000  0.01833  0.02165  0.01905 =
 0.00849  0.00370  0.01014 
AFIX 43
H82   2    -0.11657  0.42322  0.35969  11.00000 -1.20000 
AFIX 0
C83   1    -0.23041  0.48140  0.36285  11.00000  0.02454  0.02950  0.02191 =
 0.01229  0.01244  0.01466 
AFIX 43
H83   2    -0.24632  0.47545  0.41172  11.00000 -1.20000 
AFIX 0
C84   1    -0.28343  0.52049  0.32361  11.00000  0.02203  0.03042  0.02870 =
 0.00774  0.00707  0.01671 
AFIX 43
H84   2    -0.33600  0.54170  0.34507  11.00000 -1.20000 
AFIX 0
C85   1    -0.26023  0.52900  0.25260  11.00000  0.04811  0.06032  0.02940 =
 0.02159  0.01152  0.04412 
AFIX 43
H85   2    -0.29707  0.55595  0.22502  11.00000 -1.20000 
AFIX 0
C86   1    -0.18326  0.49829  0.22141  11.00000  0.04939  0.05676  0.02402 =
 0.02360  0.01698  0.04114 
AFIX 43
H86   2    -0.16740  0.50494  0.17268  11.00000 -1.20000 
AFIX 0
C91   1    -0.10020  0.35665  0.11524  11.00000  0.01490  0.01870  0.01318 =
 0.00315 -0.00010  0.00763 
C92   1    -0.20392  0.26924  0.09998  11.00000  0.02021  0.02986  0.02089 =
 0.01042  0.00020  0.00342 
AFIX 43
H92   2    -0.23148  0.24614  0.14152  11.00000 -1.20000 
AFIX 0
C93   1    -0.26685  0.21599  0.02562  11.00000  0.02104  0.03252  0.02906 =
 0.00938 -0.00654  0.00138 
AFIX 43
H93   2    -0.33788  0.15796  0.01664  11.00000 -1.20000 
AFIX 0
C94   1    -0.22687  0.24680 -0.03576  11.00000  0.02868  0.03126  0.01736 =
 0.00301 -0.00781  0.01164 
AFIX 43
H94   2    -0.26978  0.20956 -0.08704  11.00000 -1.20000 
AFIX 0
C95   1    -0.12404  0.33217 -0.02213  11.00000  0.02953  0.03062  0.01397 =
 0.00822  0.00202  0.01391 
AFIX 43
H95   2    -0.09587  0.35303 -0.06430  11.00000 -1.20000 
AFIX 0
C96   1    -0.06142  0.38783  0.05323  11.00000  0.01680  0.02219  0.01560 =
 0.00601  0.00236  0.00736 
AFIX 43
H96   2     0.00830  0.44754  0.06222  11.00000 -1.20000 
AFIX 0

PART 4
Cl1   3     0.46358  0.20065  0.63688  10.90000  0.05040  0.03261  0.06059 =
 0.00769  0.00721 -0.00556 
Cl2   3     0.25604  0.21731  0.63792  10.90000  0.09854  0.04451  0.06257 =
 0.01056  0.01330  0.04229 
C1S   1     0.32053  0.13384  0.63082  10.90000  0.04317  0.02658  0.05209 =
 0.01515  0.00463  0.00314 
AFIX 23
H1Sa  2     0.30669  0.10282  0.67306  10.90000 -1.20000 
H1Sb  2     0.28715  0.07454  0.58067  10.90000 -1.20000 
AFIX 0

PART 0
Cl3   3     0.32127  0.06931  0.15033  11.00000  0.04021  0.08317  0.03121 =
 -0.00187 -0.00116  0.02639 
Cl4   3     0.53073  0.24365  0.15359  11.00000  0.07011  0.06065  0.05027 =
 0.03455  0.01531  0.03987 
C2S   1     0.44416  0.10634  0.11394  11.00000  0.05458  0.06832  0.04412 =
 0.00455  0.01203  0.03858 
AFIX 23
H2Sa  2     0.48412  0.06728  0.12608  11.00000 -1.20000 
H2Sb  2     0.42564  0.08581  0.05667  11.00000 -1.20000 
AFIX 0

P3    7     0.42261  0.09798  0.86659  11.00000  0.01948  0.02337  0.02723 =
 0.00764  0.00234  0.00626 
F1    4     0.33408  0.12158  0.91182  11.00000  0.03894  0.04817  0.06035 =
 0.00656  0.02286  0.01800 
PART 1
F2    4     0.33796 -0.02495  0.82636  10.60000  0.03842 
PART 0
PART 2
F2A   4     0.32304  0.00682  0.79805  10.20000  0.03261 
PART 0
PART 3
F2B   4     0.33917  0.08011  0.79201  10.20000  0.03683 
PART 0
PART 1
F3    4     0.46415  0.07157  0.93838  10.60000  0.04856 
PART 0
PART 2
F3A   4     0.39194  0.01567  0.91374  10.20000  0.04112 
PART 0
PART 3
F3B   4     0.35477 -0.03005  0.84943  10.20000  0.01385 
PART 0
PART 1
F4    4     0.50892  0.22045  0.90783  10.60000  0.04256 
PART 0
PART 2
F4A   4     0.51082  0.18996  0.94186  10.20000  0.04327 
PART 0
PART 3
F4B   4     0.50104  0.09716  0.93466  10.20000  0.02455 
PART 0
PART 1
F5    4     0.38005  0.12629  0.79674  10.60000  0.05912 
PART 0
PART 2
F5A   4     0.44408  0.18204  0.82198  10.20000  0.03410 
PART 0
PART 3
F5B   4     0.49575  0.21907  0.87468  10.20000  0.02441 
PART 0
F6    4     0.51057  0.07343  0.82178  11.00000  0.04107  0.04148  0.08541 =
 0.01493  0.03511  0.01789 

PART 5
Cl1A  3     0.39952  0.21212  0.62909  10.10000  0.11730 
Cl2A  3     0.17648  0.20586  0.63486  10.10000  0.13895 
C3SA  1     0.27930  0.17532  0.66792  10.10000  0.05199 
AFIX 23
H3Sa  2     0.24614  0.09743  0.65706  10.10000 -1.20000 
H3Sb  2     0.30123  0.20981  0.72510  10.10000 -1.20000 
AFIX 0
HKLF 4

END
;

data_2a_15srv095
_audit_creation_date              2015-04-13
_audit_creation_method
;
Olex2 1.2-beta
(compiled 2015.01.26 svn.r3150 for OlexSys, GUI svn.r4998)
;

_publ_requested_journal           'Inorg.Chem.'
_publ_section_title
;
Light activated release of nitrile ligands from
trans-RU(L)(PPh~3~)~2~(nitrile) complexes
;

_publ_contact_author_name         'Dmitry Yufit'
_publ_contact_author_address
;
Department of Chemistry
Durham University
South Rd.
Durham
DH1 3LE
UK
;
_publ_contact_author_email        'd.s.yufit@durham.ac.uk'


_publ_contact_letter
;
The CIF file contains data for the structure 2a from
the paper 

"Light activated release of nitrile ligands from
trans-RU(L)(PPh~3~)~2~(nitrile) complexes"

by R.J.Davidson, Y-T. Hsu, D.S.Yufit and A.Beeby

The paper will be submitted to Inorg.Chem. 
;
loop_
_publ_author_name
_publ_author_address
'Davidson, Ross J.'
;
Department of Chemistry
Durham University
South Rd.
Durham
DH1 3LE
UK
;
'Hsu, Yu-Ting'
;
Department of Chemistry
Durham University
South Rd.
Durham
DH1 3LE
UK
;
'Yufit, Dmitry S.'
;
Department of Chemistry
Durham University
South Rd.
Durham
DH1 3LE
UK
;
'Beeby, Andrew'
;
Department of Chemistry
Durham University
South Rd.
Durham
DH1 3LE
UK
;

_publ_section_references
;
Bourhis, L.J., Dolomanov, O.V., Gildea, R.J., Howard, J.A.K., Puschmann, H.
 (2015). Acta Cryst. A71, 59-75.

Dolomanov, O.V., Bourhis, L.J., Gildea, R.J, Howard, J.A.K. & Puschmann, H.
 (2009), J. Appl. Cryst. 42, 339-341.

Sheldrick, G.M. (2008). Acta Cryst. A64, 112-122.
;
_chemical_name_common             ?
_chemical_name_systematic
;
 ? 
;
_chemical_formula_moiety          'C71 H53 N4 P2 Ru, 0.5(C H2 Cl2), F6 P'
_chemical_formula_sum             'C71.50 H54 Cl F6 N4 P3 Ru'
_chemical_formula_weight          1312.62
_chemical_melting_point           ?
loop_
  _atom_type_symbol
  _atom_type_description
  _atom_type_scat_dispersion_real
  _atom_type_scat_dispersion_imag
  _atom_type_scat_source
 'C' 'C' 0.0033 0.0016 'International Tables Vol C Tables 4.2.6.8 and 6.1.1.4'
 'H' 'H' 0.0000 0.0000 'International Tables Vol C Tables 4.2.6.8 and 6.1.1.4'
 'Cl' 'Cl' 0.1484 0.1585 'International Tables Vol C Tables 4.2.6.8 and 6.1.1.4'
 'F' 'F' 0.0171 0.0103 'International Tables Vol C Tables 4.2.6.8 and 6.1.1.4'
 'N' 'N' 0.0061 0.0033 'International Tables Vol C Tables 4.2.6.8 and 6.1.1.4'
 'P' 'P' 0.1023 0.0942 'International Tables Vol C Tables 4.2.6.8 and 6.1.1.4'
 'Ru' 'Ru' -1.2594 0.8363
 'International Tables Vol C Tables 4.2.6.8 and 6.1.1.4'

_space_group_crystal_system       'triclinic'
_space_group_IT_number            2
_space_group_name_H-M_alt         'P -1'
_space_group_name_Hall            '-P 1'
loop_
  _space_group_symop_id
  _space_group_symop_operation_xyz
 1 'x, y, z'
 2 '-x, -y, -z'

_cell_length_a                    15.8190(9)
_cell_length_b                    18.2465(10)
_cell_length_c                    22.9807(13)
_cell_angle_alpha                 107.9808(17)
_cell_angle_beta                  103.1179(17)
_cell_angle_gamma                 92.7074(19)
_cell_volume                      6095.1(6)
_cell_formula_units_Z             4
_cell_measurement_reflns_used     9961
_cell_measurement_temperature     120.0
_cell_measurement_theta_max       24.35
_cell_measurement_theta_min       2.24
_exptl_absorpt_coefficient_mu     0.446
_exptl_absorpt_correction_T_max   1.0000
_exptl_absorpt_correction_T_min   0.9037
_exptl_absorpt_correction_type    multi-scan
_exptl_absorpt_process_details
;
SADABS-2014/4 (Bruker,2014/4) was used for absorption correction.
wR2(int) was 0.1003 before and 0.0700 after correction.
The Ratio of minimum to maximum transmission is 0.9037.
The \l/2 correction factor is 0.00150.
;
_exptl_crystal_colour             'clear dark yellow'
_exptl_crystal_colour_lustre      clear
_exptl_crystal_colour_modifier    dark
_exptl_crystal_colour_primary     yellow
_exptl_crystal_density_diffrn     1.430
_exptl_crystal_density_meas       ?
_exptl_crystal_density_method     'not measured'
_exptl_crystal_description        plate
_exptl_crystal_F_000              2684
_exptl_crystal_size_max           0.14
_exptl_crystal_size_mid           0.07
_exptl_crystal_size_min           0.01
_exptl_special_details
;
 ? 
;
_diffrn_reflns_av_R_equivalents   0.1718
_diffrn_reflns_av_unetI/netI      0.1978
_diffrn_reflns_limit_h_max        20
_diffrn_reflns_limit_h_min        -20
_diffrn_reflns_limit_k_max        23
_diffrn_reflns_limit_k_min        -23
_diffrn_reflns_limit_l_max        29
_diffrn_reflns_limit_l_min        -29
_diffrn_reflns_number             111223
_diffrn_reflns_theta_full         27.00
_diffrn_reflns_theta_max          27.00
_diffrn_reflns_theta_min          1.90
_diffrn_ambient_temperature       120.0
_diffrn_detector                  'Bruker PHOTON 100 CMOS'
_diffrn_detector_area_resol_mean  ?
_diffrn_detector_type             'CMOS sensor'
_diffrn_measured_fraction_theta_full 0.994
_diffrn_measured_fraction_theta_max 0.994
_diffrn_measurement_device        'Bruker D8 Venture'
_diffrn_measurement_device_type   '3-circle diffractometer'
_diffrn_measurement_method        '\f and \w scans'
_diffrn_radiation_monochromator   'focusing mirrors'
_diffrn_radiation_probe           X-ray
_diffrn_radiation_type            MoK\a
_diffrn_radiation_wavelength      0.71073
_diffrn_source                    'ImuS microsource'
_diffrn_standards_decay_%         ?
_diffrn_standards_interval_count  ?
_diffrn_standards_interval_time   ?
_diffrn_standards_number          0
_reflns_number_gt                 13445
_reflns_number_total              26477
_reflns_threshold_expression      >2sigma(I)
_computing.bruker_data_scaling    'SADABS V2012/1 (Bruker AXS Inc.)'
_computing_cell_refinement        'SAINT v8.34A (Bruker, 2013)'
_computing_data_collection        'APEX2 v.2013.4_1 (Bruker, 2013)'
_computing_data_reduction         'SAINT v8.34A (Bruker, 2013)'
_computing_molecular_graphics     'Olex2 (Dolomanov et al., 2009)'
_computing_publication_material   'Olex2 (Dolomanov et al., 2009)'
_computing_structure_refinement   'XH (Sheldrick, 2008)'
_computing_structure_solution     'olex2.solve (Bourhis et al., 2015)'
_refine_diff_density_max          1.697
_refine_diff_density_min          -0.974
_refine_diff_density_rms          0.127
_refine_ls_extinction_coef        ?
_refine_ls_extinction_method      none
_refine_ls_goodness_of_fit_ref    1.003
_refine_ls_hydrogen_treatment     constr
_refine_ls_matrix_type            full
_refine_ls_number_parameters      1332
_refine_ls_number_reflns          26477
_refine_ls_number_restraints      27
_refine_ls_R_factor_all           0.1869
_refine_ls_R_factor_gt            0.0780
_refine_ls_restrained_S_all       1.004
_refine_ls_shift/su_max           0.088
_refine_ls_shift/su_mean          0.001
_refine_ls_structure_factor_coef  Fsqd
_refine_ls_weighting_details
'calc w=1/[\s^2^(Fo^2^)+(0.0730P)^2^+9.5000P] where P=(Fo^2^+2Fc^2^)/3'
_refine_ls_weighting_scheme       calc
_refine_ls_wR_factor_gt           0.1503
_refine_ls_wR_factor_ref          0.1896
_refine_special_details
;
 Refinement of F^2^ against ALL reflections.  The weighted R-factor wR and 
 goodness of fit S are based on F^2^, conventional R-factors R are based 
 on F, with F set to zero for negative F^2^. The threshold expression of 
 F^2^ > 2sigma(F^2^) is used only for calculating R-factors(gt) etc. and is 
 not relevant to the choice of reflections for refinement.  R-factors based 
 on F^2^ are statistically about twice as large as those based on F, and R- 
 factors based on ALL data will be even larger. 
;
_olex2_refinement_description
;
1. Fixed Uiso
 At 1.2 times of:
  All C(H) groups, All C(H,H) groups
2. Restrained distances
 Cl1A-C1SA \\sim Cl1B-C1SB \\sim Cl2A-C1SA \\sim Cl2B-C1SB
 with sigma of 0.003
3. Same fragment restrains
{P3, F31, F32, F33, F34, F35, F36} sigma for 1-2: 0.01, 1-3: 0.01
as
{P21, F21, F22, F23, F24, F25, F26}
4. Others
 Fixed Sof: Cl1A(0.5) Cl2A(0.5) C1SA(0.5) H1SA(0.5) H1SB(0.5) Cl1B(0.5)
 Cl2B(0.5) C1SB(0.5) H1SC(0.5) H1SD(0.5) P11(0.5) F11(0.5) F12(0.5) F13(0.5)
 F14(0.5) F15(0.5) F16(0.5) P21(0.5) F21(0.5) F22(0.5) F23(0.5) F24(0.5)
 F25(0.5) F26(0.5)
5.a Secondary CH2 refined with riding coordinates:
 C1SA(H1SA,H1SB), C1SB(H1SC,H1SD)
5.b Aromatic/amide H refined with riding coordinates:
 C1(H1), C2(H2), C3(H3), C4(H4), C11(H11), C12(H12), C13(H13), C14(H14),
 C20(H20), C19(H19), C18(H18), C17(H17), C16(H16), C26(H26), C25(H25), C24(H24),
  C23(H23), C22(H22), C33(H33), C32(H32), C30(H30), C29(H29), C46(H46),
 C45(H45), C44(H44), C43(H43), C42(H42), C56(H56), C55(H55), C54(H54), C53(H53),
  C52(H52), C62(H62), C63(H63), C64(H64), C65(H65), C66(H66), C72(H72),
 C73(H73), C74(H74), C75(H75), C76(H76), C86(H86), C85(H85), C84(H84), C83(H83),
  C82(H82), C92(H92), C93(H93), C94(H94), C95(H95), C96(H96), C1A(H1A),
 C2A(H2A), C3A(H3A), C4A(H4A), C11A(H11A), C12A(H12A), C13A(H13A), C14A(H14A),
 C16A(H16A), C17A(H17A), C18A(H18A), C19A(H19A), C20A(H20A), C22A(H22A),
 C23A(H23A), C24A(H24A), C25A(H25A), C26A(H26A), C29A(H29A), C30A(H30A),
 C32A(H32A), C33A(H33A), C46A(H46A), C45A(H45A), C44A(H44A), C43A(H43A),
 C42A(H42A), C56A(H56A), C55A(H55A), C54A(H54A), C53A(H53A), C52A(H52A),
 C66A(H66A), C65A(H65A), C64A(H64A), C63A(H63A), C62A(H62A), C76A(H76A),
 C75A(H75A), C74A(H74A), C73A(H73A), C72A(H72A), C86A(H86A), C85A(H85A),
 C84A(H84A), C83A(H83A), C82A(H82A), C92A(H92A), C93A(H93A), C94A(H94A),
 C95A(H95A), C96A(H96A)
5.c Fitted hexagon refined as free rotating group:
 C15(C20,C19,C18,C17,C16), C21(C26,C25,C24,C23,C22), C28(C33,C32,C31,C30,C29),
 C41(C46,C45,C44,C43,C42), C51(C56,C55,C54,C53,C52), C61(C62,C63,C64,C65,C66),
 C71(C72,C73,C74,C75,C76), C81(C86,C85,C84,C83,C82), C91(C92,C93,C94,C95,C96),
 C15A(C16A,C17A,C18A,C19A,C20A), C21A(C22A,C23A,C24A,C25A,C26A), C28A(C29A,C30A,
 C31A,C32A,C33A), C41A(C46A,C45A,C44A,C43A,C42A), C51A(C56A,C55A,C54A,C53A,
 C52A), C61A(C66A,C65A,C64A,C63A,C62A), C71A(C76A,C75A,C74A,C73A,C72A),
 C81A(C86A,C85A,C84A,C83A,C82A), C91A(C92A,C93A,C94A,C95A,C96A)
5.d :
 C35(H35), C35A(H35A)
;
_atom_sites_solution_hydrogens    geom
_atom_sites_solution_primary      iterative
_atom_sites_solution_secondary    difmap
loop_
  _atom_site_label
  _atom_site_type_symbol
  _atom_site_fract_x
  _atom_site_fract_y
  _atom_site_fract_z
  _atom_site_U_iso_or_equiv
  _atom_site_adp_type
  _atom_site_occupancy
  _atom_site_calc_flag
  _atom_site_disorder_assembly
  _atom_site_disorder_group
  _atom_site_refinement_flags_posn
 Ru1 Ru 0.35421(3) 0.74076(3) 0.25932(2) 0.01687(13) Uani 1 d . . .
 P1 P 0.26285(11) 0.72886(9) 0.15866(7) 0.0184(4) Uani 1 d . . .
 P2 P 0.44181(11) 0.75461(9) 0.36287(7) 0.0184(4) Uani 1 d . . .
 N1 N 0.4506(3) 0.8184(3) 0.2505(2) 0.0162(11) Uani 1 d . . .
 N2 N 0.4295(3) 0.6724(3) 0.2189(2) 0.0160(11) Uani 1 d . . .
 N3 N 0.2987(3) 0.6253(3) 0.2484(2) 0.0183(11) Uani 1 d . . .
 N4 N 0.2813(3) 0.8174(3) 0.3018(2) 0.0225(12) Uani 1 d . . .
 C1 C 0.4607(4) 0.8960(3) 0.2730(3) 0.0221(15) Uani 1 d . . .
 H1 H 0.4179 0.9209 0.2923 0.026 Uiso 1 calc . . R
 C2 C 0.5302(4) 0.9416(4) 0.2697(3) 0.0247(15) Uani 1 d . . .
 H2 H 0.5342 0.9966 0.2855 0.030 Uiso 1 calc . . R
 C3 C 0.5935(4) 0.9063(3) 0.2431(3) 0.0257(16) Uani 1 d . . .
 H3 H 0.6430 0.9365 0.2415 0.031 Uiso 1 calc . . R
 C4 C 0.5841(4) 0.8263(3) 0.2188(3) 0.0230(15) Uani 1 d . . .
 H4 H 0.6269 0.8014 0.1995 0.028 Uiso 1 calc . . R
 C5 C 0.5129(4) 0.7820(3) 0.2221(3) 0.0198(14) Uani 1 d . . .
 C6 C 0.4984(4) 0.6980(3) 0.2018(3) 0.0170(13) Uani 1 d . . .
 C7 C 0.5376(4) 0.6315(4) 0.1745(3) 0.0202(14) Uani 1 d . . .
 C8 C 0.4884(4) 0.5660(3) 0.1765(3) 0.0202(14) Uani 1 d . . .
 C9 C 0.4213(4) 0.5948(3) 0.2054(3) 0.0188(14) Uani 1 d . . .
 C10 C 0.3435(4) 0.5673(3) 0.2200(3) 0.0175(14) Uani 1 d . . .
 C11 C 0.3137(4) 0.4905(3) 0.2091(3) 0.0232(15) Uani 1 d . . .
 H11 H 0.3449 0.4507 0.1897 0.028 Uiso 1 calc . . R
 C12 C 0.2403(4) 0.4709(4) 0.2256(3) 0.0265(16) Uani 1 d . . .
 H12 H 0.2204 0.4180 0.2180 0.032 Uiso 1 calc . . R
 C13 C 0.1954(4) 0.5298(4) 0.2538(3) 0.0271(16) Uani 1 d . . .
 H13 H 0.1444 0.5180 0.2661 0.033 Uiso 1 calc . . R
 C14 C 0.2260(4) 0.6049(3) 0.2635(3) 0.0204(14) Uani 1 d . . .
 H14 H 0.1942 0.6448 0.2818 0.024 Uiso 1 calc . . R
 C15 C 0.6213(2) 0.6308(2) 0.1546(2) 0.0238(15) Uani 1 d . . .
 C20 C 0.6359(2) 0.6693(2) 0.11357(19) 0.0279(16) Uani 1 d . . G
 H20 H 0.5909 0.6942 0.0954 0.033 Uiso 1 calc . . R
 C19 C 0.7165(3) 0.6713(2) 0.09908(19) 0.0310(17) Uani 1 d . . G
 H19 H 0.7265 0.6976 0.0710 0.037 Uiso 1 calc . . R
 C18 C 0.7824(2) 0.6348(2) 0.1257(2) 0.0314(17) Uani 1 d . . G
 H18 H 0.8375 0.6362 0.1158 0.038 Uiso 1 calc . . R
 C17 C 0.7678(2) 0.5963(2) 0.1667(2) 0.0335(17) Uani 1 d . . G
 H17 H 0.8129 0.5713 0.1849 0.040 Uiso 1 calc . . R
 C16 C 0.6872(3) 0.5943(2) 0.18122(19) 0.0309(17) Uani 1 d . . G
 H16 H 0.6772 0.5679 0.2093 0.037 Uiso 1 calc . . R
 C21 C 0.5036(3) 0.48398(17) 0.15073(18) 0.0231(15) Uani 1 d . . .
 C26 C 0.5030(3) 0.4353(2) 0.18676(16) 0.0248(15) Uani 1 d . . G
 H26 H 0.4964 0.4554 0.2286 0.030 Uiso 1 calc . . R
 C25 C 0.5119(3) 0.3572(2) 0.1615(2) 0.0374(19) Uani 1 d . . G
 H25 H 0.5115 0.3239 0.1861 0.045 Uiso 1 calc . . R
 C24 C 0.5215(3) 0.32783(17) 0.1002(2) 0.048(2) Uani 1 d . . G
 H24 H 0.5276 0.2745 0.0830 0.057 Uiso 1 calc . . R
 C23 C 0.5221(3) 0.3765(3) 0.06419(17) 0.048(2) Uani 1 d . . G
 H23 H 0.5287 0.3564 0.0223 0.057 Uiso 1 calc . . R
 C22 C 0.5132(3) 0.4546(2) 0.08944(18) 0.0343(18) Uani 1 d . . G
 H22 H 0.5136 0.4879 0.0648 0.041 Uiso 1 calc . . R
 C27 C 0.2449(4) 0.8632(4) 0.3301(3) 0.0233(15) Uani 1 d . . .
 C28 C 0.2038(3) 0.9192(2) 0.3684(2) 0.0260(15) Uani 1 d . . .
 C33 C 0.1397(3) 0.89568(18) 0.3937(2) 0.046(2) Uani 1 d . . G
 H33 H 0.1195 0.8421 0.3822 0.056 Uiso 1 calc . . R
 C32 C 0.1052(3) 0.9507(3) 0.4358(2) 0.048(2) Uani 1 d . . G
 H32 H 0.0614 0.9346 0.4531 0.058 Uiso 1 calc . . R
 C31 C 0.1348(3) 1.0291(2) 0.4525(2) 0.0329(17) Uani 1 d . . G
 C30 C 0.1989(3) 1.05262(17) 0.4272(2) 0.0372(19) Uani 1 d . . G
 H30 H 0.2192 1.1062 0.4387 0.045 Uiso 1 calc . . R
 C29 C 0.2335(3) 0.9976(2) 0.3851(2) 0.0346(18) Uani 1 d . . G
 H29 H 0.2773 1.0137 0.3678 0.041 Uiso 1 calc . . R
 C34 C 0.1046(5) 1.0862(4) 0.4994(3) 0.0359(18) Uani 1 d . . .
 C35 C 0.0829(5) 1.1361(5) 0.5370(4) 0.045(2) Uani 1 d . . .
 H35 H 0.0653 1.1765 0.5675 0.054 Uiso 1 calc . . R
 C41 C 0.2423(3) 0.62811(17) 0.10426(18) 0.0213(14) Uani 1 d . . .
 C46 C 0.1618(2) 0.5848(2) 0.09192(19) 0.0293(16) Uani 1 d . . G
 H46 H 0.1166 0.6084 0.1091 0.035 Uiso 1 calc . . R
 C45 C 0.1472(2) 0.5070(2) 0.0545(2) 0.0338(18) Uani 1 d . . G
 H45 H 0.0922 0.4774 0.0461 0.041 Uiso 1 calc . . R
 C44 C 0.2133(3) 0.47256(17) 0.02942(18) 0.0360(18) Uani 1 d . . G
 H44 H 0.2034 0.4194 0.0039 0.043 Uiso 1 calc . . R
 C43 C 0.2939(3) 0.5159(2) 0.04176(19) 0.0357(18) Uani 1 d . . G
 H43 H 0.3391 0.4923 0.0246 0.043 Uiso 1 calc . . R
 C42 C 0.3084(2) 0.5936(2) 0.07918(19) 0.0277(16) Uani 1 d . . G
 H42 H 0.3635 0.6232 0.0876 0.033 Uiso 1 calc . . R
 C51 C 0.15027(19) 0.7532(2) 0.15251(18) 0.0213(14) Uani 1 d . . .
 C56 C 0.1053(2) 0.7439(2) 0.19567(15) 0.0236(15) Uani 1 d . . G
 H56 H 0.1352 0.7325 0.2320 0.028 Uiso 1 calc . . R
 C55 C 0.0166(2) 0.7514(2) 0.18566(17) 0.0269(16) Uani 1 d . . G
 H55 H -0.0142 0.7451 0.2152 0.032 Uiso 1 calc . . R
 C54 C -0.02717(18) 0.7682(2) 0.1325(2) 0.0305(17) Uani 1 d . . G
 H54 H -0.0878 0.7733 0.1257 0.037 Uiso 1 calc . . R
 C53 C 0.0178(2) 0.7775(2) 0.08934(16) 0.0291(16) Uani 1 d . . G
 H53 H -0.0121 0.7889 0.0530 0.035 Uiso 1 calc . . R
 C52 C 0.1065(2) 0.7700(2) 0.09934(16) 0.0250(15) Uani 1 d . . G
 H52 H 0.1373 0.7764 0.0698 0.030 Uiso 1 calc . . R
 C61 C 0.3062(3) 0.79206(19) 0.12062(18) 0.0206(14) Uani 1 d . . .
 C62 C 0.3400(3) 0.76651(17) 0.06803(18) 0.0252(15) Uani 1 d . . G
 H62 H 0.3345 0.7125 0.0454 0.030 Uiso 1 calc . . R
 C63 C 0.3817(3) 0.8199(2) 0.04849(17) 0.0359(18) Uani 1 d . . G
 H63 H 0.4048 0.8025 0.0126 0.043 Uiso 1 calc . . R
 C64 C 0.3897(3) 0.8989(2) 0.0815(2) 0.0349(18) Uani 1 d . . G
 H64 H 0.4183 0.9354 0.0682 0.042 Uiso 1 calc . . R
 C65 C 0.3560(3) 0.92443(16) 0.13413(19) 0.0313(17) Uani 1 d . . G
 H65 H 0.3614 0.9784 0.1567 0.038 Uiso 1 calc . . R
 C66 C 0.3142(3) 0.8710(2) 0.15367(16) 0.0250(15) Uani 1 d . . G
 H66 H 0.2911 0.8885 0.1896 0.030 Uiso 1 calc . . R
 C71 C 0.5052(3) 0.6740(2) 0.3671(2) 0.0218(14) Uani 1 d . . .
 C72 C 0.4846(3) 0.6255(2) 0.3994(2) 0.0317(17) Uani 1 d . . G
 H72 H 0.4390 0.6351 0.4204 0.038 Uiso 1 calc . . R
 C73 C 0.5308(3) 0.5629(2) 0.4011(2) 0.045(2) Uani 1 d . . G
 H73 H 0.5168 0.5297 0.4232 0.054 Uiso 1 calc . . R
 C74 C 0.5976(3) 0.5489(2) 0.3704(2) 0.040(2) Uani 1 d . . G
 H74 H 0.6292 0.5061 0.3715 0.048 Uiso 1 calc . . R
 C75 C 0.6182(3) 0.5974(3) 0.3380(2) 0.0375(19) Uani 1 d . . G
 H75 H 0.6638 0.5879 0.3170 0.045 Uiso 1 calc . . R
 C76 C 0.5720(3) 0.6600(2) 0.33636(19) 0.0315(17) Uani 1 d . . G
 H76 H 0.5860 0.6932 0.3143 0.038 Uiso 1 calc . . R
 C81 C 0.3861(2) 0.7666(2) 0.42710(15) 0.0176(14) Uani 1 d . . .
 C86 C 0.43505(19) 0.7966(2) 0.48960(17) 0.0268(16) Uani 1 d . . G
 H86 H 0.4967 0.8091 0.4989 0.032 Uiso 1 calc . . R
 C85 C 0.3938(3) 0.8084(2) 0.53853(13) 0.0286(16) Uani 1 d . . G
 H85 H 0.4273 0.8289 0.5812 0.034 Uiso 1 calc . . R
 C84 C 0.3036(3) 0.7902(2) 0.52495(16) 0.0277(16) Uani 1 d . . G
 H84 H 0.2755 0.7983 0.5584 0.033 Uiso 1 calc . . R
 C83 C 0.25468(19) 0.7602(2) 0.46246(19) 0.0315(17) Uani 1 d . . G
 H83 H 0.1930 0.7478 0.4532 0.038 Uiso 1 calc . . R
 C82 C 0.2959(2) 0.7484(2) 0.41353(14) 0.0238(15) Uani 1 d . . G
 H82 H 0.2624 0.7279 0.3708 0.029 Uiso 1 calc . . R
 C91 C 0.5203(2) 0.84434(18) 0.39716(19) 0.0234(15) Uani 1 d . . .
 C92 C 0.4845(2) 0.9137(2) 0.4132(2) 0.0258(15) Uani 1 d . . G
 H92 H 0.4233 0.9129 0.4088 0.031 Uiso 1 calc . . R
 C93 C 0.5383(3) 0.98417(18) 0.4356(2) 0.0337(18) Uani 1 d . . G
 H93 H 0.5138 1.0316 0.4466 0.040 Uiso 1 calc . . R
 C94 C 0.6279(3) 0.9853(2) 0.4420(2) 0.0346(18) Uani 1 d . . G
 H94 H 0.6647 1.0335 0.4574 0.042 Uiso 1 calc . . R
 C95 C 0.6637(2) 0.9160(3) 0.4260(2) 0.041(2) Uani 1 d . . G
 H95 H 0.7250 0.9168 0.4304 0.049 Uiso 1 calc . . R
 C96 C 0.6099(3) 0.8455(2) 0.4036(2) 0.0305(17) Uani 1 d . . G
 H96 H 0.6344 0.7981 0.3926 0.037 Uiso 1 calc . . R
 Ru1A Ru -0.02074(3) 0.24318(3) 0.24123(2) 0.01495(13) Uani 1 d . . .
 P1A P -0.03626(10) 0.24985(9) 0.34452(7) 0.0175(4) Uani 1 d . . .
 P2A P -0.00036(10) 0.24752(9) 0.14275(7) 0.0171(4) Uani 1 d . . .
 N1A N -0.1183(3) 0.3182(3) 0.2359(2) 0.0166(11) Uani 1 d . . .
 N2A N -0.1281(3) 0.1722(3) 0.2001(2) 0.0156(11) Uani 1 d . . .
 N3A N 0.0201(3) 0.1272(3) 0.2243(2) 0.0149(11) Uani 1 d . . .
 N4A N 0.0861(3) 0.3230(3) 0.2879(2) 0.0193(12) Uani 1 d . . .
 C1A C -0.1078(4) 0.3960(3) 0.2562(3) 0.0193(14) Uani 1 d . . .
 H1A H -0.0504 0.4226 0.2764 0.023 Uiso 1 calc . . R
 C2A C -0.1762(4) 0.4394(4) 0.2492(3) 0.0279(16) Uani 1 d . . .
 H2A H -0.1661 0.4945 0.2643 0.033 Uiso 1 calc . . R
 C3A C -0.2584(4) 0.4014(4) 0.2201(3) 0.0310(17) Uani 1 d . . .
 H3A H -0.3063 0.4301 0.2142 0.037 Uiso 1 calc . . R
 C4A C -0.2721(4) 0.3216(4) 0.1992(3) 0.0266(16) Uani 1 d . . .
 H4A H -0.3295 0.2950 0.1792 0.032 Uiso 1 calc . . R
 C5A C -0.2023(4) 0.2806(3) 0.2074(3) 0.0169(13) Uani 1 d . . .
 C6A C -0.2076(4) 0.1962(3) 0.1876(3) 0.0171(13) Uani 1 d . . .
 C7A C -0.2697(4) 0.1290(3) 0.1567(3) 0.0166(13) Uani 1 d . . .
 C8A C -0.2228(4) 0.0648(3) 0.1499(3) 0.0190(14) Uani 1 d . . .
 C9A C -0.1338(4) 0.0946(3) 0.1786(3) 0.0173(13) Uani 1 d . . .
 C10A C -0.0492(4) 0.0678(3) 0.1953(3) 0.0169(13) Uani 1 d . . .
 C11A C -0.0345(4) -0.0082(3) 0.1868(3) 0.0232(15) Uani 1 d . . .
 H11A H -0.0826 -0.0482 0.1680 0.028 Uiso 1 calc . . R
 C12A C 0.0477(4) -0.0273(4) 0.2048(3) 0.0299(16) Uani 1 d . . .
 H12A H 0.0568 -0.0799 0.1988 0.036 Uiso 1 calc . . R
 C13A C 0.1175(4) 0.0313(4) 0.2318(3) 0.0263(16) Uani 1 d . . .
 H13A H 0.1756 0.0202 0.2442 0.032 Uiso 1 calc . . R
 C14A C 0.0995(4) 0.1066(4) 0.2400(3) 0.0196(14) Uani 1 d . . .
 H14A H 0.1475 0.1468 0.2583 0.024 Uiso 1 calc . . R
 C15A C -0.36684(18) 0.1271(2) 0.13669(17) 0.0186(14) Uani 1 d . . .
 C16A C -0.4111(2) 0.0966(2) 0.07310(16) 0.0239(15) Uani 1 d . . G
 H16A H -0.3794 0.0783 0.0420 0.029 Uiso 1 calc . . R
 C17A C -0.5016(2) 0.0927(2) 0.05495(15) 0.0301(17) Uani 1 d . . G
 H17A H -0.5318 0.0719 0.0115 0.036 Uiso 1 calc . . R
 C18A C -0.54795(18) 0.1194(2) 0.1004(2) 0.0315(17) Uani 1 d . . G
 H18A H -0.6098 0.1168 0.0880 0.038 Uiso 1 calc . . R
 C19A C -0.5037(2) 0.1499(3) 0.16399(18) 0.0348(18) Uani 1 d . . G
 H19A H -0.5354 0.1682 0.1950 0.042 Uiso 1 calc . . R
 C20A C -0.4132(2) 0.1538(2) 0.18214(14) 0.0305(17) Uani 1 d . . G
 H20A H -0.3829 0.1746 0.2256 0.037 Uiso 1 calc . . R
 C21A C -0.2595(3) -0.01783(17) 0.11320(17) 0.0209(14) Uani 1 d . . .
 C22A C -0.3353(3) -0.0509(2) 0.12106(17) 0.0252(15) Uani 1 d . . G
 H22A H -0.3634 -0.0215 0.1514 0.030 Uiso 1 calc . . R
 C23A C -0.3702(2) -0.1269(2) 0.0845(2) 0.0316(17) Uani 1 d . . G
 H23A H -0.4220 -0.1495 0.0899 0.038 Uiso 1 calc . . R
 C24A C -0.3292(3) -0.16990(17) 0.04011(19) 0.0346(18) Uani 1 d . . G
 H24A H -0.3530 -0.2219 0.0151 0.042 Uiso 1 calc . . R
 C25A C -0.2533(3) -0.1369(2) 0.03225(18) 0.0341(18) Uani 1 d . . G
 H25A H -0.2253 -0.1663 0.0019 0.041 Uiso 1 calc . . R
 C26A C -0.2185(2) -0.0608(2) 0.06880(19) 0.0280(16) Uani 1 d . . G
 H26A H -0.1667 -0.0383 0.0634 0.034 Uiso 1 calc . . R
 C27A C 0.1413(4) 0.3702(4) 0.3221(3) 0.0208(14) Uani 1 d . . .
 C28A C 0.2081(2) 0.4261(2) 0.36932(17) 0.0245(15) Uani 1 d . . .
 C29A C 0.1892(2) 0.5005(2) 0.39736(19) 0.0269(16) Uani 1 d . . G
 H29A H 0.1335 0.5150 0.3827 0.032 Uiso 1 calc . . R
 C30A C 0.2517(3) 0.55365(17) 0.44691(19) 0.0302(17) Uani 1 d . . G
 H30A H 0.2388 0.6045 0.4661 0.036 Uiso 1 calc . . R
 C31A C 0.3332(2) 0.5324(2) 0.46841(17) 0.0270(16) Uani 1 d . . G
 C32A C 0.3521(2) 0.4581(2) 0.4404(2) 0.0359(18) Uani 1 d . . G
 H32A H 0.4078 0.4436 0.4551 0.043 Uiso 1 calc . . R
 C33A C 0.2896(3) 0.40493(18) 0.3908(2) 0.0335(17) Uani 1 d . . G
 H33A H 0.3025 0.3541 0.3717 0.040 Uiso 1 calc . . R
 C34A C 0.3969(5) 0.5880(4) 0.5212(3) 0.0327(17) Uani 1 d . . .
 C35A C 0.4466(5) 0.6345(4) 0.5623(4) 0.049(2) Uani 1 d . . .
 H35A H 0.4876 0.6727 0.5960 0.059 Uiso 1 calc . . R
 C41A C -0.0997(3) 0.1655(2) 0.3491(2) 0.0239(15) Uani 1 d . . .
 C46A C -0.0617(2) 0.1232(3) 0.3869(2) 0.0360(18) Uani 1 d . . G
 H46A H -0.0023 0.1374 0.4104 0.043 Uiso 1 calc . . R
 C45A C -0.1106(3) 0.0599(2) 0.3901(2) 0.053(2) Uani 1 d . . G
 H45A H -0.0846 0.0309 0.4159 0.064 Uiso 1 calc . . R
 C44A C -0.1975(3) 0.0390(2) 0.3556(2) 0.044(2) Uani 1 d . . G
 H44A H -0.2309 -0.0043 0.3579 0.053 Uiso 1 calc . . R
 C43A C -0.2355(2) 0.0814(3) 0.3179(2) 0.0366(18) Uani 1 d . . G
 H43A H -0.2948 0.0671 0.2943 0.044 Uiso 1 calc . . R
 C42A C -0.1866(3) 0.1446(2) 0.31464(19) 0.0278(16) Uani 1 d . . G
 H42A H -0.2125 0.1736 0.2889 0.033 Uiso 1 calc . . R
 C51A C 0.0641(2) 0.2657(2) 0.40829(15) 0.0197(14) Uani 1 d . . .
 C56A C 0.1424(3) 0.2461(2) 0.39369(13) 0.0232(15) Uani 1 d . . G
 H56A H 0.1441 0.2240 0.3508 0.028 Uiso 1 calc . . R
 C55A C 0.2182(2) 0.2587(2) 0.44187(18) 0.0286(16) Uani 1 d . . G
 H55A H 0.2718 0.2453 0.4319 0.034 Uiso 1 calc . . R
 C54A C 0.2158(2) 0.2910(2) 0.50463(16) 0.0308(17) Uani 1 d . . G
 H54A H 0.2676 0.2997 0.5376 0.037 Uiso 1 calc . . R
 C53A C 0.1375(3) 0.3106(2) 0.51923(13) 0.0316(17) Uani 1 d . . G
 H53A H 0.1358 0.3327 0.5621 0.038 Uiso 1 calc . . R
 C52A C 0.0616(2) 0.2980(2) 0.47106(18) 0.0260(15) Uani 1 d . . G
 H52A H 0.0081 0.3114 0.4810 0.031 Uiso 1 calc . . R
 C61A C -0.0894(3) 0.33535(18) 0.37856(19) 0.0200(14) Uani 1 d . . .
 C66A C -0.0383(2) 0.4072(2) 0.4008(2) 0.0268(16) Uani 1 d . . G
 H66A H 0.0217 0.4103 0.4005 0.032 Uiso 1 calc . . R
 C65A C -0.0751(3) 0.47466(18) 0.4233(2) 0.0328(17) Uani 1 d . . G
 H65A H -0.0402 0.5238 0.4385 0.039 Uiso 1 calc . . R
 C64A C -0.1629(3) 0.4702(2) 0.4237(2) 0.0388(19) Uani 1 d . . G
 H64A H -0.1881 0.5163 0.4391 0.047 Uiso 1 calc . . R
 C63A C -0.2140(2) 0.3984(3) 0.4015(2) 0.045(2) Uani 1 d . . G
 H63A H -0.2740 0.3953 0.4017 0.054 Uiso 1 calc . . R
 C62A C -0.1772(2) 0.3309(2) 0.3789(2) 0.0304(16) Uani 1 d . . G
 H62A H -0.2121 0.2818 0.3637 0.036 Uiso 1 calc . . R
 C71A C -0.0473(2) 0.16356(19) 0.07083(14) 0.0189(14) Uani 1 d . . .
 C76A C -0.1369(2) 0.1405(2) 0.05414(17) 0.0241(15) Uani 1 d . . G
 H76A H -0.1718 0.1653 0.0812 0.029 Uiso 1 calc . . R
 C75A C -0.17552(19) 0.0813(2) -0.00222(18) 0.0280(16) Uani 1 d . . G
 H75A H -0.2368 0.0656 -0.0136 0.034 Uiso 1 calc . . R
 C74A C -0.1245(3) 0.0452(2) -0.04189(15) 0.0311(17) Uani 1 d . . G
 H74A H -0.1508 0.0047 -0.0804 0.037 Uiso 1 calc . . R
 C73A C -0.0348(3) 0.0682(2) -0.02519(17) 0.0302(16) Uani 1 d . . G
 H73A H 0.0001 0.0435 -0.0523 0.036 Uiso 1 calc . . R
 C72A C 0.00378(19) 0.1274(2) 0.03117(18) 0.0230(15) Uani 1 d . . G
 H72A H 0.0650 0.1431 0.0426 0.028 Uiso 1 calc . . R
 C81A C 0.11331(19) 0.2640(2) 0.13799(18) 0.0190(14) Uani 1 d . . .
 C86A C 0.1311(2) 0.2952(2) 0.09332(17) 0.0231(15) Uani 1 d . . G
 H86A H 0.0851 0.3106 0.0669 0.028 Uiso 1 calc . . R
 C85A C 0.2162(3) 0.3038(2) 0.08735(17) 0.0258(15) Uani 1 d . . G
 H85A H 0.2283 0.3251 0.0568 0.031 Uiso 1 calc . . R
 C84A C 0.28348(19) 0.2812(2) 0.1260(2) 0.0281(16) Uani 1 d . . G
 H84A H 0.3416 0.2870 0.1219 0.034 Uiso 1 calc . . R
 C83A C 0.2657(2) 0.2500(3) 0.17070(19) 0.0336(17) Uani 1 d . . G
 H83A H 0.3117 0.2346 0.1971 0.040 Uiso 1 calc . . R
 C82A C 0.1806(3) 0.2414(2) 0.17667(17) 0.0253(15) Uani 1 d . . G
 H82A H 0.1685 0.2201 0.2072 0.030 Uiso 1 calc . . R
 C91A C -0.0431(3) 0.33130(18) 0.12367(19) 0.0203(14) Uani 1 d . . .
 C92A C 0.0037(2) 0.4035(2) 0.16039(17) 0.0245(15) Uani 1 d . . G
 H92A H 0.0537 0.4072 0.1936 0.029 Uiso 1 calc . . R
 C93A C -0.0228(3) 0.47017(18) 0.14854(19) 0.0291(16) Uani 1 d . . G
 H93A H 0.0092 0.5195 0.1736 0.035 Uiso 1 calc . . R
 C94A C -0.0960(3) 0.4647(2) 0.1000(2) 0.041(2) Uani 1 d . . G
 H94A H -0.1141 0.5103 0.0919 0.049 Uiso 1 calc . . R
 C95A C -0.1428(3) 0.3926(3) 0.06324(19) 0.048(2) Uani 1 d . . G
 H95A H -0.1929 0.3889 0.0300 0.058 Uiso 1 calc . . R
 C96A C -0.1164(3) 0.3259(2) 0.07509(18) 0.0330(18) Uani 1 d . . G
 H96A H -0.1484 0.2766 0.0500 0.040 Uiso 1 calc . . R
 Cl1A Cl 0.7668(3) 0.8027(3) 0.3173(2) 0.0528(15) Uiso 0.50 d A 1 D
 Cl2A Cl 0.8102(3) 0.8574(2) 0.22075(19) 0.0322(9) Uiso 0.50 d A 1 D
 C1SA C 0.8465(8) 0.8192(12) 0.2808(7) 0.066(6) Uiso 0.50 d A 1 D
 H1SA H 0.8690 0.7696 0.2631 0.079 Uiso 0.50 calc A 1 R
 H1SB H 0.8958 0.8555 0.3129 0.079 Uiso 0.50 calc A 1 R
 Cl1B Cl 0.7631(4) 0.7749(4) 0.3171(3) 0.071(2) Uiso 0.50 d B 2 D
 Cl2B Cl 0.8362(5) 0.8627(5) 0.2492(4) 0.123(3) Uiso 0.50 d B 2 D
 C1SB C 0.8303(9) 0.7785(8) 0.2682(7) 0.049(5) Uiso 0.50 d B 2 D
 H1SC H 0.8901 0.7716 0.2889 0.059 Uiso 0.50 calc B 2 R
 H1SD H 0.8096 0.7341 0.2285 0.059 Uiso 0.50 calc B 2 R
 P3 P 0.00035(12) 0.65023(10) 0.33790(8) 0.0281(4) Uani 1 d . . D
 F31 F 0.0971(3) 0.6772(3) 0.3389(2) 0.0720(17) Uani 1 d . . D
 F32 F -0.0294(3) 0.6450(3) 0.26584(19) 0.0592(13) Uani 1 d . . D
 F33 F -0.0159(3) 0.7389(2) 0.3598(2) 0.0750(17) Uani 1 d . . D
 F34 F 0.0301(3) 0.6530(3) 0.4084(2) 0.0843(18) Uani 1 d . . D
 F35 F 0.0167(3) 0.5616(2) 0.3144(2) 0.0508(12) Uani 1 d . . D
 F36 F -0.0972(3) 0.6249(2) 0.3353(2) 0.0569(13) Uani 1 d . . D
 P11 P 0.3754(3) 0.1589(3) 0.3139(2) 0.0312(13) Uiso 0.50 d C 1 .
 F11 F 0.3418(8) 0.1124(8) 0.2405(5) 0.058(4) Uiso 0.50 d C 1 .
 F12 F 0.4269(8) 0.2258(7) 0.3028(6) 0.097(4) Uiso 0.50 d C 1 .
 F13 F 0.4465(14) 0.1055(12) 0.3204(10) 0.180(8) Uiso 0.50 d C 1 .
 F14 F 0.2959(8) 0.1164(7) 0.3321(6) 0.082(4) Uiso 0.50 d C 1 .
 F15 F 0.3006(8) 0.2160(7) 0.3075(6) 0.091(4) Uiso 0.50 d C 1 .
 F16 F 0.4093(5) 0.2065(5) 0.3882(4) 0.0364(19) Uiso 0.50 d C 1 .
 P21 P 0.3765(3) 0.1366(3) 0.3179(2) 0.0315(13) Uiso 0.50 d D 2 D
 F21 F 0.3415(6) 0.1357(6) 0.2458(3) 0.055(4) Uiso 0.50 d D 2 D
 F22 F 0.3933(7) 0.2300(4) 0.3377(5) 0.116(5) Uiso 0.50 d D 2 D
 F23 F 0.4723(4) 0.1330(4) 0.3068(3) 0.0224(17) Uiso 0.50 d D 2 D
 F24 F 0.3551(5) 0.0482(4) 0.2962(4) 0.055(2) Uiso 0.50 d D 2 D
 F25 F 0.2799(4) 0.1477(5) 0.3263(4) 0.040(2) Uiso 0.50 d D 2 D
 F26 F 0.4112(6) 0.1423(6) 0.3875(3) 0.095(4) Uiso 0.50 d D 2 D

loop_
  _atom_site_aniso_label
  _atom_site_aniso_U_11
  _atom_site_aniso_U_22
  _atom_site_aniso_U_33
  _atom_site_aniso_U_23
  _atom_site_aniso_U_13
  _atom_site_aniso_U_12
 Ru1 0.0204(3) 0.0118(3) 0.0194(3) 0.0050(2) 0.0072(2) 0.0023(2)
 P1 0.0221(9) 0.0160(8) 0.0195(9) 0.0070(7) 0.0076(7) 0.0042(7)
 P2 0.0205(9) 0.0142(8) 0.0203(9) 0.0051(7) 0.0055(7) 0.0011(7)
 N1 0.019(3) 0.012(3) 0.022(3) 0.009(2) 0.009(2) 0.004(2)
 N2 0.018(3) 0.013(3) 0.019(3) 0.009(2) 0.006(2) 0.002(2)
 N3 0.022(3) 0.017(3) 0.016(3) 0.006(2) 0.004(2) 0.004(2)
 N4 0.023(3) 0.020(3) 0.024(3) 0.007(2) 0.007(3) -0.001(2)
 C1 0.030(4) 0.012(3) 0.024(4) 0.005(3) 0.007(3) 0.004(3)
 C2 0.029(4) 0.013(3) 0.032(4) 0.006(3) 0.010(3) 0.001(3)
 C3 0.037(4) 0.012(3) 0.029(4) 0.007(3) 0.011(3) -0.009(3)
 C4 0.021(4) 0.023(4) 0.029(4) 0.007(3) 0.016(3) 0.002(3)
 C5 0.022(4) 0.020(3) 0.016(3) 0.005(3) 0.003(3) 0.004(3)
 C6 0.013(3) 0.017(3) 0.022(3) 0.006(3) 0.006(3) 0.000(3)
 C7 0.017(3) 0.024(4) 0.016(3) 0.004(3) 0.000(3) 0.003(3)
 C8 0.022(4) 0.010(3) 0.028(4) 0.005(3) 0.005(3) 0.005(3)
 C9 0.015(3) 0.015(3) 0.025(4) 0.005(3) 0.005(3) 0.000(3)
 C10 0.019(3) 0.014(3) 0.016(3) 0.003(3) 0.000(3) 0.001(3)
 C11 0.024(4) 0.016(3) 0.027(4) 0.006(3) 0.004(3) 0.002(3)
 C12 0.026(4) 0.016(3) 0.037(4) 0.008(3) 0.010(3) 0.001(3)
 C13 0.026(4) 0.024(4) 0.034(4) 0.011(3) 0.011(3) -0.003(3)
 C14 0.022(4) 0.019(3) 0.021(3) 0.007(3) 0.006(3) -0.001(3)
 C15 0.031(4) 0.015(3) 0.026(4) 0.002(3) 0.013(3) 0.003(3)
 C20 0.030(4) 0.027(4) 0.028(4) 0.008(3) 0.011(3) 0.012(3)
 C19 0.036(4) 0.025(4) 0.042(4) 0.011(3) 0.027(4) 0.012(3)
 C18 0.027(4) 0.030(4) 0.039(4) 0.008(3) 0.016(3) 0.008(3)
 C17 0.022(4) 0.043(5) 0.043(5) 0.021(4) 0.013(3) 0.012(3)
 C16 0.030(4) 0.028(4) 0.041(4) 0.017(3) 0.012(3) 0.009(3)
 C21 0.014(3) 0.015(3) 0.034(4) 0.002(3) 0.003(3) 0.001(3)
 C26 0.010(3) 0.018(4) 0.042(4) 0.006(3) 0.005(3) 0.005(3)
 C25 0.020(4) 0.019(4) 0.070(6) 0.017(4) 0.003(4) 0.002(3)
 C24 0.021(4) 0.016(4) 0.082(7) -0.002(4) -0.011(4) 0.003(3)
 C23 0.035(5) 0.036(5) 0.042(5) -0.019(4) -0.004(4) 0.010(4)
 C22 0.035(4) 0.030(4) 0.031(4) -0.003(3) 0.011(3) 0.011(3)
 C27 0.027(4) 0.022(4) 0.022(4) 0.009(3) 0.008(3) 0.001(3)
 C28 0.028(4) 0.023(4) 0.027(4) 0.007(3) 0.007(3) 0.005(3)
 C33 0.052(5) 0.022(4) 0.070(6) 0.004(4) 0.039(5) 0.003(4)
 C32 0.048(5) 0.038(5) 0.064(6) 0.009(4) 0.034(4) 0.005(4)
 C31 0.043(5) 0.022(4) 0.032(4) 0.002(3) 0.013(4) 0.009(3)
 C30 0.055(5) 0.018(4) 0.048(5) 0.016(3) 0.022(4) 0.012(3)
 C29 0.047(5) 0.029(4) 0.041(4) 0.018(3) 0.027(4) 0.010(4)
 C34 0.032(4) 0.038(5) 0.038(5) 0.012(4) 0.009(4) 0.010(4)
 C35 0.054(5) 0.041(5) 0.040(5) 0.004(4) 0.020(4) 0.023(4)
 C41 0.031(4) 0.016(3) 0.019(3) 0.008(3) 0.005(3) 0.006(3)
 C46 0.036(4) 0.021(4) 0.030(4) 0.007(3) 0.010(3) -0.002(3)
 C45 0.044(5) 0.020(4) 0.032(4) 0.006(3) 0.004(4) -0.007(3)
 C44 0.059(5) 0.019(4) 0.026(4) 0.008(3) 0.002(4) 0.012(4)
 C43 0.055(5) 0.028(4) 0.023(4) 0.009(3) 0.005(4) 0.014(4)
 C42 0.037(4) 0.027(4) 0.019(4) 0.008(3) 0.006(3) 0.007(3)
 C51 0.024(4) 0.014(3) 0.025(4) 0.005(3) 0.007(3) 0.004(3)
 C56 0.025(4) 0.019(3) 0.024(4) 0.011(3) -0.002(3) 0.002(3)
 C55 0.026(4) 0.025(4) 0.033(4) 0.013(3) 0.009(3) 0.001(3)
 C54 0.021(4) 0.023(4) 0.047(5) 0.015(3) 0.005(3) 0.002(3)
 C53 0.030(4) 0.027(4) 0.031(4) 0.014(3) 0.004(3) 0.000(3)
 C52 0.030(4) 0.023(4) 0.024(4) 0.010(3) 0.006(3) 0.002(3)
 C61 0.016(3) 0.021(4) 0.028(4) 0.015(3) 0.003(3) 0.005(3)
 C62 0.023(4) 0.029(4) 0.030(4) 0.015(3) 0.010(3) 0.006(3)
 C63 0.036(4) 0.042(5) 0.040(4) 0.021(4) 0.019(4) 0.003(4)
 C64 0.031(4) 0.036(4) 0.045(5) 0.029(4) 0.004(4) -0.002(3)
 C65 0.045(5) 0.024(4) 0.024(4) 0.012(3) 0.002(3) 0.002(3)
 C66 0.034(4) 0.020(4) 0.019(3) 0.009(3) 0.002(3) -0.001(3)
 C71 0.020(4) 0.023(4) 0.016(3) 0.002(3) 0.001(3) 0.003(3)
 C72 0.034(4) 0.024(4) 0.042(4) 0.018(3) 0.011(4) 0.003(3)
 C73 0.059(6) 0.032(4) 0.056(5) 0.028(4) 0.017(4) 0.016(4)
 C74 0.047(5) 0.023(4) 0.042(5) 0.009(3) -0.003(4) 0.015(4)
 C75 0.040(5) 0.038(5) 0.027(4) 0.002(3) 0.004(3) 0.015(4)
 C76 0.032(4) 0.032(4) 0.027(4) 0.007(3) 0.004(3) 0.005(3)
 C81 0.022(4) 0.010(3) 0.020(3) 0.005(3) 0.004(3) 0.004(3)
 C86 0.030(4) 0.028(4) 0.024(4) 0.010(3) 0.007(3) 0.004(3)
 C85 0.034(4) 0.027(4) 0.021(4) 0.002(3) 0.009(3) 0.002(3)
 C84 0.044(5) 0.015(3) 0.027(4) 0.004(3) 0.019(3) 0.004(3)
 C83 0.029(4) 0.025(4) 0.037(4) 0.004(3) 0.012(3) -0.001(3)
 C82 0.027(4) 0.023(4) 0.019(3) 0.005(3) 0.006(3) 0.002(3)
 C91 0.028(4) 0.024(4) 0.019(3) 0.010(3) 0.007(3) -0.002(3)
 C92 0.030(4) 0.019(4) 0.026(4) 0.003(3) 0.009(3) 0.004(3)
 C93 0.048(5) 0.019(4) 0.028(4) 0.001(3) 0.009(4) 0.001(3)
 C94 0.037(5) 0.029(4) 0.034(4) 0.008(3) 0.009(4) -0.014(3)
 C95 0.027(4) 0.041(5) 0.048(5) 0.013(4) 0.004(4) -0.014(4)
 C96 0.027(4) 0.029(4) 0.035(4) 0.012(3) 0.008(3) -0.004(3)
 Ru1A 0.0147(3) 0.0121(3) 0.0171(3) 0.0041(2) 0.0034(2) 0.0010(2)
 P1A 0.0191(9) 0.0128(8) 0.0195(9) 0.0042(7) 0.0047(7) -0.0017(7)
 P2A 0.0177(9) 0.0157(8) 0.0182(9) 0.0064(7) 0.0039(7) 0.0030(7)
 N1A 0.016(3) 0.017(3) 0.018(3) 0.007(2) 0.003(2) 0.002(2)
 N2A 0.012(3) 0.018(3) 0.015(3) 0.005(2) 0.002(2) 0.002(2)
 N3A 0.016(3) 0.014(3) 0.015(3) 0.004(2) 0.006(2) 0.005(2)
 N4A 0.021(3) 0.019(3) 0.021(3) 0.010(2) 0.006(2) 0.004(2)
 C1A 0.019(3) 0.015(3) 0.020(3) 0.004(3) 0.002(3) -0.001(3)
 C2A 0.025(4) 0.016(3) 0.037(4) 0.007(3) 0.000(3) 0.000(3)
 C3A 0.024(4) 0.022(4) 0.049(5) 0.011(3) 0.010(3) 0.014(3)
 C4A 0.021(4) 0.018(4) 0.035(4) 0.005(3) 0.002(3) 0.000(3)
 C5A 0.015(3) 0.013(3) 0.022(3) 0.007(3) 0.003(3) 0.000(3)
 C6A 0.018(3) 0.017(3) 0.019(3) 0.008(3) 0.007(3) 0.003(3)
 C7A 0.013(3) 0.017(3) 0.018(3) 0.005(3) 0.000(3) 0.003(3)
 C8A 0.018(3) 0.018(3) 0.017(3) 0.001(3) 0.004(3) 0.001(3)
 C9A 0.021(4) 0.012(3) 0.018(3) 0.004(3) 0.007(3) 0.001(3)
 C10A 0.014(3) 0.021(3) 0.015(3) 0.005(3) 0.004(3) 0.000(3)
 C11A 0.022(4) 0.011(3) 0.029(4) 0.002(3) 0.001(3) 0.000(3)
 C12A 0.032(4) 0.018(4) 0.034(4) 0.004(3) 0.004(3) 0.006(3)
 C13A 0.020(4) 0.023(4) 0.034(4) 0.008(3) 0.002(3) 0.011(3)
 C14A 0.015(3) 0.024(4) 0.018(3) 0.007(3) 0.000(3) 0.004(3)
 C15A 0.020(3) 0.011(3) 0.023(3) 0.004(3) 0.005(3) -0.002(3)
 C16A 0.024(4) 0.020(3) 0.025(4) 0.006(3) 0.003(3) 0.001(3)
 C17A 0.027(4) 0.016(4) 0.038(4) 0.009(3) -0.010(3) 0.000(3)
 C18A 0.015(4) 0.022(4) 0.057(5) 0.016(3) 0.004(3) -0.001(3)
 C19A 0.025(4) 0.051(5) 0.037(4) 0.020(4) 0.016(3) 0.010(4)
 C20A 0.028(4) 0.041(4) 0.021(4) 0.009(3) 0.005(3) 0.009(3)
 C21A 0.024(4) 0.016(3) 0.017(3) 0.005(3) -0.005(3) -0.001(3)
 C22A 0.025(4) 0.023(4) 0.027(4) 0.013(3) 0.000(3) -0.002(3)
 C23A 0.031(4) 0.025(4) 0.035(4) 0.017(3) -0.007(3) -0.005(3)
 C24A 0.043(5) 0.013(4) 0.037(4) 0.007(3) -0.010(4) -0.004(3)
 C25A 0.034(4) 0.023(4) 0.032(4) 0.000(3) -0.004(3) -0.001(3)
 C26A 0.034(4) 0.021(4) 0.021(4) 0.001(3) 0.001(3) 0.001(3)
 C27A 0.018(4) 0.018(3) 0.030(4) 0.012(3) 0.006(3) 0.003(3)
 C28A 0.024(4) 0.022(4) 0.022(4) 0.004(3) 0.002(3) -0.009(3)
 C29A 0.021(4) 0.022(4) 0.031(4) 0.009(3) -0.005(3) -0.005(3)
 C30A 0.035(4) 0.018(4) 0.033(4) 0.011(3) -0.002(3) -0.003(3)
 C31A 0.026(4) 0.019(4) 0.035(4) 0.009(3) 0.006(3) -0.004(3)
 C32A 0.027(4) 0.030(4) 0.043(5) 0.011(4) -0.002(3) -0.005(3)
 C33A 0.029(4) 0.022(4) 0.046(5) 0.011(3) 0.004(3) 0.000(3)
 C34A 0.029(4) 0.021(4) 0.042(4) 0.011(3) -0.002(3) -0.004(3)
 C35A 0.041(5) 0.025(4) 0.063(6) 0.003(4) -0.004(4) -0.006(4)
 C41A 0.035(4) 0.016(3) 0.022(4) 0.005(3) 0.014(3) -0.003(3)
 C46A 0.035(4) 0.029(4) 0.043(5) 0.017(4) 0.001(4) -0.006(3)
 C45A 0.062(6) 0.043(5) 0.059(6) 0.034(4) 0.002(5) -0.009(4)
 C44A 0.065(6) 0.028(4) 0.039(5) 0.013(4) 0.012(4) -0.018(4)
 C43A 0.037(4) 0.037(4) 0.029(4) 0.002(3) 0.011(3) -0.014(4)
 C42A 0.030(4) 0.026(4) 0.026(4) 0.009(3) 0.006(3) 0.001(3)
 C51A 0.029(4) 0.014(3) 0.014(3) 0.003(3) 0.004(3) -0.005(3)
 C56A 0.030(4) 0.022(4) 0.017(3) 0.007(3) 0.004(3) 0.004(3)
 C55A 0.033(4) 0.025(4) 0.027(4) 0.009(3) 0.005(3) 0.003(3)
 C54A 0.026(4) 0.035(4) 0.025(4) 0.010(3) -0.005(3) 0.001(3)
 C53A 0.037(4) 0.024(4) 0.027(4) 0.003(3) 0.004(3) -0.001(3)
 C52A 0.025(4) 0.027(4) 0.024(4) 0.005(3) 0.007(3) 0.002(3)
 C61A 0.026(4) 0.022(3) 0.013(3) 0.006(3) 0.006(3) 0.002(3)
 C66A 0.026(4) 0.022(4) 0.028(4) 0.001(3) 0.007(3) 0.001(3)
 C65A 0.045(5) 0.020(4) 0.029(4) 0.005(3) 0.006(3) 0.001(3)
 C64A 0.046(5) 0.033(4) 0.038(4) 0.005(3) 0.019(4) 0.014(4)
 C63A 0.032(5) 0.045(5) 0.065(6) 0.016(4) 0.025(4) 0.015(4)
 C62A 0.030(4) 0.027(4) 0.036(4) 0.007(3) 0.014(3) 0.005(3)
 C71A 0.024(4) 0.015(3) 0.022(3) 0.010(3) 0.006(3) 0.006(3)
 C76A 0.023(4) 0.025(4) 0.025(4) 0.009(3) 0.004(3) 0.008(3)
 C75A 0.027(4) 0.031(4) 0.021(4) 0.007(3) 0.001(3) 0.000(3)
 C74A 0.038(5) 0.021(4) 0.029(4) 0.007(3) 0.001(3) 0.003(3)
 C73A 0.040(5) 0.024(4) 0.029(4) 0.007(3) 0.014(3) 0.007(3)
 C72A 0.025(4) 0.017(3) 0.026(4) 0.007(3) 0.006(3) 0.001(3)
 C81A 0.022(4) 0.014(3) 0.019(3) 0.002(3) 0.007(3) -0.003(3)
 C86A 0.023(4) 0.023(4) 0.023(4) 0.007(3) 0.005(3) 0.002(3)
 C85A 0.033(4) 0.019(4) 0.030(4) 0.009(3) 0.016(3) -0.002(3)
 C84A 0.020(4) 0.025(4) 0.036(4) -0.001(3) 0.014(3) -0.002(3)
 C83A 0.022(4) 0.041(4) 0.041(4) 0.020(4) 0.004(3) 0.009(3)
 C82A 0.023(4) 0.034(4) 0.027(4) 0.020(3) 0.009(3) 0.004(3)
 C91A 0.020(4) 0.027(4) 0.021(3) 0.012(3) 0.012(3) 0.009(3)
 C92A 0.028(4) 0.015(3) 0.032(4) 0.010(3) 0.008(3) 0.002(3)
 C93A 0.042(4) 0.021(4) 0.031(4) 0.011(3) 0.018(3) 0.011(3)
 C94A 0.066(6) 0.033(4) 0.030(4) 0.018(4) 0.013(4) 0.021(4)
 C95A 0.072(6) 0.039(5) 0.027(4) 0.011(4) -0.003(4) 0.025(4)
 C96A 0.047(5) 0.026(4) 0.018(4) 0.002(3) -0.001(3) 0.011(3)
 P3 0.0282(10) 0.0254(10) 0.0279(10) 0.0016(8) 0.0124(8) -0.0001(8)
 F31 0.035(3) 0.077(4) 0.073(3) -0.028(3) 0.031(2) -0.021(2)
 F32 0.087(4) 0.052(3) 0.040(3) 0.018(2) 0.015(3) 0.009(3)
 F33 0.072(4) 0.028(3) 0.113(4) -0.012(3) 0.050(3) 0.001(2)
 F34 0.079(4) 0.132(5) 0.030(3) 0.015(3) 0.011(3) -0.007(4)
 F35 0.058(3) 0.030(2) 0.065(3) 0.017(2) 0.014(2) 0.017(2)
 F36 0.036(3) 0.049(3) 0.065(3) -0.014(2) 0.022(2) -0.015(2)

_geom_special_details
;
 All esds (except the esd in the dihedral angle between two l.s. planes) 
 are estimated using the full covariance matrix.  The cell esds are taken 
 into account individually in the estimation of esds in distances, angles 
 and torsion angles; correlations between esds in cell parameters are only 
 used when they are defined by crystal symmetry.  An approximate (isotropic) 
 treatment of cell esds is used for estimating esds involving l.s. planes. 
;
loop_
  _geom_bond_atom_site_label_1
  _geom_bond_atom_site_label_2
  _geom_bond_distance
  _geom_bond_site_symmetry_2
  _geom_bond_publ_flag
 Ru1 P1 2.3726(17) . ?
 Ru1 P2 2.3971(17) . ?
 Ru1 N1 2.118(5) . ?
 Ru1 N2 1.940(5) . ?
 Ru1 N3 2.161(5) . ?
 Ru1 N4 2.015(5) . ?
 P1 C41 1.841(3) . ?
 P1 C51 1.841(3) . ?
 P1 C61 1.840(3) . ?
 P2 C71 1.833(3) . ?
 P2 C81 1.847(3) . ?
 P2 C91 1.847(3) . ?
 N1 C1 1.336(7) . ?
 N1 C5 1.389(7) . ?
 N2 C6 1.349(7) . ?
 N2 C9 1.346(7) . ?
 N3 C10 1.379(7) . ?
 N3 C14 1.342(7) . ?
 N4 C27 1.154(7) . ?
 C1 H1 0.9500 . ?
 C1 C2 1.377(8) . ?
 C2 H2 0.9500 . ?
 C2 C3 1.374(9) . ?
 C3 H3 0.9500 . ?
 C3 C4 1.379(8) . ?
 C4 H4 0.9500 . ?
 C4 C5 1.386(8) . ?
 C5 C6 1.448(8) . ?
 C6 C7 1.424(8) . ?
 C7 C8 1.412(8) . ?
 C7 C15 1.496(7) . ?
 C8 C9 1.415(8) . ?
 C8 C21 1.483(6) . ?
 C9 C10 1.453(8) . ?
 C10 C11 1.385(8) . ?
 C11 H11 0.9500 . ?
 C11 C12 1.366(8) . ?
 C12 H12 0.9500 . ?
 C12 C13 1.389(8) . ?
 C13 H13 0.9500 . ?
 C13 C14 1.365(8) . ?
 C14 H14 0.9500 . ?
 C15 C20 1.3900 . ?
 C15 C16 1.3900 . ?
 C20 H20 0.9500 . ?
 C20 C19 1.3900 . ?
 C19 H19 0.9500 . ?
 C19 C18 1.3900 . ?
 C18 H18 0.9500 . ?
 C18 C17 1.3900 . ?
 C17 H17 0.9500 . ?
 C17 C16 1.3900 . ?
 C16 H16 0.9500 . ?
 C21 C26 1.3900 . ?
 C21 C22 1.3900 . ?
 C26 H26 0.9500 . ?
 C26 C25 1.3900 . ?
 C25 H25 0.9500 . ?
 C25 C24 1.3900 . ?
 C24 H24 0.9500 . ?
 C24 C23 1.3900 . ?
 C23 H23 0.9500 . ?
 C23 C22 1.3900 . ?
 C22 H22 0.9500 . ?
 C27 C28 1.416(7) . ?
 C28 C33 1.3900 . ?
 C28 C29 1.3900 . ?
 C33 H33 0.9500 . ?
 C33 C32 1.3900 . ?
 C32 H32 0.9500 . ?
 C32 C31 1.3900 . ?
 C31 C30 1.3900 . ?
 C31 C34 1.436(8) . ?
 C30 H30 0.9500 . ?
 C30 C29 1.3900 . ?
 C29 H29 0.9500 . ?
 C34 C35 1.171(9) . ?
 C35 H35 0.9500 . ?
 C41 C46 1.3900 . ?
 C41 C42 1.3900 . ?
 C46 H46 0.9500 . ?
 C46 C45 1.3900 . ?
 C45 H45 0.9500 . ?
 C45 C44 1.3900 . ?
 C44 H44 0.9500 . ?
 C44 C43 1.3900 . ?
 C43 H43 0.9500 . ?
 C43 C42 1.3900 . ?
 C42 H42 0.9500 . ?
 C51 C56 1.3900 . ?
 C51 C52 1.3900 . ?
 C56 H56 0.9500 . ?
 C56 C55 1.3900 . ?
 C55 H55 0.9500 . ?
 C55 C54 1.3900 . ?
 C54 H54 0.9500 . ?
 C54 C53 1.3900 . ?
 C53 H53 0.9500 . ?
 C53 C52 1.3900 . ?
 C52 H52 0.9500 . ?
 C61 C62 1.3900 . ?
 C61 C66 1.3900 . ?
 C62 H62 0.9500 . ?
 C62 C63 1.3900 . ?
 C63 H63 0.9500 . ?
 C63 C64 1.3900 . ?
 C64 H64 0.9500 . ?
 C64 C65 1.3900 . ?
 C65 H65 0.9500 . ?
 C65 C66 1.3900 . ?
 C66 H66 0.9500 . ?
 C71 C72 1.3900 . ?
 C71 C76 1.3900 . ?
 C72 H72 0.9500 . ?
 C72 C73 1.3900 . ?
 C73 H73 0.9500 . ?
 C73 C74 1.3900 . ?
 C74 H74 0.9500 . ?
 C74 C75 1.3900 . ?
 C75 H75 0.9500 . ?
 C75 C76 1.3900 . ?
 C76 H76 0.9500 . ?
 C81 C86 1.3900 . ?
 C81 C82 1.3900 . ?
 C86 H86 0.9500 . ?
 C86 C85 1.3900 . ?
 C85 H85 0.9500 . ?
 C85 C84 1.3900 . ?
 C84 H84 0.9500 . ?
 C84 C83 1.3900 . ?
 C83 H83 0.9500 . ?
 C83 C82 1.3900 . ?
 C82 H82 0.9500 . ?
 C91 C92 1.3900 . ?
 C91 C96 1.3900 . ?
 C92 H92 0.9500 . ?
 C92 C93 1.3900 . ?
 C93 H93 0.9500 . ?
 C93 C94 1.3900 . ?
 C94 H94 0.9500 . ?
 C94 C95 1.3900 . ?
 C95 H95 0.9500 . ?
 C95 C96 1.3900 . ?
 C96 H96 0.9500 . ?
 Ru1A P1A 2.4080(17) . ?
 Ru1A P2A 2.3815(16) . ?
 Ru1A N1A 2.119(5) . ?
 Ru1A N2A 1.940(5) . ?
 Ru1A N3A 2.187(5) . ?
 Ru1A N4A 2.027(5) . ?
 P1A C41A 1.841(3) . ?
 P1A C51A 1.841(3) . ?
 P1A C61A 1.849(3) . ?
 P2A C71A 1.844(3) . ?
 P2A C81A 1.842(3) . ?
 P2A C91A 1.834(3) . ?
 N1A C1A 1.339(7) . ?
 N1A C5A 1.380(7) . ?
 N2A C6A 1.350(7) . ?
 N2A C9A 1.339(7) . ?
 N3A C10A 1.390(7) . ?
 N3A C14A 1.332(7) . ?
 N4A C27A 1.149(7) . ?
 C1A H1A 0.9500 . ?
 C1A C2A 1.379(8) . ?
 C2A H2A 0.9500 . ?
 C2A C3A 1.361(9) . ?
 C3A H3A 0.9500 . ?
 C3A C4A 1.374(8) . ?
 C4A H4A 0.9500 . ?
 C4A C5A 1.373(8) . ?
 C5A C6A 1.458(8) . ?
 C6A C7A 1.416(8) . ?
 C7A C8A 1.404(8) . ?
 C7A C15A 1.495(6) . ?
 C8A C9A 1.413(8) . ?
 C8A C21A 1.494(6) . ?
 C9A C10A 1.457(8) . ?
 C10A C11A 1.377(8) . ?
 C11A H11A 0.9500 . ?
 C11A C12A 1.369(8) . ?
 C12A H12A 0.9500 . ?
 C12A C13A 1.384(9) . ?
 C13A H13A 0.9500 . ?
 C13A C14A 1.379(8) . ?
 C14A H14A 0.9500 . ?
 C15A C16A 1.3900 . ?
 C15A C20A 1.3900 . ?
 C16A H16A 0.9500 . ?
 C16A C17A 1.3900 . ?
 C17A H17A 0.9500 . ?
 C17A C18A 1.3900 . ?
 C18A H18A 0.9500 . ?
 C18A C19A 1.3900 . ?
 C19A H19A 0.9500 . ?
 C19A C20A 1.3900 . ?
 C20A H20A 0.9500 . ?
 C21A C22A 1.3900 . ?
 C21A C26A 1.3900 . ?
 C22A H22A 0.9500 . ?
 C22A C23A 1.3900 . ?
 C23A H23A 0.9500 . ?
 C23A C24A 1.3900 . ?
 C24A H24A 0.9500 . ?
 C24A C25A 1.3900 . ?
 C25A H25A 0.9500 . ?
 C25A C26A 1.3900 . ?
 C26A H26A 0.9500 . ?
 C27A C28A 1.425(7) . ?
 C28A C29A 1.3900 . ?
 C28A C33A 1.3900 . ?
 C29A H29A 0.9500 . ?
 C29A C30A 1.3900 . ?
 C30A H30A 0.9500 . ?
 C30A C31A 1.3900 . ?
 C31A C32A 1.3900 . ?
 C31A C34A 1.450(7) . ?
 C32A H32A 0.9500 . ?
 C32A C33A 1.3900 . ?
 C33A H33A 0.9500 . ?
 C34A C35A 1.155(9) . ?
 C35A H35A 0.9500 . ?
 C41A C46A 1.3900 . ?
 C41A C42A 1.3900 . ?
 C46A H46A 0.9500 . ?
 C46A C45A 1.3900 . ?
 C45A H45A 0.9500 . ?
 C45A C44A 1.3900 . ?
 C44A H44A 0.9500 . ?
 C44A C43A 1.3900 . ?
 C43A H43A 0.9500 . ?
 C43A C42A 1.3900 . ?
 C42A H42A 0.9500 . ?
 C51A C56A 1.3900 . ?
 C51A C52A 1.3900 . ?
 C56A H56A 0.9500 . ?
 C56A C55A 1.3900 . ?
 C55A H55A 0.9500 . ?
 C55A C54A 1.3900 . ?
 C54A H54A 0.9500 . ?
 C54A C53A 1.3900 . ?
 C53A H53A 0.9500 . ?
 C53A C52A 1.3900 . ?
 C52A H52A 0.9500 . ?
 C61A C66A 1.3900 . ?
 C61A C62A 1.3900 . ?
 C66A H66A 0.9500 . ?
 C66A C65A 1.3900 . ?
 C65A H65A 0.9500 . ?
 C65A C64A 1.3900 . ?
 C64A H64A 0.9500 . ?
 C64A C63A 1.3900 . ?
 C63A H63A 0.9500 . ?
 C63A C62A 1.3900 . ?
 C62A H62A 0.9500 . ?
 C71A C76A 1.3900 . ?
 C71A C72A 1.3900 . ?
 C76A H76A 0.9500 . ?
 C76A C75A 1.3900 . ?
 C75A H75A 0.9500 . ?
 C75A C74A 1.3900 . ?
 C74A H74A 0.9500 . ?
 C74A C73A 1.3900 . ?
 C73A H73A 0.9500 . ?
 C73A C72A 1.3900 . ?
 C72A H72A 0.9500 . ?
 C81A C86A 1.3900 . ?
 C81A C82A 1.3900 . ?
 C86A H86A 0.9500 . ?
 C86A C85A 1.3900 . ?
 C85A H85A 0.9500 . ?
 C85A C84A 1.3900 . ?
 C84A H84A 0.9500 . ?
 C84A C83A 1.3900 . ?
 C83A H83A 0.9500 . ?
 C83A C82A 1.3900 . ?
 C82A H82A 0.9500 . ?
 C91A C92A 1.3900 . ?
 C91A C96A 1.3900 . ?
 C92A H92A 0.9500 . ?
 C92A C93A 1.3900 . ?
 C93A H93A 0.9500 . ?
 C93A C94A 1.3900 . ?
 C94A H94A 0.9500 . ?
 C94A C95A 1.3900 . ?
 C95A H95A 0.9500 . ?
 C95A C96A 1.3900 . ?
 C96A H96A 0.9500 . ?
 Cl1A C1SA 1.728(7) . ?
 Cl2A C1SA 1.728(7) . ?
 C1SA H1SA 0.9900 . ?
 C1SA H1SB 0.9900 . ?
 Cl1B C1SB 1.726(7) . ?
 Cl2B C1SB 1.726(7) . ?
 C1SB H1SC 0.9900 . ?
 C1SB H1SD 0.9900 . ?
 P3 F31 1.579(4) . ?
 P3 F32 1.586(4) . ?
 P3 F33 1.592(4) . ?
 P3 F34 1.565(5) . ?
 P3 F35 1.592(4) . ?
 P3 F36 1.572(4) . ?
 P11 F11 1.585(11) . ?
 P11 F12 1.552(13) . ?
 P11 F13 1.53(2) . ?
 P11 F14 1.645(12) . ?
 P11 F15 1.625(13) . ?
 P11 F16 1.608(9) . ?
 P21 F21 1.618(7) . ?
 P21 F22 1.615(7) . ?
 P21 F23 1.594(6) . ?
 P21 F24 1.530(7) . ?
 P21 F25 1.597(7) . ?
 P21 F26 1.538(7) . ?

loop_
  _geom_angle_atom_site_label_1
  _geom_angle_atom_site_label_2
  _geom_angle_atom_site_label_3
  _geom_angle
  _geom_angle_site_symmetry_1
  _geom_angle_site_symmetry_3
  _geom_angle_publ_flag
 P1 Ru1 P2 177.70(6) . . ?
 N1 Ru1 P1 92.27(13) . . ?
 N1 Ru1 P2 88.93(13) . . ?
 N1 Ru1 N3 151.91(18) . . ?
 N2 Ru1 P1 90.11(14) . . ?
 N2 Ru1 P2 92.07(14) . . ?
 N2 Ru1 N1 76.64(18) . . ?
 N2 Ru1 N3 75.29(19) . . ?
 N2 Ru1 N4 176.4(2) . . ?
 N3 Ru1 P1 89.00(13) . . ?
 N3 Ru1 P2 90.86(13) . . ?
 N4 Ru1 P1 90.38(15) . . ?
 N4 Ru1 P2 87.48(15) . . ?
 N4 Ru1 N1 99.81(19) . . ?
 N4 Ru1 N3 108.25(19) . . ?
 C41 P1 Ru1 112.26(15) . . ?
 C41 P1 C51 100.8(2) . . ?
 C51 P1 Ru1 119.38(14) . . ?
 C61 P1 Ru1 112.99(15) . . ?
 C61 P1 C41 108.83(19) . . ?
 C61 P1 C51 101.30(19) . . ?
 C71 P2 Ru1 114.65(15) . . ?
 C71 P2 C81 103.5(2) . . ?
 C71 P2 C91 106.7(2) . . ?
 C81 P2 Ru1 117.99(14) . . ?
 C81 P2 C91 99.70(19) . . ?
 C91 P2 Ru1 112.66(15) . . ?
 C1 N1 Ru1 127.6(4) . . ?
 C1 N1 C5 118.4(5) . . ?
 C5 N1 Ru1 113.9(4) . . ?
 C6 N2 Ru1 123.3(4) . . ?
 C9 N2 Ru1 125.1(4) . . ?
 C9 N2 C6 111.5(5) . . ?
 C10 N3 Ru1 113.8(4) . . ?
 C14 N3 Ru1 127.8(4) . . ?
 C14 N3 C10 118.4(5) . . ?
 C27 N4 Ru1 174.8(5) . . ?
 N1 C1 H1 118.4 . . ?
 N1 C1 C2 123.3(6) . . ?
 C2 C1 H1 118.4 . . ?
 C1 C2 H2 120.5 . . ?
 C3 C2 C1 119.0(6) . . ?
 C3 C2 H2 120.5 . . ?
 C2 C3 H3 120.5 . . ?
 C2 C3 C4 118.9(6) . . ?
 C4 C3 H3 120.5 . . ?
 C3 C4 H4 119.6 . . ?
 C3 C4 C5 120.7(6) . . ?
 C5 C4 H4 119.6 . . ?
 N1 C5 C4 119.6(5) . . ?
 N1 C5 C6 114.3(5) . . ?
 C4 C5 C6 125.9(6) . . ?
 N2 C6 C5 111.7(5) . . ?
 N2 C6 C7 106.9(5) . . ?
 C7 C6 C5 141.0(5) . . ?
 C6 C7 C15 126.9(5) . . ?
 C8 C7 C6 107.3(5) . . ?
 C8 C7 C15 125.4(5) . . ?
 C7 C8 C9 106.0(5) . . ?
 C7 C8 C21 125.9(5) . . ?
 C9 C8 C21 128.0(5) . . ?
 N2 C9 C8 108.2(5) . . ?
 N2 C9 C10 111.1(5) . . ?
 C8 C9 C10 140.5(5) . . ?
 N3 C10 C9 114.5(5) . . ?
 N3 C10 C11 119.6(5) . . ?
 C11 C10 C9 125.9(6) . . ?
 C10 C11 H11 119.4 . . ?
 C12 C11 C10 121.2(6) . . ?
 C12 C11 H11 119.4 . . ?
 C11 C12 H12 120.7 . . ?
 C11 C12 C13 118.7(6) . . ?
 C13 C12 H12 120.7 . . ?
 C12 C13 H13 120.6 . . ?
 C14 C13 C12 118.7(6) . . ?
 C14 C13 H13 120.6 . . ?
 N3 C14 C13 123.4(6) . . ?
 N3 C14 H14 118.3 . . ?
 C13 C14 H14 118.3 . . ?
 C20 C15 C7 121.6(3) . . ?
 C20 C15 C16 120.0 . . ?
 C16 C15 C7 118.3(3) . . ?
 C15 C20 H20 120.0 . . ?
 C19 C20 C15 120.0 . . ?
 C19 C20 H20 120.0 . . ?
 C20 C19 H19 120.0 . . ?
 C18 C19 C20 120.0 . . ?
 C18 C19 H19 120.0 . . ?
 C19 C18 H18 120.0 . . ?
 C17 C18 C19 120.0 . . ?
 C17 C18 H18 120.0 . . ?
 C18 C17 H17 120.0 . . ?
 C18 C17 C16 120.0 . . ?
 C16 C17 H17 120.0 . . ?
 C15 C16 H16 120.0 . . ?
 C17 C16 C15 120.0 . . ?
 C17 C16 H16 120.0 . . ?
 C26 C21 C8 119.6(4) . . ?
 C26 C21 C22 120.0 . . ?
 C22 C21 C8 120.3(4) . . ?
 C21 C26 H26 120.0 . . ?
 C21 C26 C25 120.0 . . ?
 C25 C26 H26 120.0 . . ?
 C26 C25 H25 120.0 . . ?
 C24 C25 C26 120.0 . . ?
 C24 C25 H25 120.0 . . ?
 C25 C24 H24 120.0 . . ?
 C25 C24 C23 120.0 . . ?
 C23 C24 H24 120.0 . . ?
 C24 C23 H23 120.0 . . ?
 C22 C23 C24 120.0 . . ?
 C22 C23 H23 120.0 . . ?
 C21 C22 H22 120.0 . . ?
 C23 C22 C21 120.0 . . ?
 C23 C22 H22 120.0 . . ?
 N4 C27 C28 176.3(7) . . ?
 C33 C28 C27 120.2(4) . . ?
 C33 C28 C29 120.0 . . ?
 C29 C28 C27 119.5(4) . . ?
 C28 C33 H33 120.0 . . ?
 C32 C33 C28 120.0 . . ?
 C32 C33 H33 120.0 . . ?
 C33 C32 H32 120.0 . . ?
 C31 C32 C33 120.0 . . ?
 C31 C32 H32 120.0 . . ?
 C32 C31 C30 120.0 . . ?
 C32 C31 C34 120.7(4) . . ?
 C30 C31 C34 119.1(4) . . ?
 C31 C30 H30 120.0 . . ?
 C29 C30 C31 120.0 . . ?
 C29 C30 H30 120.0 . . ?
 C28 C29 H29 120.0 . . ?
 C30 C29 C28 120.0 . . ?
 C30 C29 H29 120.0 . . ?
 C35 C34 C31 176.1(8) . . ?
 C34 C35 H35 180.0 . . ?
 C46 C41 P1 119.2(2) . . ?
 C46 C41 C42 120.0 . . ?
 C42 C41 P1 120.6(2) . . ?
 C41 C46 H46 120.0 . . ?
 C45 C46 C41 120.0 . . ?
 C45 C46 H46 120.0 . . ?
 C46 C45 H45 120.0 . . ?
 C46 C45 C44 120.0 . . ?
 C44 C45 H45 120.0 . . ?
 C45 C44 H44 120.0 . . ?
 C45 C44 C43 120.0 . . ?
 C43 C44 H44 120.0 . . ?
 C44 C43 H43 120.0 . . ?
 C42 C43 C44 120.0 . . ?
 C42 C43 H43 120.0 . . ?
 C41 C42 H42 120.0 . . ?
 C43 C42 C41 120.0 . . ?
 C43 C42 H42 120.0 . . ?
 C56 C51 P1 120.2(2) . . ?
 C56 C51 C52 120.0 . . ?
 C52 C51 P1 119.1(2) . . ?
 C51 C56 H56 120.0 . . ?
 C51 C56 C55 120.0 . . ?
 C55 C56 H56 120.0 . . ?
 C56 C55 H55 120.0 . . ?
 C54 C55 C56 120.0 . . ?
 C54 C55 H55 120.0 . . ?
 C55 C54 H54 120.0 . . ?
 C53 C54 C55 120.0 . . ?
 C53 C54 H54 120.0 . . ?
 C54 C53 H53 120.0 . . ?
 C54 C53 C52 120.0 . . ?
 C52 C53 H53 120.0 . . ?
 C51 C52 H52 120.0 . . ?
 C53 C52 C51 120.0 . . ?
 C53 C52 H52 120.0 . . ?
 C62 C61 P1 125.1(2) . . ?
 C62 C61 C66 120.0 . . ?
 C66 C61 P1 114.4(2) . . ?
 C61 C62 H62 120.0 . . ?
 C61 C62 C63 120.0 . . ?
 C63 C62 H62 120.0 . . ?
 C62 C63 H63 120.0 . . ?
 C62 C63 C64 120.0 . . ?
 C64 C63 H63 120.0 . . ?
 C63 C64 H64 120.0 . . ?
 C63 C64 C65 120.0 . . ?
 C65 C64 H64 120.0 . . ?
 C64 C65 H65 120.0 . . ?
 C66 C65 C64 120.0 . . ?
 C66 C65 H65 120.0 . . ?
 C61 C66 H66 120.0 . . ?
 C65 C66 C61 120.0 . . ?
 C65 C66 H66 120.0 . . ?
 C72 C71 P2 119.9(2) . . ?
 C72 C71 C76 120.0 . . ?
 C76 C71 P2 120.1(2) . . ?
 C71 C72 H72 120.0 . . ?
 C71 C72 C73 120.0 . . ?
 C73 C72 H72 120.0 . . ?
 C72 C73 H73 120.0 . . ?
 C72 C73 C74 120.0 . . ?
 C74 C73 H73 120.0 . . ?
 C73 C74 H74 120.0 . . ?
 C75 C74 C73 120.0 . . ?
 C75 C74 H74 120.0 . . ?
 C74 C75 H75 120.0 . . ?
 C76 C75 C74 120.0 . . ?
 C76 C75 H75 120.0 . . ?
 C71 C76 H76 120.0 . . ?
 C75 C76 C71 120.0 . . ?
 C75 C76 H76 120.0 . . ?
 C86 C81 P2 119.2(2) . . ?
 C86 C81 C82 120.0 . . ?
 C82 C81 P2 120.8(2) . . ?
 C81 C86 H86 120.0 . . ?
 C81 C86 C85 120.0 . . ?
 C85 C86 H86 120.0 . . ?
 C86 C85 H85 120.0 . . ?
 C86 C85 C84 120.0 . . ?
 C84 C85 H85 120.0 . . ?
 C85 C84 H84 120.0 . . ?
 C85 C84 C83 120.0 . . ?
 C83 C84 H84 120.0 . . ?
 C84 C83 H83 120.0 . . ?
 C82 C83 C84 120.0 . . ?
 C82 C83 H83 120.0 . . ?
 C81 C82 H82 120.0 . . ?
 C83 C82 C81 120.0 . . ?
 C83 C82 H82 120.0 . . ?
 C92 C91 P2 116.1(2) . . ?
 C92 C91 C96 120.0 . . ?
 C96 C91 P2 123.7(2) . . ?
 C91 C92 H92 120.0 . . ?
 C93 C92 C91 120.0 . . ?
 C93 C92 H92 120.0 . . ?
 C92 C93 H93 120.0 . . ?
 C94 C93 C92 120.0 . . ?
 C94 C93 H93 120.0 . . ?
 C93 C94 H94 120.0 . . ?
 C93 C94 C95 120.0 . . ?
 C95 C94 H94 120.0 . . ?
 C94 C95 H95 120.0 . . ?
 C96 C95 C94 120.0 . . ?
 C96 C95 H95 120.0 . . ?
 C91 C96 H96 120.0 . . ?
 C95 C96 C91 120.0 . . ?
 C95 C96 H96 120.0 . . ?
 P2A Ru1A P1A 175.29(6) . . ?
 N1A Ru1A P1A 88.82(13) . . ?
 N1A Ru1A P2A 89.44(13) . . ?
 N1A Ru1A N3A 151.63(18) . . ?
 N2A Ru1A P1A 91.77(14) . . ?
 N2A Ru1A P2A 92.09(14) . . ?
 N2A Ru1A N1A 76.63(19) . . ?
 N2A Ru1A N3A 75.00(18) . . ?
 N2A Ru1A N4A 175.7(2) . . ?
 N3A Ru1A P1A 91.86(12) . . ?
 N3A Ru1A P2A 91.76(12) . . ?
 N4A Ru1A P1A 85.80(14) . . ?
 N4A Ru1A P2A 90.18(14) . . ?
 N4A Ru1A N1A 99.73(19) . . ?
 N4A Ru1A N3A 108.61(18) . . ?
 C41A P1A Ru1A 116.36(15) . . ?
 C41A P1A C51A 103.16(19) . . ?
 C41A P1A C61A 106.1(2) . . ?
 C51A P1A Ru1A 117.95(14) . . ?
 C51A P1A C61A 100.47(19) . . ?
 C61A P1A Ru1A 111.05(15) . . ?
 C71A P2A Ru1A 118.79(14) . . ?
 C81A P2A Ru1A 116.89(14) . . ?
 C81A P2A C71A 102.17(19) . . ?
 C91A P2A Ru1A 112.02(15) . . ?
 C91A P2A C71A 104.82(19) . . ?
 C91A P2A C81A 99.79(19) . . ?
 C1A N1A Ru1A 128.0(4) . . ?
 C1A N1A C5A 117.6(5) . . ?
 C5A N1A Ru1A 114.5(4) . . ?
 C6A N2A Ru1A 123.1(4) . . ?
 C9A N2A Ru1A 125.7(4) . . ?
 C9A N2A C6A 111.2(5) . . ?
 C10A N3A Ru1A 113.4(4) . . ?
 C14A N3A Ru1A 129.5(4) . . ?
 C14A N3A C10A 117.1(5) . . ?
 C27A N4A Ru1A 169.6(5) . . ?
 N1A C1A H1A 118.4 . . ?
 N1A C1A C2A 123.1(6) . . ?
 C2A C1A H1A 118.4 . . ?
 C1A C2A H2A 120.7 . . ?
 C3A C2A C1A 118.6(6) . . ?
 C3A C2A H2A 120.7 . . ?
 C2A C3A H3A 120.0 . . ?
 C2A C3A C4A 120.1(6) . . ?
 C4A C3A H3A 120.0 . . ?
 C3A C4A H4A 120.2 . . ?
 C5A C4A C3A 119.6(6) . . ?
 C5A C4A H4A 120.2 . . ?
 N1A C5A C6A 113.8(5) . . ?
 C4A C5A N1A 121.1(5) . . ?
 C4A C5A C6A 125.2(6) . . ?
 N2A C6A C5A 112.0(5) . . ?
 N2A C6A C7A 107.4(5) . . ?
 C7A C6A C5A 140.5(6) . . ?
 C6A C7A C15A 126.4(5) . . ?
 C8A C7A C6A 106.8(5) . . ?
 C8A C7A C15A 126.8(5) . . ?
 C7A C8A C9A 106.6(5) . . ?
 C7A C8A C21A 126.0(5) . . ?
 C9A C8A C21A 127.1(5) . . ?
 N2A C9A C8A 108.0(5) . . ?
 N2A C9A C10A 111.7(5) . . ?
 C8A C9A C10A 140.1(5) . . ?
 N3A C10A C9A 114.0(5) . . ?
 C11A C10A N3A 119.9(5) . . ?
 C11A C10A C9A 126.1(5) . . ?
 C10A C11A H11A 119.2 . . ?
 C12A C11A C10A 121.5(6) . . ?
 C12A C11A H11A 119.2 . . ?
 C11A C12A H12A 120.5 . . ?
 C11A C12A C13A 118.9(6) . . ?
 C13A C12A H12A 120.5 . . ?
 C12A C13A H13A 121.2 . . ?
 C14A C13A C12A 117.5(6) . . ?
 C14A C13A H13A 121.2 . . ?
 N3A C14A C13A 125.0(6) . . ?
 N3A C14A H14A 117.5 . . ?
 C13A C14A H14A 117.5 . . ?
 C16A C15A C7A 120.2(3) . . ?
 C16A C15A C20A 120.0 . . ?
 C20A C15A C7A 119.7(3) . . ?
 C15A C16A H16A 120.0 . . ?
 C15A C16A C17A 120.0 . . ?
 C17A C16A H16A 120.0 . . ?
 C16A C17A H17A 120.0 . . ?
 C18A C17A C16A 120.0 . . ?
 C18A C17A H17A 120.0 . . ?
 C17A C18A H18A 120.0 . . ?
 C17A C18A C19A 120.0 . . ?
 C19A C18A H18A 120.0 . . ?
 C18A C19A H19A 120.0 . . ?
 C20A C19A C18A 120.0 . . ?
 C20A C19A H19A 120.0 . . ?
 C15A C20A H20A 120.0 . . ?
 C19A C20A C15A 120.0 . . ?
 C19A C20A H20A 120.0 . . ?
 C22A C21A C8A 121.1(3) . . ?
 C22A C21A C26A 120.0 . . ?
 C26A C21A C8A 118.9(3) . . ?
 C21A C22A H22A 120.0 . . ?
 C23A C22A C21A 120.0 . . ?
 C23A C22A H22A 120.0 . . ?
 C22A C23A H23A 120.0 . . ?
 C24A C23A C22A 120.0 . . ?
 C24A C23A H23A 120.0 . . ?
 C23A C24A H24A 120.0 . . ?
 C23A C24A C25A 120.0 . . ?
 C25A C24A H24A 120.0 . . ?
 C24A C25A H25A 120.0 . . ?
 C24A C25A C26A 120.0 . . ?
 C26A C25A H25A 120.0 . . ?
 C21A C26A H26A 120.0 . . ?
 C25A C26A C21A 120.0 . . ?
 C25A C26A H26A 120.0 . . ?
 N4A C27A C28A 174.4(6) . . ?
 C29A C28A C27A 119.6(4) . . ?
 C29A C28A C33A 120.0 . . ?
 C33A C28A C27A 120.2(4) . . ?
 C28A C29A H29A 120.0 . . ?
 C28A C29A C30A 120.0 . . ?
 C30A C29A H29A 120.0 . . ?
 C29A C30A H30A 120.0 . . ?
 C31A C30A C29A 120.0 . . ?
 C31A C30A H30A 120.0 . . ?
 C30A C31A C32A 120.0 . . ?
 C30A C31A C34A 119.2(4) . . ?
 C32A C31A C34A 120.7(4) . . ?
 C31A C32A H32A 120.0 . . ?
 C33A C32A C31A 120.0 . . ?
 C33A C32A H32A 120.0 . . ?
 C28A C33A H33A 120.0 . . ?
 C32A C33A C28A 120.0 . . ?
 C32A C33A H33A 120.0 . . ?
 C35A C34A C31A 177.3(8) . . ?
 C34A C35A H35A 180.0 . . ?
 C46A C41A P1A 120.7(2) . . ?
 C46A C41A C42A 120.0 . . ?
 C42A C41A P1A 119.3(2) . . ?
 C41A C46A H46A 120.0 . . ?
 C45A C46A C41A 120.0 . . ?
 C45A C46A H46A 120.0 . . ?
 C46A C45A H45A 120.0 . . ?
 C44A C45A C46A 120.0 . . ?
 C44A C45A H45A 120.0 . . ?
 C45A C44A H44A 120.0 . . ?
 C45A C44A C43A 120.0 . . ?
 C43A C44A H44A 120.0 . . ?
 C44A C43A H43A 120.0 . . ?
 C42A C43A C44A 120.0 . . ?
 C42A C43A H43A 120.0 . . ?
 C41A C42A H42A 120.0 . . ?
 C43A C42A C41A 120.0 . . ?
 C43A C42A H42A 120.0 . . ?
 C56A C51A P1A 120.1(2) . . ?
 C56A C51A C52A 120.0 . . ?
 C52A C51A P1A 119.9(2) . . ?
 C51A C56A H56A 120.0 . . ?
 C55A C56A C51A 120.0 . . ?
 C55A C56A H56A 120.0 . . ?
 C56A C55A H55A 120.0 . . ?
 C56A C55A C54A 120.0 . . ?
 C54A C55A H55A 120.0 . . ?
 C55A C54A H54A 120.0 . . ?
 C53A C54A C55A 120.0 . . ?
 C53A C54A H54A 120.0 . . ?
 C54A C53A H53A 120.0 . . ?
 C52A C53A C54A 120.0 . . ?
 C52A C53A H53A 120.0 . . ?
 C51A C52A H52A 120.0 . . ?
 C53A C52A C51A 120.0 . . ?
 C53A C52A H52A 120.0 . . ?
 C66A C61A P1A 116.6(2) . . ?
 C66A C61A C62A 120.0 . . ?
 C62A C61A P1A 123.3(2) . . ?
 C61A C66A H66A 120.0 . . ?
 C61A C66A C65A 120.0 . . ?
 C65A C66A H66A 120.0 . . ?
 C66A C65A H65A 120.0 . . ?
 C64A C65A C66A 120.0 . . ?
 C64A C65A H65A 120.0 . . ?
 C65A C64A H64A 120.0 . . ?
 C63A C64A C65A 120.0 . . ?
 C63A C64A H64A 120.0 . . ?
 C64A C63A H63A 120.0 . . ?
 C64A C63A C62A 120.0 . . ?
 C62A C63A H63A 120.0 . . ?
 C61A C62A H62A 120.0 . . ?
 C63A C62A C61A 120.0 . . ?
 C63A C62A H62A 120.0 . . ?
 C76A C71A P2A 118.4(2) . . ?
 C76A C71A C72A 120.0 . . ?
 C72A C71A P2A 121.4(2) . . ?
 C71A C76A H76A 120.0 . . ?
 C71A C76A C75A 120.0 . . ?
 C75A C76A H76A 120.0 . . ?
 C76A C75A H75A 120.0 . . ?
 C74A C75A C76A 120.0 . . ?
 C74A C75A H75A 120.0 . . ?
 C75A C74A H74A 120.0 . . ?
 C75A C74A C73A 120.0 . . ?
 C73A C74A H74A 120.0 . . ?
 C74A C73A H73A 120.0 . . ?
 C72A C73A C74A 120.0 . . ?
 C72A C73A H73A 120.0 . . ?
 C71A C72A H72A 120.0 . . ?
 C73A C72A C71A 120.0 . . ?
 C73A C72A H72A 120.0 . . ?
 C86A C81A P2A 119.9(2) . . ?
 C86A C81A C82A 120.0 . . ?
 C82A C81A P2A 120.0(2) . . ?
 C81A C86A H86A 120.0 . . ?
 C85A C86A C81A 120.0 . . ?
 C85A C86A H86A 120.0 . . ?
 C86A C85A H85A 120.0 . . ?
 C86A C85A C84A 120.0 . . ?
 C84A C85A H85A 120.0 . . ?
 C85A C84A H84A 120.0 . . ?
 C83A C84A C85A 120.0 . . ?
 C83A C84A H84A 120.0 . . ?
 C84A C83A H83A 120.0 . . ?
 C82A C83A C84A 120.0 . . ?
 C82A C83A H83A 120.0 . . ?
 C81A C82A H82A 120.0 . . ?
 C83A C82A C81A 120.0 . . ?
 C83A C82A H82A 120.0 . . ?
 C92A C91A P2A 115.9(2) . . ?
 C92A C91A C96A 120.0 . . ?
 C96A C91A P2A 124.1(2) . . ?
 C91A C92A H92A 120.0 . . ?
 C91A C92A C93A 120.0 . . ?
 C93A C92A H92A 120.0 . . ?
 C92A C93A H93A 120.0 . . ?
 C94A C93A C92A 120.0 . . ?
 C94A C93A H93A 120.0 . . ?
 C93A C94A H94A 120.0 . . ?
 C93A C94A C95A 120.0 . . ?
 C95A C94A H94A 120.0 . . ?
 C94A C95A H95A 120.0 . . ?
 C96A C95A C94A 120.0 . . ?
 C96A C95A H95A 120.0 . . ?
 C91A C96A H96A 120.0 . . ?
 C95A C96A C91A 120.0 . . ?
 C95A C96A H96A 120.0 . . ?
 Cl1A C1SA Cl2A 113.8(7) . . ?
 Cl1A C1SA H1SA 108.8 . . ?
 Cl1A C1SA H1SB 108.8 . . ?
 Cl2A C1SA H1SA 108.8 . . ?
 Cl2A C1SA H1SB 108.8 . . ?
 H1SA C1SA H1SB 107.7 . . ?
 Cl1B C1SB H1SC 108.4 . . ?
 Cl1B C1SB H1SD 108.4 . . ?
 Cl2B C1SB Cl1B 115.5(8) . . ?
 Cl2B C1SB H1SC 108.4 . . ?
 Cl2B C1SB H1SD 108.4 . . ?
 H1SC C1SB H1SD 107.5 . . ?
 F31 P3 F32 89.0(3) . . ?
 F31 P3 F33 89.1(3) . . ?
 F31 P3 F34 91.0(3) . . ?
 F31 P3 F35 90.5(2) . . ?
 F31 P3 F36 178.0(3) . . ?
 F32 P3 F35 88.0(2) . . ?
 F33 P3 F32 90.8(3) . . ?
 F33 P3 F35 178.7(3) . . ?
 F34 P3 F32 178.4(3) . . ?
 F34 P3 F33 90.8(3) . . ?
 F34 P3 F35 90.4(3) . . ?
 F34 P3 F36 90.7(3) . . ?
 F36 P3 F32 89.3(3) . . ?
 F36 P3 F33 89.8(2) . . ?
 F36 P3 F35 90.6(2) . . ?
 F11 P11 F12 93.0(7) . . ?
 F11 P11 F14 93.8(6) . . ?
 F11 P11 F15 89.9(7) . . ?
 F11 P11 F16 179.7(7) . . ?
 F12 P11 F15 79.2(7) . . ?
 F12 P11 F16 86.9(6) . . ?
 F13 P11 F11 90.5(9) . . ?
 F13 P11 F12 100.5(10) . . ?
 F13 P11 F14 101.8(10) . . ?
 F13 P11 F15 179.5(11) . . ?
 F13 P11 F16 89.8(8) . . ?
 F14 P11 F12 156.5(8) . . ?
 F14 P11 F15 78.4(6) . . ?
 F14 P11 F16 86.2(5) . . ?
 F16 P11 F15 89.8(6) . . ?
 F22 P21 F21 86.8(5) . . ?
 F23 P21 F21 88.0(4) . . ?
 F23 P21 F22 88.8(4) . . ?
 F24 P21 F21 90.5(4) . . ?
 F24 P21 F22 176.3(5) . . ?
 F24 P21 F23 93.5(4) . . ?
 F24 P21 F25 91.2(4) . . ?
 F25 P21 F21 88.2(4) . . ?
 F25 P21 F22 86.4(4) . . ?
 F25 P21 F23 174.0(5) . . ?
 F26 P21 F21 176.8(6) . . ?
 F26 P21 F22 90.0(5) . . ?
 F26 P21 F23 91.6(4) . . ?
 F26 P21 F24 92.7(5) . . ?
 F26 P21 F25 91.9(4) . . ?

loop_
  _geom_torsion_atom_site_label_1
  _geom_torsion_atom_site_label_2
  _geom_torsion_atom_site_label_3
  _geom_torsion_atom_site_label_4
  _geom_torsion
  _geom_torsion_site_symmetry_1
  _geom_torsion_site_symmetry_2
  _geom_torsion_site_symmetry_3
  _geom_torsion_site_symmetry_4
  _geom_torsion_publ_flag
 N1 C5 C6 N2 -4.2(7) . . . . ?
 N2 C9 C10 N3 -4.4(7) . . . . ?
 C4 C5 C6 N2 171.7(6) . . . . ?
 C4 C5 C6 C7 -0.1(12) . . . . ?
 C6 C7 C15 C20 -53.7(7) . . . . ?
 C6 C7 C15 C16 122.5(6) . . . . ?
 C7 C6 C5 N1 -176.0(7) . . . . ?
 C7 C8 C21 C26 134.5(5) . . . . ?
 C7 C8 C21 C22 -49.4(7) . . . . ?
 C8 C7 C15 C20 134.5(5) . . . . ?
 C8 C7 C15 C16 -49.3(7) . . . . ?
 C8 C9 C10 N3 -177.6(7) . . . . ?
 C8 C9 C10 C11 3.8(12) . . . . ?
 C9 C8 C21 C26 -48.3(7) . . . . ?
 C9 C8 C21 C22 127.8(6) . . . . ?
 C11 C10 C9 N2 176.9(6) . . . . ?
 N1A C5A C6A N2A -1.6(7) . . . . ?
 N2A C9A C10A N3A -5.6(7) . . . . ?
 C4A C5A C6A N2A 178.0(6) . . . . ?
 C4A C5A C6A C7A 1.4(12) . . . . ?
 C6A C7A C15A C16A 117.9(5) . . . . ?
 C6A C7A C15A C20A -64.0(7) . . . . ?
 C7A C6A C5A N1A -178.2(7) . . . . ?
 C7A C8A C21A C22A -49.1(7) . . . . ?
 C7A C8A C21A C26A 128.3(5) . . . . ?
 C8A C7A C15A C16A -63.8(7) . . . . ?
 C8A C7A C15A C20A 114.2(6) . . . . ?
 C8A C9A C10A N3A 179.9(7) . . . . ?
 C8A C9A C10A C11A -2.5(12) . . . . ?
 C9A C8A C21A C22A 138.3(5) . . . . ?
 C9A C8A C21A C26A -44.3(7) . . . . ?
 C11A C10A C9A N2A 171.9(6) . . . . ?

_iucr_refine_instructions_details
;
TITL 15srv095
CELL 0.71073 15.819 18.2465 22.9807 107.9808 103.1179 92.7074
ZERR 4 0.0009 0.001 0.0013 0.0017 0.0017 0.0019
LATT 1
SFAC C H Cl F N P Ru
UNIT 286 216 4 24 16 12 4
SADI 0.003 Cl1A C1SA Cl1B C1SB Cl2A C1SA Cl2B C1SB

L.S. 15
PLAN  5
TEMP -153.15
CONF N1 C5 C6 N2
CONF C4 C5 C6 N2
CONF C7 C6 C5 N1
CONF C4 C5 C6 C7
CONF C6 C7 C15 C20
CONF C6 C7 C15 C16
CONF C8 C7 C15 C20
CONF C8 C7 C15 C16
CONF C7 C8 C21 C26
CONF C7 C8 C21 C22
CONF C9 C8 C21 C26
CONF C9 C8 C21 C22
CONF N2 C9 C10 N3
CONF C11 C10 C9 N2
CONF C8 C9 C10 N3
CONF C8 C9 C10 C11
CONF N2A C9A C10A N3A
CONF C11A C10A C9A N2A
CONF C8A C9A C10A N3A
CONF C8A C9A C10A C11A
CONF C7A C8A C21A C22A
CONF C7A C8A C21A C26A
CONF C9A C8A C21A C22A
CONF C9A C8A C21A C26A
CONF C6A C7A C15A C16A
CONF C6A C7A C15A C20A
CONF C8A C7A C15A C16A
CONF C8A C7A C15A C20A
CONF N1A C5A C6A N2A
CONF C4A C5A C6A N2A
CONF C7A C6A C5A N1A
CONF C4A C5A C6A C7A
BOND $h
fmap 2 53
acta 
OMIT -2 54
OMIT 1 0 2
OMIT 1 -1 1
OMIT -1 0 2
OMIT 1 1 0
OMIT 0 0 2
OMIT 1 0 1
WGHT 0.073 9.5
FVAR 0.08405
REM <olex2.extras>
REM <HklSrc "%.\\15srv095.hkl">
REM </olex2.extras>

Ru1   7     0.35420  0.74076  0.25932  11.00000  0.02039  0.01181  0.01947 =
 0.00495  0.00720  0.00228 
P1    6     0.26286  0.72884  0.15865  11.00000  0.02199  0.01600  0.01943 =
 0.00697  0.00764  0.00424 
P2    6     0.44180  0.75459  0.36286  11.00000  0.02044  0.01428  0.02038 =
 0.00533  0.00556  0.00126 
N1    5     0.45059  0.81842  0.25051  11.00000  0.01808  0.01212  0.02246 =
 0.00880  0.00943  0.00367 
N2    5     0.42961  0.67240  0.21899  11.00000  0.01780  0.01328  0.01975 =
 0.00879  0.00620  0.00214 
N3    5     0.29876  0.62530  0.24836  11.00000  0.02176  0.01680  0.01653 =
 0.00608  0.00453  0.00436 
N4    5     0.28136  0.81738  0.30168  11.00000  0.02323  0.01933  0.02425 =
 0.00677  0.00645 -0.00059 
C1    1     0.46068  0.89598  0.27303  11.00000  0.02995  0.01284  0.02408 =
 0.00480  0.00728  0.00374 
AFIX 43
H1    2     0.41789  0.92094  0.29231  11.00000 -1.20000 
AFIX 0
C2    1     0.53025  0.94148  0.26960  11.00000  0.02890  0.01408  0.03123 =
 0.00572  0.01017  0.00156 
AFIX 43
H2    2     0.53434  0.99651  0.28543  11.00000 -1.20000 
AFIX 0
C3    1     0.59350  0.90631  0.24305  11.00000  0.03672  0.01123  0.03006 =
 0.00776  0.01158 -0.00925 
AFIX 43
H3    2     0.64299  0.93650  0.24145  11.00000 -1.20000 
AFIX 0
C4    1     0.58397  0.82634  0.21872  11.00000  0.02139  0.02276  0.02866 =
 0.00741  0.01594  0.00217 
AFIX 43
H4    2     0.62672  0.80134  0.19942  11.00000 -1.20000 
AFIX 0
C5    1     0.51274  0.78198  0.22209  11.00000  0.02221  0.01988  0.01534 =
 0.00457  0.00297  0.00376 
C6    1     0.49837  0.69804  0.20186  11.00000  0.01325  0.01727  0.02138 =
 0.00611  0.00579 -0.00077 
C7    1     0.53753  0.63146  0.17455  11.00000  0.01669  0.02372  0.01652 =
 0.00354  0.00012  0.00234 
C8    1     0.48852  0.56608  0.17659  11.00000  0.02253  0.00974  0.02770 =
 0.00496  0.00561  0.00487 
C9    1     0.42116  0.59481  0.20528  11.00000  0.01543  0.01487  0.02484 =
 0.00541  0.00424 -0.00038 
C10   1     0.34348  0.56737  0.22004  11.00000  0.01879  0.01347  0.01637 =
 0.00292  0.00006  0.00161 
C11   1     0.31377  0.49044  0.20912  11.00000  0.02402  0.01576  0.02677 =
 0.00619  0.00286  0.00176 
AFIX 43
H11   2     0.34501  0.45063  0.18986  11.00000 -1.20000 
AFIX 0
C12   1     0.24018  0.47093  0.22564  11.00000  0.02536  0.01615  0.03760 =
 0.00767  0.00917  0.00089 
AFIX 43
H12   2     0.22012  0.41808  0.21800  11.00000 -1.20000 
AFIX 0
C13   1     0.19542  0.52981  0.25377  11.00000  0.02592  0.02350  0.03417 =
 0.01119  0.01126 -0.00298 
AFIX 43
H13   2     0.14439  0.51804  0.26607  11.00000 -1.20000 
AFIX 0
C14   1     0.22598  0.60491  0.26344  11.00000  0.02224  0.01895  0.02008 =
 0.00700  0.00518 -0.00079 
AFIX 43
H14   2     0.19416  0.64481  0.28178  11.00000 -1.20000 
AFIX 0
AFIX 66
C15   1     0.62128  0.63072  0.15460  11.00000  0.03140  0.01447  0.02578 =
 0.00133  0.01354  0.00229 
C20   1     0.63588  0.66917  0.11347  11.00000  0.03074  0.02711  0.02771 =
 0.00742  0.01092  0.01151 
AFIX 43
H20   2     0.59078  0.69405  0.09525  11.00000 -1.20000 
AFIX 0
AFIX 65
C19   1     0.71645  0.67123  0.09900  11.00000  0.03608  0.02358  0.04288 =
 0.01082  0.02690  0.01125 
AFIX 43
H19   2     0.72642  0.69751  0.07089  11.00000 -1.20000 
AFIX 0
AFIX 65
C18   1     0.78243  0.63484  0.12566  11.00000  0.02723  0.03072  0.04010 =
 0.00814  0.01722  0.00746 
AFIX 43
H18   2     0.83749  0.63624  0.11577  11.00000 -1.20000 
AFIX 0
AFIX 65
C17   1     0.76784  0.59638  0.16679  11.00000  0.02253  0.04356  0.04257 =
 0.02054  0.01290  0.01283 
AFIX 43
H17   2     0.81293  0.57151  0.18501  11.00000 -1.20000 
AFIX 0
AFIX 65
C16   1     0.68727  0.59433  0.18126  11.00000  0.02979  0.02827  0.04106 =
 0.01716  0.01243  0.00883 
AFIX 43
H16   2     0.67729  0.56805  0.20937  11.00000 -1.20000 
AFIX 0
AFIX 66
C21   1     0.50369  0.48399  0.15074  11.00000  0.01410  0.01454  0.03455 =
 0.00199  0.00279  0.00003 
C26   1     0.50303  0.43528  0.18675  11.00000  0.01051  0.01826  0.04254 =
 0.00586  0.00414  0.00442 
AFIX 43
H26   2     0.49651  0.45536  0.22865  11.00000 -1.20000 
AFIX 0
AFIX 65
C25   1     0.51190  0.35720  0.16148  11.00000  0.02008  0.01900  0.07028 =
 0.01657  0.00307  0.00223 
AFIX 43
H25   2     0.51145  0.32391  0.18609  11.00000 -1.20000 
AFIX 0
AFIX 65
C24   1     0.52144  0.32782  0.10018  11.00000  0.02061  0.01569  0.08143 =
 -0.00173 -0.01131  0.00331 
AFIX 43
H24   2     0.52750  0.27445  0.08291  11.00000 -1.20000 
AFIX 0
AFIX 65
C23   1     0.52210  0.37652  0.06417  11.00000  0.03516  0.03633  0.04166 =
 -0.01848 -0.00522  0.01050 
AFIX 43
H23   2     0.52862  0.35644  0.02228  11.00000 -1.20000 
AFIX 0
AFIX 65
C22   1     0.51323  0.45461  0.08944  11.00000  0.03466  0.02990  0.03111 =
 -0.00339  0.01202  0.01150 
AFIX 43
H22   2     0.51368  0.48789  0.06483  11.00000 -1.20000 
AFIX 0
C27   1     0.24493  0.86321  0.33015  11.00000  0.02839  0.02238  0.02177 =
 0.00872  0.00826  0.00076 
AFIX 66
C28   1     0.20378  0.91920  0.36834  11.00000  0.02828  0.02245  0.02745 =
 0.00744  0.00723  0.00471 
C33   1     0.13973  0.89570  0.39372  11.00000  0.05252  0.02013  0.07084 =
 0.00299  0.03979  0.00208 
AFIX 43
H33   2     0.11949  0.84207  0.38226  11.00000 -1.20000 
AFIX 0
AFIX 65
C32   1     0.10529  0.95067  0.43586  11.00000  0.04721  0.03790  0.06333 =
 0.00908  0.03382  0.00442 
AFIX 43
H32   2     0.06152  0.93460  0.45320  11.00000 -1.20000 
AFIX 0
AFIX 65
C31   1     0.13490  1.02914  0.45263  11.00000  0.04287  0.02214  0.03067 =
 0.00200  0.01272  0.00939 
C30   1     0.19895  1.05264  0.42726  11.00000  0.05598  0.01826  0.04794 =
 0.01625  0.02294  0.01197 
AFIX 43
H30   2     0.21919  1.10627  0.43872  11.00000 -1.20000 
AFIX 0
AFIX 65
C29   1     0.23339  0.99767  0.38511  11.00000  0.04698  0.02948  0.04143 =
 0.01895  0.02689  0.00957 
AFIX 43
H29   2     0.27717  1.01374  0.36777  11.00000 -1.20000 
AFIX 0
C34   1     0.10464  1.08625  0.49935  11.00000  0.03225  0.03708  0.03901 =
 0.01181  0.00938  0.01031 
C35   1     0.08226  1.13685  0.53753  11.00000  0.04761  0.04257  0.04148 =
 0.01048  0.01356  0.01720 
AFIX 163
H35   2     0.06441  1.17720  0.56798  11.00000 -1.20000 
AFIX 0
AFIX 66
C41   1     0.24230  0.62809  0.10423  11.00000  0.03080  0.01560  0.01885 =
 0.00813  0.00535  0.00633 
C46   1     0.16172  0.58477  0.09188  11.00000  0.03675  0.02073  0.03009 =
 0.00735  0.00960 -0.00266 
AFIX 43
H46   2     0.11655  0.60832  0.10901  11.00000 -1.20000 
AFIX 0
AFIX 65
C45   1     0.14724  0.50699  0.05448  11.00000  0.04362  0.02016  0.03200 =
 0.00636  0.00387 -0.00675 
AFIX 43
H45   2     0.09218  0.47739  0.04604  11.00000 -1.20000 
AFIX 0
AFIX 65
C44   1     0.21334  0.47254  0.02942  11.00000  0.06039  0.01999  0.02520 =
 0.00781  0.00270  0.01267 
AFIX 43
H44   2     0.20345  0.41938  0.00385  11.00000 -1.20000 
AFIX 0
AFIX 65
C43   1     0.29392  0.51586  0.04176  11.00000  0.05488  0.02748  0.02233 =
 0.00780  0.00520  0.01474 
AFIX 43
H43   2     0.33909  0.49231  0.02464  11.00000 -1.20000 
AFIX 0
AFIX 65
C42   1     0.30839  0.59363  0.07917  11.00000  0.03699  0.02784  0.01912 =
 0.00890  0.00606  0.00673 
AFIX 43
H42   2     0.36346  0.62324  0.08761  11.00000 -1.20000 
AFIX 0
AFIX 66
C51   1     0.15023  0.75328  0.15250  11.00000  0.02458  0.01393  0.02506 =
 0.00446  0.00670  0.00375 
C56   1     0.10525  0.74393  0.19565  11.00000  0.02554  0.01929  0.02467 =
 0.01051 -0.00160  0.00268 
AFIX 43
H56   2     0.13514  0.73243  0.23197  11.00000 -1.20000 
AFIX 0
AFIX 65
C55   1     0.01653  0.75139  0.18566  11.00000  0.02531  0.02558  0.03287 =
 0.01321  0.00923  0.00070 
AFIX 43
H55   2    -0.01422  0.74500  0.21515  11.00000 -1.20000 
AFIX 0
AFIX 65
C54   1    -0.02721  0.76821  0.13252  11.00000  0.02151  0.02323  0.04711 =
 0.01407  0.00460  0.00116 
AFIX 43
H54   2    -0.08785  0.77331  0.12569  11.00000 -1.20000 
AFIX 0
AFIX 65
C53   1     0.01777  0.77756  0.08937  11.00000  0.03021  0.02555  0.03093 =
 0.01312  0.00485  0.00017 
AFIX 43
H53   2    -0.01212  0.78906  0.05305  11.00000 -1.20000 
AFIX 0
AFIX 65
C52   1     0.10649  0.77010  0.09936  11.00000  0.02971  0.02267  0.02463 =
 0.01076  0.00611  0.00188 
AFIX 43
H52   2     0.13724  0.77649  0.06987  11.00000 -1.20000 
AFIX 0
AFIX 66
C61   1     0.30630  0.79210  0.12065  11.00000  0.01674  0.02094  0.02897 =
 0.01451  0.00410  0.00546 
C62   1     0.34008  0.76658  0.06806  11.00000  0.02337  0.02886  0.02975 =
 0.01564  0.01026  0.00623 
AFIX 43
H62   2     0.33466  0.71262  0.04547  11.00000 -1.20000 
AFIX 0
AFIX 65
C63   1     0.38179  0.82003  0.04852  11.00000  0.03608  0.04262  0.04017 =
 0.02121  0.01952  0.00278 
AFIX 43
H63   2     0.40488  0.80259  0.01257  11.00000 -1.20000 
AFIX 0
AFIX 65
C64   1     0.38972  0.89898  0.08156  11.00000  0.03053  0.03520  0.04616 =
 0.02869  0.00471 -0.00143 
AFIX 43
H64   2     0.41823  0.93550  0.06820  11.00000 -1.20000 
AFIX 0
AFIX 65
C65   1     0.35594  0.92449  0.13414  11.00000  0.04564  0.02335  0.02373 =
 0.01193  0.00186  0.00220 
AFIX 43
H65   2     0.36136  0.97846  0.15673  11.00000 -1.20000 
AFIX 0
AFIX 65
C66   1     0.31422  0.87105  0.15369  11.00000  0.03573  0.01995  0.01950 =
 0.01029  0.00210 -0.00014 
AFIX 43
H66   2     0.29114  0.88849  0.18963  11.00000 -1.20000 
AFIX 0
AFIX 66
C71   1     0.50515  0.67401  0.36705  11.00000  0.02033  0.02303  0.01658 =
 0.00196  0.00051  0.00373 
C72   1     0.48461  0.62548  0.39942  11.00000  0.03342  0.02407  0.04217 =
 0.01739  0.01141  0.00344 
AFIX 43
H72   2     0.43898  0.63508  0.42042  11.00000 -1.20000 
AFIX 0
AFIX 65
C73   1     0.53083  0.56292  0.40106  11.00000  0.05981  0.03152  0.05511 =
 0.02780  0.01730  0.01603 
AFIX 43
H73   2     0.51680  0.52976  0.42318  11.00000 -1.20000 
AFIX 0
AFIX 65
C74   1     0.59760  0.54889  0.37033  11.00000  0.04747  0.02323  0.04250 =
 0.00855 -0.00315  0.01457 
AFIX 43
H74   2     0.62919  0.50613  0.37145  11.00000 -1.20000 
AFIX 0
AFIX 65
C75   1     0.61814  0.59741  0.33796  11.00000  0.04159  0.03619  0.02731 =
 0.00291  0.00421  0.01515 
AFIX 43
H75   2     0.66377  0.58782  0.31696  11.00000 -1.20000 
AFIX 0
AFIX 65
C76   1     0.57192  0.65997  0.33632  11.00000  0.03257  0.03220  0.02676 =
 0.00699  0.00438  0.00563 
AFIX 43
H76   2     0.58596  0.69314  0.31420  11.00000 -1.20000 
AFIX 0
AFIX 66
C81   1     0.38611  0.76670  0.42711  11.00000  0.02159  0.00966  0.02133 =
 0.00468  0.00439  0.00397 
C86   1     0.43507  0.79667  0.48962  11.00000  0.02938  0.02747  0.02446 =
 0.01021  0.00671  0.00430 
AFIX 43
H86   2     0.49670  0.80911  0.49890  11.00000 -1.20000 
AFIX 0
AFIX 65
C85   1     0.39384  0.80844  0.53853  11.00000  0.03420  0.02729  0.02098 =
 0.00229  0.00903  0.00239 
AFIX 43
H85   2     0.42730  0.82893  0.58125  11.00000 -1.20000 
AFIX 0
AFIX 65
C84   1     0.30366  0.79024  0.52495  11.00000  0.04512  0.01499  0.02696 =
 0.00416  0.01953  0.00358 
AFIX 43
H84   2     0.27548  0.79829  0.55838  11.00000 -1.20000 
AFIX 0
AFIX 65
C83   1     0.25470  0.76027  0.46244  11.00000  0.02883  0.02569  0.03695 =
 0.00352  0.01198 -0.00081 
AFIX 43
H83   2     0.19306  0.74783  0.45316  11.00000 -1.20000 
AFIX 0
AFIX 65
C82   1     0.29592  0.74850  0.41353  11.00000  0.02667  0.02273  0.01930 =
 0.00468  0.00624  0.00192 
AFIX 43
H82   2     0.26246  0.72801  0.37081  11.00000 -1.20000 
AFIX 0
AFIX 66
C91   1     0.52033  0.84435  0.39718  11.00000  0.02886  0.02477  0.01947 =
 0.01061  0.00657 -0.00252 
C92   1     0.48455  0.91370  0.41325  11.00000  0.02945  0.01978  0.02530 =
 0.00300  0.00849  0.00452 
AFIX 43
H92   2     0.42331  0.91293  0.40890  11.00000 -1.20000 
AFIX 0
AFIX 65
C93   1     0.53836  0.98417  0.43568  11.00000  0.04688  0.01971  0.02858 =
 0.00103  0.00918  0.00115 
AFIX 43
H93   2     0.51391  1.03157  0.44666  11.00000 -1.20000 
AFIX 0
AFIX 65
C94   1     0.62796  0.98529  0.44204  11.00000  0.03840  0.02872  0.03346 =
 0.00758  0.00922 -0.01357 
AFIX 43
H94   2     0.66474  1.03346  0.45737  11.00000 -1.20000 
AFIX 0
AFIX 65
C95   1     0.66375  0.91594  0.42598  11.00000  0.02669  0.04122  0.04666 =
 0.01188  0.00396 -0.01448 
AFIX 43
H95   2     0.72498  0.91671  0.43033  11.00000 -1.20000 
AFIX 0
AFIX 65
C96   1     0.60993  0.84547  0.40354  11.00000  0.02739  0.03011  0.03543 =
 0.01224  0.00810 -0.00420 
AFIX 43
H96   2     0.63439  0.79807  0.39257  11.00000 -1.20000 
AFIX 0

Ru1A  7    -0.02075  0.24318  0.24123  11.00000  0.01467  0.01222  0.01719 =
 0.00407  0.00339  0.00092 
P1A   6    -0.03626  0.24984  0.34450  11.00000  0.01911  0.01293  0.01947 =
 0.00425  0.00483 -0.00155 
P2A   6    -0.00038  0.24753  0.14274  11.00000  0.01771  0.01563  0.01832 =
 0.00654  0.00403  0.00320 
N1A   5    -0.11831  0.31821  0.23592  11.00000  0.01568  0.01680  0.01729 =
 0.00653  0.00338  0.00189 
N2A   5    -0.12816  0.17219  0.20012  11.00000  0.01258  0.01805  0.01462 =
 0.00448  0.00155  0.00167 
N3A   5     0.02011  0.12725  0.22433  11.00000  0.01582  0.01454  0.01563 =
 0.00413  0.00664  0.00545 
N4A   5     0.08618  0.32302  0.28796  11.00000  0.02098  0.01948  0.02051 =
 0.01072  0.00518  0.00364 
C1A   1    -0.10769  0.39596  0.25615  11.00000  0.01890  0.01587  0.02031 =
 0.00401  0.00129 -0.00187 
AFIX 43
H1A   2    -0.05031  0.42257  0.27626  11.00000 -1.20000 
AFIX 0
C2A   1    -0.17636  0.43941  0.24915  11.00000  0.02527  0.01677  0.03755 =
 0.00747  0.00057  0.00086 
AFIX 43
H2A   2    -0.16637  0.49456  0.26435  11.00000 -1.20000 
AFIX 0
C3A   1    -0.25841  0.40144  0.22005  11.00000  0.02320  0.02156  0.04835 =
 0.01041  0.00966  0.01479 
AFIX 43
H3A   2    -0.30641  0.43006  0.21413  11.00000 -1.20000 
AFIX 0
C4A   1    -0.27195  0.32161  0.19919  11.00000  0.02163  0.01835  0.03484 =
 0.00402  0.00262  0.00002 
AFIX 43
H4A   2    -0.32933  0.29497  0.17916  11.00000 -1.20000 
AFIX 0
C5A   1    -0.20238  0.28065  0.20739  11.00000  0.01430  0.01303  0.02221 =
 0.00622  0.00306  0.00005 
C6A   1    -0.20764  0.19629  0.18769  11.00000  0.01793  0.01686  0.01922 =
 0.00794  0.00642  0.00275 
C7A   1    -0.26984  0.12914  0.15674  11.00000  0.01319  0.01677  0.01774 =
 0.00546  0.00053  0.00343 
C8A   1    -0.22275  0.06482  0.14991  11.00000  0.01854  0.01844  0.01642 =
 0.00060  0.00321  0.00066 
C9A   1    -0.13371  0.09455  0.17857  11.00000  0.02095  0.01220  0.01854 =
 0.00302  0.00740  0.00074 
C10A  1    -0.04922  0.06785  0.19530  11.00000  0.01395  0.02072  0.01517 =
 0.00462  0.00403 -0.00047 
C11A  1    -0.03460 -0.00826  0.18670  11.00000  0.02261  0.01250  0.02940 =
 0.00243  0.00083  0.00000 
AFIX 43
H11A  2    -0.08269 -0.04830  0.16792  11.00000 -1.20000 
AFIX 0
C12A  1     0.04785 -0.02738  0.20468  11.00000  0.03187  0.01846  0.03453 =
 0.00399  0.00332  0.00660 
AFIX 43
H12A  2     0.05697 -0.08002  0.19862  11.00000 -1.20000 
AFIX 0
C13A  1     0.11756  0.03132  0.23181  11.00000  0.01990  0.02242  0.03368 =
 0.00849  0.00239  0.01126 
AFIX 43
H13A  2     0.17567  0.02022  0.24435  11.00000 -1.20000 
AFIX 0
C14A  1     0.09951  0.10662  0.23997  11.00000  0.01469  0.02371  0.01817 =
 0.00704  0.00013  0.00322 
AFIX 43
H14A  2     0.14748  0.14681  0.25816  11.00000 -1.20000 
AFIX 0
AFIX 66
C15A  1    -0.36680  0.12717  0.13671  11.00000  0.01918  0.01054  0.02355 =
 0.00400  0.00471 -0.00224 
C16A  1    -0.41103  0.09659  0.07312  11.00000  0.02453  0.02017  0.02408 =
 0.00508  0.00386  0.00027 
AFIX 43
H16A  2    -0.37937  0.07834  0.04206  11.00000 -1.20000 
AFIX 0
AFIX 65
C17A  1    -0.50159  0.09272  0.05497  11.00000  0.02714  0.01524  0.03843 =
 0.00875 -0.00976  0.00000 
AFIX 43
H17A  2    -0.53182  0.07183  0.01151  11.00000 -1.20000 
AFIX 0
AFIX 65
C18A  1    -0.54792  0.11943  0.10041  11.00000  0.01542  0.02182  0.05734 =
 0.01656  0.00433 -0.00118 
AFIX 43
H18A  2    -0.60981  0.11679  0.08801  11.00000 -1.20000 
AFIX 0
AFIX 65
C19A  1    -0.50369  0.15001  0.16401  11.00000  0.02455  0.05224  0.03694 =
 0.02057  0.01533  0.00898 
AFIX 43
H19A  2    -0.53535  0.16826  0.19506  11.00000 -1.20000 
AFIX 0
AFIX 65
C20A  1    -0.41313  0.15388  0.18216  11.00000  0.02847  0.04043  0.02216 =
 0.00923  0.00538  0.01041 
AFIX 43
H20A  2    -0.38291  0.17477  0.22562  11.00000 -1.20000 
AFIX 0
AFIX 66
C21A  1    -0.25947 -0.01788  0.11326  11.00000  0.02402  0.01642  0.01677 =
 0.00507 -0.00564 -0.00078 
C22A  1    -0.33531 -0.05090  0.12112  11.00000  0.02419  0.02430  0.02717 =
 0.01313 -0.00008 -0.00187 
AFIX 43
H22A  2    -0.36330 -0.02151  0.15150  11.00000 -1.20000 
AFIX 0
AFIX 65
C23A  1    -0.37019 -0.12691  0.08454  11.00000  0.03046  0.02504  0.03547 =
 0.01720 -0.00740 -0.00593 
AFIX 43
H23A  2    -0.42202 -0.14947  0.08991  11.00000 -1.20000 
AFIX 0
AFIX 65
C24A  1    -0.32923 -0.16990  0.04009  11.00000  0.04336  0.01299  0.03632 =
 0.00688 -0.01064 -0.00426 
AFIX 43
H24A  2    -0.35307 -0.22185  0.01509  11.00000 -1.20000 
AFIX 0
AFIX 65
C25A  1    -0.25339 -0.13688  0.03223  11.00000  0.03362  0.02290  0.03177 =
 -0.00033 -0.00484 -0.00148 
AFIX 43
H25A  2    -0.22540 -0.16626  0.00186  11.00000 -1.20000 
AFIX 0
AFIX 65
C26A  1    -0.21851 -0.06087  0.06882  11.00000  0.03337  0.02076  0.02185 =
 0.00039  0.00157  0.00160 
AFIX 43
H26A  2    -0.16668 -0.03830  0.06345  11.00000 -1.20000 
AFIX 0
C27A  1     0.14134  0.37014  0.32209  11.00000  0.01811  0.01843  0.02935 =
 0.01234  0.00593  0.00288 
AFIX 66
C28A  1     0.20805  0.42616  0.36931  11.00000  0.02497  0.02142  0.02176 =
 0.00373  0.00235 -0.00851 
C29A  1     0.18910  0.50051  0.39736  11.00000  0.02027  0.02259  0.03134 =
 0.00829 -0.00444 -0.00488 
AFIX 43
H29A  2     0.13340  0.51501  0.38266  11.00000 -1.20000 
AFIX 0
AFIX 65
C30A  1     0.25165  0.55366  0.44690  11.00000  0.03496  0.01722  0.03353 =
 0.01048 -0.00189 -0.00346 
AFIX 43
H30A  2     0.23869  0.60447  0.46607  11.00000 -1.20000 
AFIX 0
AFIX 65
C31A  1     0.33315  0.53245  0.46841  11.00000  0.02521  0.01887  0.03493 =
 0.00903  0.00575 -0.00412 
C32A  1     0.35210  0.45810  0.44037  11.00000  0.02704  0.02965  0.04335 =
 0.01101 -0.00243 -0.00428 
AFIX 43
H32A  2     0.40780  0.44361  0.45507  11.00000 -1.20000 
AFIX 0
AFIX 65
C33A  1     0.28956  0.40495  0.39082  11.00000  0.02871  0.02171  0.04650 =
 0.01061  0.00385  0.00101 
AFIX 43
H33A  2     0.30251  0.35413  0.37166  11.00000 -1.20000 
AFIX 0
C34A  1     0.39692  0.58793  0.52130  11.00000  0.02998  0.02059  0.04233 =
 0.01108 -0.00161 -0.00451 
C35A  1     0.44778  0.63523  0.56310  11.00000  0.04217  0.02645  0.06537 =
 0.00949  0.00487 -0.00016 
AFIX 163
H35A  2     0.48881  0.67339  0.59682  11.00000 -1.20000 
AFIX 0
AFIX 66
C41A  1    -0.09965  0.16557  0.34913  11.00000  0.03634  0.01642  0.02156 =
 0.00455  0.01510 -0.00321 
C46A  1    -0.06163  0.12314  0.38680  11.00000  0.03499  0.02928  0.04146 =
 0.01626  0.00150 -0.00583 
AFIX 43
H46A  2    -0.00223  0.13741  0.41035  11.00000 -1.20000 
AFIX 0
AFIX 65
C45A  1    -0.11050  0.05983  0.39002  11.00000  0.06258  0.04147  0.05829 =
 0.03353  0.00236 -0.00797 
AFIX 43
H45A  2    -0.08452  0.03083  0.41577  11.00000 -1.20000 
AFIX 0
AFIX 65
C44A  1    -0.19741  0.03895  0.35557  11.00000  0.06369  0.02870  0.03912 =
 0.01310  0.01266 -0.01797 
AFIX 43
H44A  2    -0.23081 -0.00432  0.35776  11.00000 -1.20000 
AFIX 0
AFIX 65
C43A  1    -0.23543  0.08138  0.31789  11.00000  0.03706  0.03655  0.02961 =
 0.00289  0.01103 -0.01338 
AFIX 43
H43A  2    -0.29482  0.06711  0.29435  11.00000 -1.20000 
AFIX 0
AFIX 65
C42A  1    -0.18655  0.14469  0.31468  11.00000  0.02990  0.02591  0.02613 =
 0.00881  0.00550  0.00129 
AFIX 43
H42A  2    -0.21254  0.17369  0.28893  11.00000 -1.20000 
AFIX 0
AFIX 66
C51A  1     0.06403  0.26575  0.40827  11.00000  0.02929  0.01464  0.01386 =
 0.00339  0.00424 -0.00501 
C56A  1     0.14233  0.24606  0.39367  11.00000  0.03025  0.02106  0.01702 =
 0.00714  0.00443  0.00496 
AFIX 43
H56A  2     0.14399  0.22398  0.35077  11.00000 -1.20000 
AFIX 0
AFIX 65
C55A  1     0.21818  0.25865  0.44184  11.00000  0.03394  0.02434  0.02679 =
 0.00920  0.00545  0.00326 
AFIX 43
H55A  2     0.27170  0.24518  0.43186  11.00000 -1.20000 
AFIX 0
AFIX 65
C54A  1     0.21575  0.29094  0.50461  11.00000  0.02580  0.03464  0.02599 =
 0.00975 -0.00471  0.00142 
AFIX 43
H54A  2     0.26759  0.29955  0.53753  11.00000 -1.20000 
AFIX 0
AFIX 65
C53A  1     0.13745  0.31064  0.51921  11.00000  0.03648  0.02543  0.02701 =
 0.00335  0.00407 -0.00106 
AFIX 43
H53A  2     0.13578  0.33271  0.56211  11.00000 -1.20000 
AFIX 0
AFIX 65
C52A  1     0.06159  0.29805  0.47104  11.00000  0.02608  0.02781  0.02367 =
 0.00562  0.00771  0.00206 
AFIX 43
H52A  2     0.00808  0.31151  0.48102  11.00000 -1.20000 
AFIX 0
AFIX 66
C61A  1    -0.08943  0.33538  0.37856  11.00000  0.02633  0.02092  0.01288 =
 0.00581  0.00654  0.00249 
C66A  1    -0.03837  0.40725  0.40076  11.00000  0.02612  0.02229  0.02784 =
 0.00119  0.00742  0.00122 
AFIX 43
H66A  2     0.02165  0.41028  0.40049  11.00000 -1.20000 
AFIX 0
AFIX 65
C65A  1    -0.07513  0.47469  0.42336  11.00000  0.04404  0.02047  0.02938 =
 0.00482  0.00724  0.00203 
AFIX 43
H65A  2    -0.04023  0.52380  0.43854  11.00000 -1.20000 
AFIX 0
AFIX 65
C64A  1    -0.16294  0.47026  0.42377  11.00000  0.04594  0.03433  0.03796 =
 0.00490  0.01912  0.01441 
AFIX 43
H64A  2    -0.18807  0.51635  0.43921  11.00000 -1.20000 
AFIX 0
AFIX 65
C63A  1    -0.21400  0.39839  0.40157  11.00000  0.03183  0.04535  0.06352 =
 0.01557  0.02542  0.01495 
AFIX 43
H63A  2    -0.27402  0.39536  0.40184  11.00000 -1.20000 
AFIX 0
AFIX 65
C62A  1    -0.17724  0.33095  0.37897  11.00000  0.02965  0.02672  0.03518 =
 0.00727  0.01352  0.00475 
AFIX 43
H62A  2    -0.21214  0.28183  0.36379  11.00000 -1.20000 
AFIX 0
AFIX 66
C71A  1    -0.04731  0.16359  0.07083  11.00000  0.02372  0.01447  0.02226 =
 0.01022  0.00615  0.00551 
C76A  1    -0.13695  0.14052  0.05414  11.00000  0.02258  0.02566  0.02431 =
 0.00926  0.00397  0.00756 
AFIX 43
H76A  2    -0.17185  0.16522  0.08125  11.00000 -1.20000 
AFIX 0
AFIX 65
C75A  1    -0.17551  0.08132 -0.00223  11.00000  0.02822  0.03087  0.02079 =
 0.00671  0.00078 -0.00017 
AFIX 43
H75A  2    -0.23678  0.06555 -0.01364  11.00000 -1.20000 
AFIX 0
AFIX 65
C74A  1    -0.12444  0.04518 -0.04190  11.00000  0.03751  0.02143  0.02885 =
 0.00641  0.00198  0.00349 
AFIX 43
H74A  2    -0.15080  0.00472 -0.08042  11.00000 -1.20000 
AFIX 0
AFIX 65
C73A  1    -0.03480  0.06825 -0.02520  11.00000  0.03966  0.02418  0.02896 =
 0.00748  0.01366  0.00638 
AFIX 43
H73A  2     0.00010  0.04355 -0.05231  11.00000 -1.20000 
AFIX 0
AFIX 65
C72A  1     0.00377  0.12745  0.03116  11.00000  0.02482  0.01650  0.02640 =
 0.00641  0.00627  0.00175 
AFIX 43
H72A  2     0.06503  0.14321  0.04257  11.00000 -1.20000 
AFIX 0
AFIX 66
C81A  1     0.11325  0.26398  0.13795  11.00000  0.02129  0.01454  0.01946 =
 0.00193  0.00680 -0.00380 
C86A  1     0.13102  0.29518  0.09330  11.00000  0.02291  0.02298  0.02267 =
 0.00702  0.00492  0.00171 
AFIX 43
H86A  2     0.08500  0.31058  0.06684  11.00000 -1.20000 
AFIX 0
AFIX 65
C85A  1     0.21611  0.30384  0.08737  11.00000  0.03348  0.01844  0.03006 =
 0.00834  0.01628 -0.00190 
AFIX 43
H85A  2     0.22826  0.32516  0.05685  11.00000 -1.20000 
AFIX 0
AFIX 65
C84A  1     0.28344  0.28130  0.12608  11.00000  0.01987  0.02418  0.03577 =
 -0.00050  0.01425 -0.00274 
AFIX 43
H84A  2     0.34159  0.28722  0.12203  11.00000 -1.20000 
AFIX 0
AFIX 65
C83A  1     0.26567  0.25011  0.17073  11.00000  0.02056  0.04214  0.04100 =
 0.02047  0.00379  0.00978 
AFIX 43
H83A  2     0.31168  0.23470  0.19719  11.00000 -1.20000 
AFIX 0
AFIX 65
C82A  1     0.18057  0.24145  0.17666  11.00000  0.02382  0.03410  0.02665 =
 0.01932  0.00944  0.00369 
AFIX 43
H82A  2     0.16843  0.22013  0.20718  11.00000 -1.20000 
AFIX 0
AFIX 66
C91A  1    -0.04318  0.33134  0.12371  11.00000  0.02050  0.02634  0.02099 =
 0.01226  0.01246  0.00939 
C92A  1     0.00368  0.40348  0.16040  11.00000  0.02868  0.01416  0.03241 =
 0.00974  0.00802  0.00296 
AFIX 43
H92A  2     0.05372  0.40720  0.19361  11.00000 -1.20000 
AFIX 0
AFIX 65
C93A  1    -0.02270  0.47019  0.14850  11.00000  0.04157  0.02067  0.03120 =
 0.01124  0.01766  0.01154 
AFIX 43
H93A  2     0.00932  0.51950  0.17357  11.00000 -1.20000 
AFIX 0
AFIX 65
C94A  1    -0.09593  0.46475  0.09991  11.00000  0.06540  0.03352  0.03088 =
 0.01808  0.01236  0.02086 
AFIX 43
H94A  2    -0.11396  0.51034  0.09178  11.00000 -1.20000 
AFIX 0
AFIX 65
C95A  1    -0.14278  0.39260  0.06322  11.00000  0.07023  0.04009  0.02735 =
 0.01128 -0.00342  0.02413 
AFIX 43
H95A  2    -0.19283  0.38889  0.03002  11.00000 -1.20000 
AFIX 0
AFIX 65
C96A  1    -0.11640  0.32590  0.07512  11.00000  0.04855  0.02484  0.01824 =
 0.00212 -0.00102  0.01071 
AFIX 43
H96A  2    -0.14843  0.27659  0.05005  11.00000 -1.20000 
AFIX 0

PART 1
Cl1A  3     0.76684  0.80281  0.31731  10.50000  0.05297 
Cl2A  3     0.81025  0.85734  0.22076  10.50000  0.03231 
C1SA  1     0.84661  0.81959  0.28097  10.50000  0.06754 
AFIX 23
H1Sa  2     0.86946  0.77009  0.26354  10.50000 -1.20000 
H1Sb  2     0.89567  0.85611  0.31318  10.50000 -1.20000 
AFIX 0

PART 0
PART 2
Cl1B  3     0.76311  0.77490  0.31702  10.50000  0.07099 
Cl2B  3     0.83624  0.86279  0.24913  10.50000  0.12410 
C1SB  1     0.83075  0.77884  0.26849  10.50000  0.04812 
AFIX 23
H1Sc  2     0.81057  0.73422  0.22885  10.50000 -1.20000 
H1Sd  2     0.89056  0.77245  0.28954  10.50000 -1.20000 
AFIX 0

PART 0
P3    6     0.00059  0.65030  0.33786  11.00000  0.02821  0.02576  0.02776 =
 0.00167  0.01237 -0.00017 
F31   4     0.09665  0.67729  0.33902  11.00000  0.03513  0.07695  0.07289 =
 -0.02885  0.03165 -0.02184 
F32   4    -0.02963  0.64493  0.26571  11.00000  0.08710  0.05237  0.03998 =
 0.01794  0.01484  0.00899 
F33   4    -0.01576  0.73852  0.36029  11.00000  0.07275  0.02776  0.11361 =
 -0.01215  0.05001  0.00124 
F34   4     0.03013  0.65385  0.40876  11.00000  0.07900  0.13239  0.03009 =
 0.01447  0.01031 -0.00773 
F35   4     0.01616  0.56148  0.31433  11.00000  0.05718  0.03007  0.06527 =
 0.01670  0.01351  0.01604 
F36   4    -0.09757  0.62457  0.33521  11.00000  0.03733  0.04802  0.06442 =
 -0.01245  0.02204 -0.01569 

PART 1
P11   6     0.37483  0.15955  0.31380  10.50000  0.03292 
F11   4     0.34145  0.11458  0.24125  10.50000  0.05871 
F12   4     0.43590  0.22236  0.30188  10.50000  0.10523 
F13   4     0.44783  0.10721  0.32027  10.50000  0.16348 
F14   4     0.30938  0.10283  0.32790  10.50000  0.13925 
F15   4     0.29915  0.21482  0.30886  10.50000  0.09447 
F16   4     0.40842  0.20734  0.38767  10.50000  0.03613 

SAME 0.01 0.01 P3 > F36
PART 0
PART 2
P21   6     0.37715  0.13703  0.31788  10.50000  0.02899 
F21   4     0.34049  0.13400  0.24546  10.50000  0.06164 
F22   4     0.39482  0.22973  0.33592  10.50000  0.10789 
F23   4     0.47255  0.13372  0.30627  10.50000  0.02338 
F24   4     0.35750  0.04716  0.29614  10.50000  0.05439 
F25   4     0.28119  0.14320  0.32760  10.50000  0.02433 
F26   4     0.41186  0.14347  0.38771  10.50000  0.09324 
HKLF 4

END
;

data_2b_16srv003
_audit_creation_date              2016-01-05
_audit_creation_method
;
Olex2 1.2-beta
(compiled 2015.11.20 svn.r3248 for OlexSys, GUI svn.r5133)
;

_publ_requested_journal           'Inorg.Chem.'
_publ_section_title
;
Light activated release of nitrile ligands from
trans-RU(L)(PPh~3~)~2~(nitrile) complexes
;

_publ_contact_author_name         'Dmitry Yufit'
_publ_contact_author_address
;
Department of Chemistry
Durham University
South Rd.
Durham
DH1 3LE
UK
;
_publ_contact_author_email        'd.s.yufit@durham.ac.uk'


_publ_contact_letter
;
The CIF file contains data for the structure 2b from
the paper 

"Light activated release of nitrile ligands from
trans-RU(L)(PPh~3~)~2~(nitrile) complexes"

by R.J.Davidson, Y-T. Hsu, D.S.Yufit and A.Beeby

The paper will be submitted to Inorg.Chem. 
;
loop_
_publ_author_name
_publ_author_address
'Davidson, Ross J.'
;
Department of Chemistry
Durham University
South Rd.
Durham
DH1 3LE
UK
;
'Hsu, Yu-Ting'
;
Department of Chemistry
Durham University
South Rd.
Durham
DH1 3LE
UK
;
'Yufit, Dmitry S.'
;
Department of Chemistry
Durham University
South Rd.
Durham
DH1 3LE
UK
;
'Beeby, Andrew'
;
Department of Chemistry
Durham University
South Rd.
Durham
DH1 3LE
UK
;
_publ_section_references
;
Dolomanov, O.V., Bourhis, L.J., Gildea, R.J, Howard, J.A.K. & Puschmann, H.
 (2009), J. Appl. Cryst. 42, 339-341.

Palatinus, L. & Chapuis, G. (2007). J. Appl. Cryst., 40, 786-790;
Palatinus, L. & van der Lee, A. (2008). J. Appl. Cryst. 41, 975-984;
Palatinus, L., Prathapa, S. J. & van Smaalen, S. (2012). J. Appl. Cryst. 45,
 575-580.

Sheldrick, G.M. (2008). Acta Cryst. A64, 112-122.
;
_chemical_name_common             ?
_chemical_name_systematic
;
 ? 
;
_chemical_formula_moiety          'C63 H47 N6 P2 Ru, F6 P'
_chemical_formula_sum             'C63 H47 F6 N6 P3 Ru'
_chemical_formula_weight          1196.05
_chemical_melting_point           ?
_chemical_oxdiff_formula          'C63 H47 F6 N6 P3 Ru1'
loop_
  _atom_type_symbol
  _atom_type_description
  _atom_type_scat_dispersion_real
  _atom_type_scat_dispersion_imag
  _atom_type_scat_source
 'C' 'C' 0.0033 0.0016 'International Tables Vol C Tables 4.2.6.8 and 6.1.1.4'
 'H' 'H' 0.0000 0.0000 'International Tables Vol C Tables 4.2.6.8 and 6.1.1.4'
 'F' 'F' 0.0171 0.0103 'International Tables Vol C Tables 4.2.6.8 and 6.1.1.4'
 'N' 'N' 0.0061 0.0033 'International Tables Vol C Tables 4.2.6.8 and 6.1.1.4'
 'P' 'P' 0.1023 0.0942 'International Tables Vol C Tables 4.2.6.8 and 6.1.1.4'
 'Ru' 'Ru' -1.2594 0.8363
 'International Tables Vol C Tables 4.2.6.8 and 6.1.1.4'

_space_group_crystal_system       'triclinic'
_space_group_IT_number            2
_space_group_name_H-M_alt         'P -1'
_space_group_name_Hall            '-P 1'
loop_
  _space_group_symop_id
  _space_group_symop_operation_xyz
 1 'x, y, z'
 2 '-x, -y, -z'

_cell_length_a                    10.4792(8)
_cell_length_b                    16.1602(10)
_cell_length_c                    16.4627(8)
_cell_angle_alpha                 87.504(5)
_cell_angle_beta                  75.438(5)
_cell_angle_gamma                 76.365(6)
_cell_volume                      2621.9(3)
_cell_formula_units_Z             2
_cell_measurement_reflns_used     6683
_cell_measurement_temperature     120.0
_cell_measurement_theta_max       29.4800
_cell_measurement_theta_min       2.1540
_exptl_absorpt_coefficient_mu     0.462
_exptl_absorpt_correction_T_max   0.987
_exptl_absorpt_correction_T_min   0.886
_exptl_absorpt_correction_type    analytical
_exptl_absorpt_process_details
;
CrysAlisPro, Agilent Technologies,
Version 1.171.36.32 (release 02-08-2013 CrysAlis171 .NET)
(compiled Aug  2 2013,16:46:58)
Analytical numeric absorption correction using a multifaceted crystal
			model based on expressions derived by R.C. Clark & J.S. Reid.
(Clark, R. C. & Reid, J. S. (1995). Acta Cryst. A51, 887-897)
;
_exptl_crystal_colour             'metallic dark orange'
_exptl_crystal_colour_lustre      metallic
_exptl_crystal_colour_modifier    dark
_exptl_crystal_colour_primary     orange
_exptl_crystal_density_diffrn     1.515
_exptl_crystal_density_meas       ?
_exptl_crystal_density_method     'not measured'
_exptl_crystal_description        plank
_exptl_crystal_F_000              1220
_exptl_crystal_size_max           0.39
_exptl_crystal_size_mid           0.12
_exptl_crystal_size_min           0.03
_exptl_special_details
;
 ? 
;
_diffrn_reflns_av_R_equivalents   0.0792
_diffrn_reflns_av_unetI/netI      0.0994
_diffrn_reflns_limit_h_max        14
_diffrn_reflns_limit_h_min        -14
_diffrn_reflns_limit_k_max        22
_diffrn_reflns_limit_k_min        -22
_diffrn_reflns_limit_l_max        22
_diffrn_reflns_limit_l_min        -22
_diffrn_reflns_number             44262
_diffrn_reflns_theta_full         29.00
_diffrn_reflns_theta_max          29.00
_diffrn_reflns_theta_min          2.56
_diffrn_ambient_temperature       120.0
_diffrn_detector_area_resol_mean  16.1511
_diffrn_measured_fraction_theta_full 0.999
_diffrn_measured_fraction_theta_max 0.999
_diffrn_measurement_details
;
#__ type_ start__ end____ width___ exp.time_
  1 omega   -2.00   47.00   1.0000   15.0000
omega____ theta____ kappa____ phi______ frames
    -       28.9587 -100.0000 -180.0000 49

#__ type_ start__ end____ width___ exp.time_
  2 omega   54.00   80.00   1.0000   15.0000
omega____ theta____ kappa____ phi______ frames
    -       28.9587  178.0000    0.0000 26

#__ type_ start__ end____ width___ exp.time_
  3 omega   -1.00   99.00   1.0000   15.0000
omega____ theta____ kappa____ phi______ frames
    -       28.9587   77.0000    0.0000 100

#__ type_ start__ end____ width___ exp.time_
  4 omega  -21.00   71.00   1.0000   15.0000
omega____ theta____ kappa____ phi______ frames
    -       28.9587 -100.0000 -120.0000 92

#__ type_ start__ end____ width___ exp.time_
  5 omega   15.00   78.00   1.0000   15.0000
omega____ theta____ kappa____ phi______ frames
    -       28.9587 -112.0000  112.0000 63

#__ type_ start__ end____ width___ exp.time_
  6 omega   43.00   68.00   1.0000   15.0000
omega____ theta____ kappa____ phi______ frames
    -       28.9587  -19.0000 -120.0000 25

#__ type_ start__ end____ width___ exp.time_
  7 omega  -16.00  101.00   1.0000   15.0000
omega____ theta____ kappa____ phi______ frames
    -       28.9587    0.0000 -180.0000 117

#__ type_ start__ end____ width___ exp.time_
  8 omega -104.00  -35.00   1.0000   15.0000
omega____ theta____ kappa____ phi______ frames
    -      -28.3337 -178.0000  -60.0000 69

#__ type_ start__ end____ width___ exp.time_
  9 omega   -1.00   99.00   1.0000   15.0000
omega____ theta____ kappa____ phi______ frames
    -       28.9587   77.0000  120.0000 100

#__ type_ start__ end____ width___ exp.time_
 10 omega  -43.00  -15.00   1.0000   15.0000
omega____ theta____ kappa____ phi______ frames
    -       28.9587  -38.0000   90.0000 28

#__ type_ start__ end____ width___ exp.time_
 11 omega    3.00  101.00   1.0000   15.0000
omega____ theta____ kappa____ phi______ frames
    -       28.9587   38.0000  -90.0000 98
;
_diffrn_measurement_device_type   'Xcalibur, Sapphire3'
_diffrn_measurement_method        '\w scans'
_diffrn_orient_matrix_UB_11       0.0414212000
_diffrn_orient_matrix_UB_12       -0.0128520000
_diffrn_orient_matrix_UB_13       -0.0406601000
_diffrn_orient_matrix_UB_21       0.0267278000
_diffrn_orient_matrix_UB_22       -0.0401421000
_diffrn_orient_matrix_UB_23       0.0157903000
_diffrn_orient_matrix_UB_31       -0.0523440000
_diffrn_orient_matrix_UB_32       -0.0162430000
_diffrn_orient_matrix_UB_33       -0.0089218000
_diffrn_radiation_monochromator   graphite
_diffrn_radiation_type            MoK\a
_diffrn_radiation_wavelength      0.71073
_diffrn_source                    'Enhance (Mo) X-ray Source'
_diffrn_standards_decay_%         ?
_diffrn_standards_interval_count  ?
_diffrn_standards_interval_time   ?
_diffrn_standards_number          ?
_reflns_number_gt                 9319
_reflns_number_total              13934
_reflns_odcompleteness_completeness 99.97
_reflns_odcompleteness_iscentric  1
_reflns_odcompleteness_theta      31.44
_reflns_threshold_expression      >2sigma(I)
_computing_cell_refinement
;
CrysAlisPro, Agilent Technologies,
Version 1.171.36.32 (release 02-08-2013 CrysAlis171 .NET)
(compiled Aug  2 2013,16:46:58)
;
_computing_data_collection
;
CrysAlisPro, Agilent Technologies,
Version 1.171.36.32 (release 02-08-2013 CrysAlis171 .NET)
(compiled Aug  2 2013,16:46:58)
;
_computing_data_reduction
;
CrysAlisPro, Agilent Technologies,
Version 1.171.36.32 (release 02-08-2013 CrysAlis171 .NET)
(compiled Aug  2 2013,16:46:58)
;
_computing_molecular_graphics     'Olex2 (Dolomanov et al., 2009)'
_computing_publication_material   'Olex2 (Dolomanov et al., 2009)'
_computing_structure_refinement   'XL (Sheldrick, 2008)'
_computing_structure_solution
;
Superflip (Palatinus & Chapuis, 2007;Palatinus & van der Lee, 2008;
Palatinus et al., 2012)
;
_refine_diff_density_max          1.015
_refine_diff_density_min          -0.661
_refine_diff_density_rms          0.099
_refine_ls_extinction_coef        ?
_refine_ls_extinction_method      none
_refine_ls_goodness_of_fit_ref    0.999
_refine_ls_hydrogen_treatment     constr
_refine_ls_matrix_type            full
_refine_ls_number_parameters      724
_refine_ls_number_reflns          13934
_refine_ls_number_restraints      91
_refine_ls_R_factor_all           0.0940
_refine_ls_R_factor_gt            0.0525
_refine_ls_restrained_S_all       1.015
_refine_ls_shift/su_max           0.002
_refine_ls_shift/su_mean          0.000
_refine_ls_structure_factor_coef  Fsqd
_refine_ls_weighting_details
'calc w=1/[\s^2^(Fo^2^)+(0.0360P)^2^+0.0000P] where P=(Fo^2^+2Fc^2^)/3'
_refine_ls_weighting_scheme       calc
_refine_ls_wR_factor_gt           0.0967
_refine_ls_wR_factor_ref          0.1142
_refine_special_details
;
 Refinement of F^2^ against ALL reflections.  The weighted R-factor wR and 
 goodness of fit S are based on F^2^, conventional R-factors R are based 
 on F, with F set to zero for negative F^2^. The threshold expression of 
 F^2^ > 2sigma(F^2^) is used only for calculating R-factors(gt) etc. and is 
 not relevant to the choice of reflections for refinement.  R-factors based 
 on F^2^ are statistically about twice as large as those based on F, and R- 
 factors based on ALL data will be even larger. 
;
_olex2_refinement_description
;
1. Fixed Uiso
 At 1.2 times of:
  All C(H) groups
2. Restrained distances
 P3-F1 \\sim P3-F2A \\sim P3-F2 \\sim P3-F3A \\sim P3-F3 \\sim P3-F4A \\sim
P3-F4 \\sim P3-F5A \\sim P3-F5 ~
 P3-F6
 with sigma of 0.005
 P3-F1 \\sim P3-F6 \\sim P3-F3 \\sim P3-F4B \\sim P3-F4A \\sim P3-F4 \\sim
P3-F5B \\sim P3-F5A \\sim P3-F5 ~
 P3-F2B \\sim P3-F2A \\sim P3-F2 \\sim P3-F3B \\sim P3-F3A
 with sigma of 0.005
3. Others
 Fixed Sof: F2(0.5) F2A(0.35) F2B(0.15) F3(0.5) F3A(0.35) F3B(0.15) F4(0.5)
 F4A(0.35) F4B(0.15) F5(0.5) F5A(0.35) F5B(0.15)
4.a Aromatic/amide H refined with riding coordinates:
 C1(H1), C2(H2), C3(H3), C4(H4), C8(H8), C9(H9), C10(H10), C11(H11), C15(H15),
 C16(H16), C17(H17), C18(H18), C21(H21), C22(H22), C24(H24), C25(H25), C32(H32),
  C33(H33), C34(H34), C35(H35), C36(H36), C42(H42), C43(H43), C44(H44),
 C45(H45), C46(H46), C52(H52), C53(H53), C54(H54), C55(H55), C56(H56), C62(H62),
  C63(H63), C64(H64), C65(H65), C66(H66), C72(H72), C73(H73), C74(H74),
 C75(H75), C76(H76), C82(H82), C83(H83), C84(H84), C85(H85), C86(H86)
4.b :
 C27(H27)
;
_atom_sites_solution_hydrogens    geom
_atom_sites_solution_primary      direct
_atom_sites_solution_secondary    difmap
loop_
  _atom_site_label
  _atom_site_type_symbol
  _atom_site_fract_x
  _atom_site_fract_y
  _atom_site_fract_z
  _atom_site_U_iso_or_equiv
  _atom_site_adp_type
  _atom_site_occupancy
  _atom_site_calc_flag
  _atom_site_disorder_assembly
  _atom_site_disorder_group
  _atom_site_refinement_flags_posn
 Ru1 Ru 0.49238(3) 0.234918(15) 0.761036(16) 0.01740(7) Uani 1 d . . .
 P1 P 0.37168(8) 0.26154(5) 0.90723(5) 0.01904(18) Uani 1 d . . .
 P2 P 0.60968(8) 0.22046(5) 0.61419(5) 0.01865(17) Uani 1 d . . .
 N1 N 0.3099(2) 0.22589(15) 0.73215(16) 0.0179(5) Uani 1 d . . .
 N2 N 0.3680(3) 0.07127(16) 0.71036(16) 0.0205(6) Uani 1 d . . .
 N3 N 0.5375(2) 0.10655(15) 0.76978(16) 0.0176(5) Uani 1 d . . .
 N4 N 0.7481(3) 0.08331(16) 0.81269(17) 0.0224(6) Uani 1 d . . .
 N5 N 0.6669(2) 0.23682(15) 0.80382(16) 0.0181(5) Uani 1 d . . .
 N6 N 0.4497(2) 0.36162(16) 0.74078(16) 0.0189(6) Uani 1 d . . .
 C1 C 0.2109(3) 0.29742(19) 0.7327(2) 0.0222(7) Uani 1 d . . .
 H1 H 0.2265 0.3496 0.7477 0.027 Uiso 1 calc . . R
 C2 C 0.0901(3) 0.3002(2) 0.7132(2) 0.0261(7) Uani 1 d . . .
 H2 H 0.0259 0.3528 0.7138 0.031 Uiso 1 calc . . R
 C3 C 0.0637(3) 0.2244(2) 0.6927(2) 0.0268(8) Uani 1 d . . .
 H3 H -0.0180 0.2239 0.6777 0.032 Uiso 1 calc . . R
 C4 C 0.1583(3) 0.1511(2) 0.6948(2) 0.0259(7) Uani 1 d . . .
 H4 H 0.1406 0.0985 0.6829 0.031 Uiso 1 calc . . R
 C5 C 0.2819(3) 0.15093(19) 0.71410(19) 0.0195(6) Uani 1 d . . .
 C6 C 0.4792(3) 0.05344(18) 0.73582(19) 0.0190(6) Uani 1 d . . .
 C7 C 0.5621(3) -0.03413(18) 0.7322(2) 0.0208(7) Uani 1 d . . .
 C8 C 0.5523(3) -0.1099(2) 0.7002(2) 0.0258(7) Uani 1 d . . .
 H8 H 0.4808 -0.1121 0.6752 0.031 Uiso 1 calc . . R
 C9 C 0.6509(4) -0.1819(2) 0.7062(2) 0.0289(8) Uani 1 d . . .
 H9 H 0.6479 -0.2345 0.6839 0.035 Uiso 1 calc . . R
 C10 C 0.7545(4) -0.1794(2) 0.7442(2) 0.0317(8) Uani 1 d . . .
 H10 H 0.8187 -0.2306 0.7493 0.038 Uiso 1 calc . . R
 C11 C 0.7659(4) -0.1037(2) 0.7747(2) 0.0285(8) Uani 1 d . . .
 H11 H 0.8373 -0.1016 0.7999 0.034 Uiso 1 calc . . R
 C12 C 0.6690(3) -0.03129(19) 0.7670(2) 0.0224(7) Uani 1 d . . .
 C13 C 0.6555(3) 0.05916(19) 0.7864(2) 0.0210(7) Uani 1 d . . .
 C14 C 0.7484(3) 0.16616(19) 0.8280(2) 0.0206(7) Uani 1 d . . .
 C15 C 0.8430(3) 0.1739(2) 0.8728(2) 0.0253(7) Uani 1 d . . .
 H15 H 0.8980 0.1239 0.8896 0.030 Uiso 1 calc . . R
 C16 C 0.8579(3) 0.2521(2) 0.8930(2) 0.0266(8) Uani 1 d . . .
 H16 H 0.9200 0.2571 0.9247 0.032 Uiso 1 calc . . R
 C17 C 0.7788(3) 0.3237(2) 0.8652(2) 0.0253(7) Uani 1 d . . .
 H17 H 0.7875 0.3791 0.8761 0.030 Uiso 1 calc . . R
 C18 C 0.6879(3) 0.31312(19) 0.82163(19) 0.0205(7) Uani 1 d . . .
 H18 H 0.6357 0.3629 0.8025 0.025 Uiso 1 calc . . R
 C19 C 0.4189(3) 0.4326(2) 0.7281(2) 0.0216(7) Uani 1 d . . .
 C20 C 0.3716(3) 0.52229(19) 0.7176(2) 0.0226(7) Uani 1 d . . .
 C21 C 0.2424(4) 0.5548(2) 0.7065(2) 0.0331(9) Uani 1 d . . .
 H21 H 0.1869 0.5174 0.7019 0.040 Uiso 1 calc . . R
 C22 C 0.1949(4) 0.6414(2) 0.7024(2) 0.0380(9) Uani 1 d . . .
 H22 H 0.1060 0.6633 0.6952 0.046 Uiso 1 calc . . R
 C23 C 0.2745(4) 0.6973(2) 0.7085(2) 0.0294(8) Uani 1 d . . .
 C24 C 0.4045(4) 0.6642(2) 0.7162(2) 0.0363(9) Uani 1 d . . .
 H24 H 0.4615 0.7016 0.7177 0.044 Uiso 1 calc . . R
 C25 C 0.4539(4) 0.5771(2) 0.7219(2) 0.0312(8) Uani 1 d . . .
 H25 H 0.5430 0.5553 0.7286 0.037 Uiso 1 calc . . R
 C26 C 0.2241(4) 0.7877(2) 0.7059(2) 0.0410(10) Uani 1 d . . .
 C27 C 0.1837(5) 0.8619(3) 0.7059(3) 0.0638(14) Uani 1 d . . .
 H27 H 0.1509 0.9220 0.7058 0.077 Uiso 1 calc . . R
 C31 C 0.4718(3) 0.2188(2) 0.9828(2) 0.0226(7) Uani 1 d . . .
 C32 C 0.5185(3) 0.1300(2) 0.9809(2) 0.0280(8) Uani 1 d . . .
 H32 H 0.4979 0.0971 0.9416 0.034 Uiso 1 calc . . R
 C33 C 0.5938(4) 0.0897(2) 1.0348(2) 0.0340(9) Uani 1 d . . .
 H33 H 0.6248 0.0295 1.0324 0.041 Uiso 1 calc . . R
 C34 C 0.6242(4) 0.1369(3) 1.0923(2) 0.0424(10) Uani 1 d . . .
 H34 H 0.6779 0.1095 1.1288 0.051 Uiso 1 calc . . R
 C35 C 0.5761(4) 0.2235(3) 1.0962(2) 0.0473(11) Uani 1 d . . .
 H35 H 0.5963 0.2558 1.1362 0.057 Uiso 1 calc . . R
 C36 C 0.4986(4) 0.2652(2) 1.0432(2) 0.0332(8) Uani 1 d . . .
 H36 H 0.4639 0.3251 1.0482 0.040 Uiso 1 calc . . R
 C41 C 0.2234(3) 0.2183(2) 0.9552(2) 0.0226(7) Uani 1 d . . .
 C42 C 0.2101(3) 0.1423(2) 0.9250(2) 0.0246(7) Uani 1 d . . .
 H42 H 0.2688 0.1181 0.8736 0.029 Uiso 1 calc . . R
 C43 C 0.1119(3) 0.1019(2) 0.9695(2) 0.0302(8) Uani 1 d . . .
 H43 H 0.1045 0.0498 0.9488 0.036 Uiso 1 calc . . R
 C44 C 0.0240(4) 0.1372(2) 1.0445(2) 0.0336(9) Uani 1 d . . .
 H44 H -0.0434 0.1093 1.0747 0.040 Uiso 1 calc . . R
 C45 C 0.0353(3) 0.2134(2) 1.0749(2) 0.0307(8) Uani 1 d . . .
 H45 H -0.0253 0.2382 1.1256 0.037 Uiso 1 calc . . R
 C46 C 0.1355(3) 0.2532(2) 1.0309(2) 0.0264(7) Uani 1 d . . .
 H46 H 0.1444 0.3046 1.0524 0.032 Uiso 1 calc . . R
 C51 C 0.3097(3) 0.3764(2) 0.9258(2) 0.0231(7) Uani 1 d . . .
 C52 C 0.1803(3) 0.4170(2) 0.9180(2) 0.0260(7) Uani 1 d . . .
 H52 H 0.1203 0.3837 0.9107 0.031 Uiso 1 calc . . R
 C53 C 0.1378(4) 0.5052(2) 0.9210(2) 0.0322(8) Uani 1 d . . .
 H53 H 0.0491 0.5315 0.9158 0.039 Uiso 1 calc . . R
 C54 C 0.2236(4) 0.5553(2) 0.9314(2) 0.0341(9) Uani 1 d . . .
 H54 H 0.1936 0.6156 0.9343 0.041 Uiso 1 calc . . R
 C55 C 0.3526(4) 0.5164(2) 0.9374(2) 0.0330(8) Uani 1 d . . .
 H55 H 0.4124 0.5503 0.9437 0.040 Uiso 1 calc . . R
 C56 C 0.3963(3) 0.4284(2) 0.9345(2) 0.0271(7) Uani 1 d . . .
 H56 H 0.4860 0.4028 0.9383 0.033 Uiso 1 calc . . R
 C61 C 0.6796(3) 0.11286(19) 0.5702(2) 0.0225(7) Uani 1 d . . .
 C62 C 0.7893(3) 0.0639(2) 0.5981(2) 0.0258(7) Uani 1 d . . .
 H62 H 0.8222 0.0874 0.6384 0.031 Uiso 1 calc . . R
 C63 C 0.8503(4) -0.0179(2) 0.5680(2) 0.0327(8) Uani 1 d . . .
 H63 H 0.9240 -0.0503 0.5880 0.039 Uiso 1 calc . . R
 C64 C 0.8049(4) -0.0532(2) 0.5087(2) 0.0336(8) Uani 1 d . . .
 H64 H 0.8465 -0.1098 0.4883 0.040 Uiso 1 calc . . R
 C65 C 0.6983(4) -0.0053(2) 0.4796(2) 0.0325(8) Uani 1 d . . .
 H65 H 0.6666 -0.0292 0.4389 0.039 Uiso 1 calc . . R
 C66 C 0.6370(3) 0.0770(2) 0.5089(2) 0.0272(8) Uani 1 d . . .
 H66 H 0.5652 0.1095 0.4871 0.033 Uiso 1 calc . . R
 C71 C 0.4958(3) 0.27707(19) 0.55146(19) 0.0216(7) Uani 1 d . . .
 C72 C 0.3904(3) 0.2445(2) 0.5377(2) 0.0232(7) Uani 1 d . . .
 H72 H 0.3819 0.1894 0.5572 0.028 Uiso 1 calc . . R
 C73 C 0.2989(3) 0.2914(2) 0.4962(2) 0.0299(8) Uani 1 d . . .
 H73 H 0.2291 0.2679 0.4863 0.036 Uiso 1 calc . . R
 C74 C 0.3081(4) 0.3731(2) 0.4688(2) 0.0349(9) Uani 1 d . . .
 H74 H 0.2454 0.4054 0.4400 0.042 Uiso 1 calc . . R
 C75 C 0.4092(4) 0.4062(2) 0.4839(2) 0.0356(9) Uani 1 d . . .
 H75 H 0.4143 0.4626 0.4671 0.043 Uiso 1 calc . . R
 C76 C 0.5033(4) 0.3592(2) 0.5230(2) 0.0285(8) Uani 1 d . . .
 H76 H 0.5744 0.3827 0.5309 0.034 Uiso 1 calc . . R
 C81 C 0.7571(3) 0.2681(2) 0.5743(2) 0.0225(7) Uani 1 d . . .
 C82 C 0.7662(3) 0.3411(2) 0.6120(2) 0.0246(7) Uani 1 d . . .
 H82 H 0.7046 0.3614 0.6639 0.030 Uiso 1 calc . . R
 C83 C 0.8654(3) 0.3849(2) 0.5739(2) 0.0296(8) Uani 1 d . . .
 H83 H 0.8707 0.4350 0.5996 0.036 Uiso 1 calc . . R
 C84 C 0.9551(4) 0.3548(2) 0.4992(2) 0.0359(9) Uani 1 d . . .
 H84 H 1.0212 0.3852 0.4724 0.043 Uiso 1 calc . . R
 C85 C 0.9497(3) 0.2805(2) 0.4627(2) 0.0349(9) Uani 1 d . . .
 H85 H 1.0144 0.2587 0.4123 0.042 Uiso 1 calc . . R
 C86 C 0.8504(3) 0.2379(2) 0.4995(2) 0.0289(8) Uani 1 d . . .
 H86 H 0.8459 0.1877 0.4735 0.035 Uiso 1 calc . . R
 P3 P 0.17110(9) 0.44301(5) 0.22289(6) 0.0269(2) Uani 1 d . . D
 F1 F 0.2363(2) 0.51318(12) 0.25241(14) 0.0391(5) Uani 1 d A . D
 F2 F 0.1101(6) 0.4192(4) 0.3170(2) 0.0446(14) Uiso 0.50 d A 1 D
 F2A F 0.0642(6) 0.4516(5) 0.3135(3) 0.0298(15) Uiso 0.35 d A 2 D
 F2B F 0.0308(9) 0.4855(10) 0.2884(9) 0.043(4) Uiso 0.15 d A 3 D
 F3 F 0.3055(3) 0.3689(2) 0.2213(3) 0.0336(11) Uiso 0.50 d A 1 D
 F3A F 0.2754(6) 0.3747(3) 0.2616(4) 0.0253(13) Uiso 0.35 d A 2 D
 F3B F 0.2046(16) 0.3855(7) 0.2998(7) 0.028(3) Uiso 0.15 d A 3 D
 F4 F 0.2352(6) 0.4583(4) 0.1258(2) 0.0500(17) Uiso 0.50 d A 1 D
 F4A F 0.2797(7) 0.4469(5) 0.1358(3) 0.0362(19) Uiso 0.35 d A 2 D
 F4B F 0.3043(11) 0.3962(11) 0.1556(10) 0.062(5) Uiso 0.15 d A 3 D
 F5 F 0.0391(4) 0.5146(2) 0.2215(3) 0.0347(13) Uiso 0.50 d A 1 D
 F5A F 0.0671(6) 0.5174(3) 0.1887(5) 0.0153(12) Uiso 0.35 d A 2 D
 F5B F 0.116(2) 0.4994(11) 0.1509(10) 0.060(5) Uiso 0.15 d A 3 D
 F6 F 0.1041(2) 0.37387(12) 0.19405(15) 0.0468(6) Uani 1 d A . D

loop_
  _atom_site_aniso_label
  _atom_site_aniso_U_11
  _atom_site_aniso_U_22
  _atom_site_aniso_U_33
  _atom_site_aniso_U_23
  _atom_site_aniso_U_13
  _atom_site_aniso_U_12
 Ru1 0.01766(13) 0.01600(12) 0.01926(14) -0.00014(10) -0.00655(10) -0.00315(9)
 P1 0.0190(4) 0.0192(4) 0.0187(4) -0.0004(3) -0.0052(3) -0.0034(3)
 P2 0.0186(4) 0.0195(4) 0.0183(4) 0.0000(3) -0.0054(3) -0.0044(3)
 N1 0.0185(13) 0.0164(12) 0.0189(14) 0.0011(11) -0.0053(11) -0.0037(10)
 N2 0.0203(14) 0.0196(13) 0.0216(15) -0.0019(11) -0.0053(11) -0.0040(11)
 N3 0.0175(13) 0.0166(12) 0.0198(14) 0.0013(11) -0.0069(11) -0.0042(10)
 N4 0.0242(15) 0.0195(13) 0.0269(16) 0.0024(12) -0.0120(12) -0.0059(11)
 N5 0.0159(13) 0.0188(13) 0.0205(14) 0.0003(11) -0.0052(11) -0.0052(10)
 N6 0.0166(13) 0.0219(14) 0.0199(14) 0.0010(11) -0.0063(11) -0.0059(11)
 C1 0.0232(17) 0.0196(15) 0.0231(18) -0.0022(13) -0.0059(14) -0.0031(13)
 C2 0.0208(17) 0.0255(17) 0.030(2) -0.0011(15) -0.0092(15) 0.0013(14)
 C3 0.0203(17) 0.0326(18) 0.030(2) 0.0006(16) -0.0100(15) -0.0062(15)
 C4 0.0204(17) 0.0274(17) 0.033(2) -0.0026(15) -0.0094(15) -0.0086(14)
 C5 0.0203(16) 0.0203(15) 0.0181(16) -0.0017(13) -0.0059(13) -0.0036(13)
 C6 0.0225(16) 0.0177(15) 0.0176(16) 0.0005(13) -0.0051(13) -0.0060(13)
 C7 0.0253(17) 0.0161(15) 0.0193(17) 0.0047(13) -0.0045(14) -0.0038(13)
 C8 0.0273(18) 0.0227(16) 0.0286(19) -0.0049(14) -0.0066(15) -0.0074(14)
 C9 0.038(2) 0.0169(16) 0.033(2) 0.0001(15) -0.0079(17) -0.0090(15)
 C10 0.034(2) 0.0184(16) 0.039(2) 0.0044(16) -0.0076(17) -0.0017(15)
 C11 0.0308(19) 0.0232(17) 0.033(2) 0.0040(15) -0.0135(16) -0.0045(15)
 C12 0.0249(17) 0.0183(15) 0.0233(18) 0.0011(13) -0.0080(14) -0.0014(13)
 C13 0.0213(16) 0.0207(15) 0.0204(17) 0.0030(13) -0.0053(13) -0.0039(13)
 C14 0.0160(15) 0.0241(16) 0.0215(17) 0.0008(14) -0.0045(13) -0.0043(13)
 C15 0.0238(17) 0.0250(17) 0.0291(19) 0.0042(15) -0.0127(15) -0.0039(14)
 C16 0.0239(18) 0.0343(19) 0.0271(19) 0.0025(16) -0.0122(15) -0.0117(15)
 C17 0.0279(18) 0.0255(17) 0.0274(19) 0.0008(15) -0.0092(15) -0.0131(15)
 C18 0.0205(16) 0.0192(15) 0.0232(18) 0.0028(13) -0.0076(13) -0.0056(13)
 C19 0.0206(16) 0.0246(17) 0.0224(18) 0.0005(14) -0.0086(14) -0.0075(14)
 C20 0.0272(18) 0.0195(15) 0.0224(18) 0.0016(14) -0.0090(14) -0.0050(14)
 C21 0.032(2) 0.0294(19) 0.045(2) 0.0106(17) -0.0182(18) -0.0145(16)
 C22 0.035(2) 0.0297(19) 0.050(3) 0.0102(18) -0.0183(19) -0.0022(17)
 C23 0.040(2) 0.0205(16) 0.0245(19) 0.0058(15) -0.0058(16) -0.0040(15)
 C24 0.045(2) 0.0250(18) 0.043(2) 0.0017(17) -0.0101(19) -0.0165(17)
 C25 0.0281(19) 0.0266(18) 0.041(2) 0.0016(17) -0.0096(17) -0.0099(15)
 C26 0.054(3) 0.0276(19) 0.036(2) 0.0073(18) -0.006(2) -0.0075(19)
 C27 0.091(4) 0.028(2) 0.065(3) 0.006(2) -0.013(3) -0.007(2)
 C31 0.0204(17) 0.0282(17) 0.0175(17) -0.0001(14) -0.0020(13) -0.0049(14)
 C32 0.0294(19) 0.0294(18) 0.0257(19) 0.0016(15) -0.0082(15) -0.0064(15)
 C33 0.029(2) 0.039(2) 0.029(2) 0.0094(17) -0.0060(16) -0.0011(16)
 C34 0.031(2) 0.064(3) 0.031(2) 0.017(2) -0.0129(18) -0.007(2)
 C35 0.062(3) 0.065(3) 0.030(2) 0.005(2) -0.027(2) -0.028(2)
 C36 0.044(2) 0.036(2) 0.0234(19) -0.0006(16) -0.0130(17) -0.0121(18)
 C41 0.0187(16) 0.0260(17) 0.0231(18) 0.0004(14) -0.0069(14) -0.0036(13)
 C42 0.0246(18) 0.0268(17) 0.0236(18) 0.0037(14) -0.0098(14) -0.0049(14)
 C43 0.0277(19) 0.0288(18) 0.039(2) 0.0054(16) -0.0152(17) -0.0095(15)
 C44 0.0237(19) 0.042(2) 0.037(2) 0.0107(18) -0.0086(16) -0.0109(17)
 C45 0.0253(19) 0.040(2) 0.0239(19) 0.0045(16) -0.0049(15) -0.0036(16)
 C46 0.0265(18) 0.0291(18) 0.0222(18) 0.0011(15) -0.0070(15) -0.0027(15)
 C51 0.0259(18) 0.0235(16) 0.0181(17) -0.0046(14) -0.0038(14) -0.0032(14)
 C52 0.0272(18) 0.0259(17) 0.0219(18) -0.0031(14) -0.0041(14) -0.0018(14)
 C53 0.030(2) 0.0302(19) 0.030(2) 0.0008(16) -0.0060(16) 0.0051(16)
 C54 0.049(2) 0.0198(17) 0.030(2) -0.0048(15) -0.0110(18) -0.0005(16)
 C55 0.045(2) 0.0255(18) 0.030(2) -0.0053(16) -0.0104(18) -0.0082(17)
 C56 0.0276(19) 0.0300(18) 0.0236(19) -0.0050(15) -0.0066(15) -0.0053(15)
 C61 0.0216(17) 0.0223(16) 0.0189(17) -0.0002(13) -0.0004(13) -0.0008(13)
 C62 0.0257(18) 0.0274(17) 0.0225(18) 0.0006(15) -0.0044(14) -0.0048(14)
 C63 0.0279(19) 0.0265(18) 0.034(2) 0.0030(16) 0.0002(16) 0.0046(15)
 C64 0.038(2) 0.0266(18) 0.031(2) -0.0079(16) -0.0006(17) -0.0050(16)
 C65 0.034(2) 0.0281(18) 0.035(2) -0.0118(16) -0.0060(17) -0.0075(16)
 C66 0.0249(18) 0.0283(18) 0.029(2) -0.0046(15) -0.0096(15) -0.0036(15)
 C71 0.0234(17) 0.0230(16) 0.0171(17) -0.0012(13) -0.0036(13) -0.0043(13)
 C72 0.0265(18) 0.0240(16) 0.0190(17) 0.0009(14) -0.0059(14) -0.0053(14)
 C73 0.0236(18) 0.038(2) 0.031(2) -0.0008(17) -0.0105(15) -0.0077(15)
 C74 0.034(2) 0.037(2) 0.036(2) 0.0114(18) -0.0192(18) -0.0053(17)
 C75 0.043(2) 0.033(2) 0.039(2) 0.0133(18) -0.0227(19) -0.0135(18)
 C76 0.032(2) 0.0297(18) 0.029(2) 0.0012(15) -0.0133(16) -0.0095(15)
 C81 0.0193(16) 0.0248(16) 0.0249(18) 0.0031(14) -0.0089(14) -0.0047(13)
 C82 0.0214(17) 0.0273(17) 0.0269(19) 0.0060(15) -0.0083(14) -0.0075(14)
 C83 0.0274(19) 0.0310(19) 0.032(2) 0.0063(16) -0.0105(16) -0.0085(15)
 C84 0.026(2) 0.044(2) 0.038(2) 0.0131(19) -0.0060(17) -0.0141(17)
 C85 0.0227(19) 0.048(2) 0.028(2) 0.0011(18) 0.0034(15) -0.0051(17)
 C86 0.0234(18) 0.0314(19) 0.030(2) 0.0010(16) -0.0042(15) -0.0056(15)
 P3 0.0313(5) 0.0223(4) 0.0298(5) 0.0024(4) -0.0125(4) -0.0067(4)
 F1 0.0394(13) 0.0335(11) 0.0538(15) 0.0027(10) -0.0209(11) -0.0168(10)
 F6 0.0603(15) 0.0269(11) 0.0667(17) -0.0025(11) -0.0396(13) -0.0104(11)

_geom_special_details
;
 All esds (except the esd in the dihedral angle between two l.s. planes) 
 are estimated using the full covariance matrix.  The cell esds are taken 
 into account individually in the estimation of esds in distances, angles 
 and torsion angles; correlations between esds in cell parameters are only 
 used when they are defined by crystal symmetry.  An approximate (isotropic) 
 treatment of cell esds is used for estimating esds involving l.s. planes. 
;
loop_
  _geom_bond_atom_site_label_1
  _geom_bond_atom_site_label_2
  _geom_bond_distance
  _geom_bond_site_symmetry_2
  _geom_bond_publ_flag
 Ru1 P1 2.4249(9) . ?
 Ru1 P2 2.4144(9) . ?
 Ru1 N1 2.121(2) . ?
 Ru1 N3 2.023(2) . ?
 Ru1 N5 2.126(2) . ?
 Ru1 N6 2.022(2) . ?
 P1 C31 1.834(3) . ?
 P1 C41 1.836(3) . ?
 P1 C51 1.828(3) . ?
 P2 C61 1.824(3) . ?
 P2 C71 1.830(3) . ?
 P2 C81 1.848(3) . ?
 N1 C1 1.358(4) . ?
 N1 C5 1.373(4) . ?
 N2 C5 1.381(4) . ?
 N2 C6 1.302(4) . ?
 N3 C6 1.372(4) . ?
 N3 C13 1.377(4) . ?
 N4 C13 1.299(4) . ?
 N4 C14 1.374(4) . ?
 N5 C14 1.365(4) . ?
 N5 C18 1.359(4) . ?
 N6 C19 1.142(4) . ?
 C1 H1 0.9500 . ?
 C1 C2 1.373(4) . ?
 C2 H2 0.9500 . ?
 C2 C3 1.390(4) . ?
 C3 H3 0.9500 . ?
 C3 C4 1.359(4) . ?
 C4 H4 0.9500 . ?
 C4 C5 1.409(4) . ?
 C6 C7 1.470(4) . ?
 C7 C8 1.390(4) . ?
 C7 C12 1.390(4) . ?
 C8 H8 0.9500 . ?
 C8 C9 1.381(4) . ?
 C9 H9 0.9500 . ?
 C9 C10 1.392(5) . ?
 C10 H10 0.9500 . ?
 C10 C11 1.385(4) . ?
 C11 H11 0.9500 . ?
 C11 C12 1.381(4) . ?
 C12 C13 1.476(4) . ?
 C14 C15 1.407(4) . ?
 C15 H15 0.9500 . ?
 C15 C16 1.373(4) . ?
 C16 H16 0.9500 . ?
 C16 C17 1.388(4) . ?
 C17 H17 0.9500 . ?
 C17 C18 1.371(4) . ?
 C18 H18 0.9500 . ?
 C19 C20 1.434(4) . ?
 C20 C21 1.387(4) . ?
 C20 C25 1.389(4) . ?
 C21 H21 0.9500 . ?
 C21 C22 1.375(5) . ?
 C22 H22 0.9500 . ?
 C22 C23 1.389(5) . ?
 C23 C24 1.377(5) . ?
 C23 C26 1.434(5) . ?
 C24 H24 0.9500 . ?
 C24 C25 1.387(5) . ?
 C25 H25 0.9500 . ?
 C26 C27 1.174(5) . ?
 C27 H27 0.9500 . ?
 C31 C32 1.402(4) . ?
 C31 C36 1.391(4) . ?
 C32 H32 0.9500 . ?
 C32 C33 1.376(4) . ?
 C33 H33 0.9500 . ?
 C33 C34 1.382(5) . ?
 C34 H34 0.9500 . ?
 C34 C35 1.370(6) . ?
 C35 H35 0.9500 . ?
 C35 C36 1.386(5) . ?
 C36 H36 0.9500 . ?
 C41 C42 1.393(4) . ?
 C41 C46 1.399(4) . ?
 C42 H42 0.9500 . ?
 C42 C43 1.385(4) . ?
 C43 H43 0.9500 . ?
 C43 C44 1.392(5) . ?
 C44 H44 0.9500 . ?
 C44 C45 1.390(5) . ?
 C45 H45 0.9500 . ?
 C45 C46 1.392(4) . ?
 C46 H46 0.9500 . ?
 C51 C52 1.394(4) . ?
 C51 C56 1.410(4) . ?
 C52 H52 0.9500 . ?
 C52 C53 1.389(4) . ?
 C53 H53 0.9500 . ?
 C53 C54 1.388(5) . ?
 C54 H54 0.9500 . ?
 C54 C55 1.377(5) . ?
 C55 H55 0.9500 . ?
 C55 C56 1.386(4) . ?
 C56 H56 0.9500 . ?
 C61 C62 1.401(4) . ?
 C61 C66 1.398(4) . ?
 C62 H62 0.9500 . ?
 C62 C63 1.379(4) . ?
 C63 H63 0.9500 . ?
 C63 C64 1.384(5) . ?
 C64 H64 0.9500 . ?
 C64 C65 1.381(5) . ?
 C65 H65 0.9500 . ?
 C65 C66 1.383(5) . ?
 C66 H66 0.9500 . ?
 C71 C72 1.400(4) . ?
 C71 C76 1.401(4) . ?
 C72 H72 0.9500 . ?
 C72 C73 1.380(4) . ?
 C73 H73 0.9500 . ?
 C73 C74 1.394(5) . ?
 C74 H74 0.9500 . ?
 C74 C75 1.372(5) . ?
 C75 H75 0.9500 . ?
 C75 C76 1.373(4) . ?
 C76 H76 0.9500 . ?
 C81 C82 1.389(4) . ?
 C81 C86 1.391(5) . ?
 C82 H82 0.9500 . ?
 C82 C83 1.397(4) . ?
 C83 H83 0.9500 . ?
 C83 C84 1.375(5) . ?
 C84 H84 0.9500 . ?
 C84 C85 1.386(5) . ?
 C85 H85 0.9500 . ?
 C85 C86 1.380(4) . ?
 C86 H86 0.9500 . ?
 P3 F1 1.6029(18) . ?
 P3 F2 1.589(3) . ?
 P3 F2A 1.614(3) . ?
 P3 F2B 1.609(4) . ?
 P3 F3 1.615(3) . ?
 P3 F3A 1.593(3) . ?
 P3 F3B 1.599(4) . ?
 P3 F4 1.603(3) . ?
 P3 F4A 1.600(3) . ?
 P3 F4B 1.596(4) . ?
 P3 F5 1.585(3) . ?
 P3 F5A 1.607(3) . ?
 P3 F5B 1.601(4) . ?
 P3 F6 1.5968(18) . ?

loop_
  _geom_angle_atom_site_label_1
  _geom_angle_atom_site_label_2
  _geom_angle_atom_site_label_3
  _geom_angle
  _geom_angle_site_symmetry_1
  _geom_angle_site_symmetry_3
  _geom_angle_publ_flag
 P2 Ru1 P1 175.47(3) . . ?
 N1 Ru1 P1 89.65(7) . . ?
 N1 Ru1 P2 90.76(7) . . ?
 N1 Ru1 N5 173.11(9) . . ?
 N3 Ru1 P1 95.29(7) . . ?
 N3 Ru1 P2 89.24(7) . . ?
 N3 Ru1 N1 87.80(9) . . ?
 N3 Ru1 N5 88.69(9) . . ?
 N5 Ru1 P1 84.76(7) . . ?
 N5 Ru1 P2 95.12(7) . . ?
 N6 Ru1 P1 89.63(8) . . ?
 N6 Ru1 P2 85.86(8) . . ?
 N6 Ru1 N1 90.26(9) . . ?
 N6 Ru1 N3 174.70(10) . . ?
 N6 Ru1 N5 93.74(9) . . ?
 C31 P1 Ru1 114.89(11) . . ?
 C31 P1 C41 97.23(14) . . ?
 C41 P1 Ru1 122.10(11) . . ?
 C51 P1 Ru1 109.03(10) . . ?
 C51 P1 C31 108.24(15) . . ?
 C51 P1 C41 104.03(15) . . ?
 C61 P2 Ru1 117.51(10) . . ?
 C61 P2 C71 107.33(15) . . ?
 C61 P2 C81 100.39(15) . . ?
 C71 P2 Ru1 109.40(11) . . ?
 C71 P2 C81 100.38(14) . . ?
 C81 P2 Ru1 119.94(11) . . ?
 C1 N1 Ru1 119.6(2) . . ?
 C1 N1 C5 116.1(3) . . ?
 C5 N1 Ru1 124.3(2) . . ?
 C6 N2 C5 125.2(3) . . ?
 C6 N3 Ru1 124.45(19) . . ?
 C6 N3 C13 108.5(2) . . ?
 C13 N3 Ru1 124.34(19) . . ?
 C13 N4 C14 125.3(3) . . ?
 C14 N5 Ru1 123.95(19) . . ?
 C18 N5 Ru1 118.8(2) . . ?
 C18 N5 C14 116.3(2) . . ?
 C19 N6 Ru1 176.0(2) . . ?
 N1 C1 H1 117.5 . . ?
 N1 C1 C2 125.1(3) . . ?
 C2 C1 H1 117.5 . . ?
 C1 C2 H2 120.7 . . ?
 C1 C2 C3 118.6(3) . . ?
 C3 C2 H2 120.7 . . ?
 C2 C3 H3 121.0 . . ?
 C4 C3 C2 117.9(3) . . ?
 C4 C3 H3 121.0 . . ?
 C3 C4 H4 119.1 . . ?
 C3 C4 C5 121.9(3) . . ?
 C5 C4 H4 119.1 . . ?
 N1 C5 N2 125.5(3) . . ?
 N1 C5 C4 120.4(3) . . ?
 N2 C5 C4 114.1(3) . . ?
 N2 C6 N3 129.3(3) . . ?
 N2 C6 C7 121.4(3) . . ?
 N3 C6 C7 109.4(3) . . ?
 C8 C7 C6 132.5(3) . . ?
 C8 C7 C12 120.9(3) . . ?
 C12 C7 C6 106.6(3) . . ?
 C7 C8 H8 121.4 . . ?
 C9 C8 C7 117.3(3) . . ?
 C9 C8 H8 121.4 . . ?
 C8 C9 H9 119.2 . . ?
 C8 C9 C10 121.6(3) . . ?
 C10 C9 H9 119.2 . . ?
 C9 C10 H10 119.4 . . ?
 C11 C10 C9 121.2(3) . . ?
 C11 C10 H10 119.4 . . ?
 C10 C11 H11 121.4 . . ?
 C12 C11 C10 117.2(3) . . ?
 C12 C11 H11 121.4 . . ?
 C7 C12 C13 106.5(3) . . ?
 C11 C12 C7 121.8(3) . . ?
 C11 C12 C13 131.7(3) . . ?
 N3 C13 C12 108.9(3) . . ?
 N4 C13 N3 130.0(3) . . ?
 N4 C13 C12 121.0(3) . . ?
 N4 C14 C15 113.7(3) . . ?
 N5 C14 N4 125.6(3) . . ?
 N5 C14 C15 120.6(3) . . ?
 C14 C15 H15 119.2 . . ?
 C16 C15 C14 121.6(3) . . ?
 C16 C15 H15 119.2 . . ?
 C15 C16 H16 121.2 . . ?
 C15 C16 C17 117.5(3) . . ?
 C17 C16 H16 121.2 . . ?
 C16 C17 H17 120.6 . . ?
 C18 C17 C16 118.9(3) . . ?
 C18 C17 H17 120.6 . . ?
 N5 C18 C17 124.9(3) . . ?
 N5 C18 H18 117.5 . . ?
 C17 C18 H18 117.5 . . ?
 N6 C19 C20 175.6(4) . . ?
 C21 C20 C19 120.4(3) . . ?
 C21 C20 C25 119.9(3) . . ?
 C25 C20 C19 119.7(3) . . ?
 C20 C21 H21 120.1 . . ?
 C22 C21 C20 119.8(3) . . ?
 C22 C21 H21 120.1 . . ?
 C21 C22 H22 119.4 . . ?
 C21 C22 C23 121.1(3) . . ?
 C23 C22 H22 119.4 . . ?
 C22 C23 C26 121.2(3) . . ?
 C24 C23 C22 118.6(3) . . ?
 C24 C23 C26 120.2(3) . . ?
 C23 C24 H24 119.4 . . ?
 C23 C24 C25 121.3(3) . . ?
 C25 C24 H24 119.4 . . ?
 C20 C25 H25 120.4 . . ?
 C24 C25 C20 119.3(3) . . ?
 C24 C25 H25 120.4 . . ?
 C27 C26 C23 178.2(5) . . ?
 C26 C27 H27 180.0 . . ?
 C32 C31 P1 115.3(2) . . ?
 C36 C31 P1 126.5(3) . . ?
 C36 C31 C32 118.1(3) . . ?
 C31 C32 H32 119.4 . . ?
 C33 C32 C31 121.3(3) . . ?
 C33 C32 H32 119.4 . . ?
 C32 C33 H33 120.0 . . ?
 C32 C33 C34 119.9(4) . . ?
 C34 C33 H33 120.0 . . ?
 C33 C34 H34 120.3 . . ?
 C35 C34 C33 119.3(3) . . ?
 C35 C34 H34 120.3 . . ?
 C34 C35 H35 119.2 . . ?
 C34 C35 C36 121.6(4) . . ?
 C36 C35 H35 119.2 . . ?
 C31 C36 H36 120.2 . . ?
 C35 C36 C31 119.7(4) . . ?
 C35 C36 H36 120.2 . . ?
 C42 C41 P1 120.4(3) . . ?
 C42 C41 C46 118.9(3) . . ?
 C46 C41 P1 119.8(2) . . ?
 C41 C42 H42 119.8 . . ?
 C43 C42 C41 120.5(3) . . ?
 C43 C42 H42 119.8 . . ?
 C42 C43 H43 119.8 . . ?
 C42 C43 C44 120.5(3) . . ?
 C44 C43 H43 119.8 . . ?
 C43 C44 H44 120.1 . . ?
 C45 C44 C43 119.7(3) . . ?
 C45 C44 H44 120.1 . . ?
 C44 C45 H45 120.1 . . ?
 C44 C45 C46 119.8(3) . . ?
 C46 C45 H45 120.1 . . ?
 C41 C46 H46 119.6 . . ?
 C45 C46 C41 120.7(3) . . ?
 C45 C46 H46 119.6 . . ?
 C52 C51 P1 120.1(2) . . ?
 C52 C51 C56 117.4(3) . . ?
 C56 C51 P1 121.7(2) . . ?
 C51 C52 H52 119.5 . . ?
 C53 C52 C51 121.1(3) . . ?
 C53 C52 H52 119.5 . . ?
 C52 C53 H53 119.6 . . ?
 C54 C53 C52 120.7(3) . . ?
 C54 C53 H53 119.6 . . ?
 C53 C54 H54 120.5 . . ?
 C55 C54 C53 119.0(3) . . ?
 C55 C54 H54 120.5 . . ?
 C54 C55 H55 119.6 . . ?
 C54 C55 C56 120.8(3) . . ?
 C56 C55 H55 119.6 . . ?
 C51 C56 H56 119.5 . . ?
 C55 C56 C51 121.0(3) . . ?
 C55 C56 H56 119.5 . . ?
 C62 C61 P2 116.6(2) . . ?
 C66 C61 P2 125.6(3) . . ?
 C66 C61 C62 117.8(3) . . ?
 C61 C62 H62 119.5 . . ?
 C63 C62 C61 121.1(3) . . ?
 C63 C62 H62 119.5 . . ?
 C62 C63 H63 119.8 . . ?
 C62 C63 C64 120.5(3) . . ?
 C64 C63 H63 119.8 . . ?
 C63 C64 H64 120.4 . . ?
 C65 C64 C63 119.2(3) . . ?
 C65 C64 H64 120.4 . . ?
 C64 C65 H65 119.6 . . ?
 C64 C65 C66 120.9(3) . . ?
 C66 C65 H65 119.6 . . ?
 C61 C66 H66 119.7 . . ?
 C65 C66 C61 120.6(3) . . ?
 C65 C66 H66 119.7 . . ?
 C72 C71 P2 121.8(2) . . ?
 C72 C71 C76 117.7(3) . . ?
 C76 C71 P2 120.2(2) . . ?
 C71 C72 H72 119.6 . . ?
 C73 C72 C71 120.8(3) . . ?
 C73 C72 H72 119.6 . . ?
 C72 C73 H73 119.8 . . ?
 C72 C73 C74 120.4(3) . . ?
 C74 C73 H73 119.8 . . ?
 C73 C74 H74 120.5 . . ?
 C75 C74 C73 119.1(3) . . ?
 C75 C74 H74 120.5 . . ?
 C74 C75 H75 119.5 . . ?
 C74 C75 C76 121.1(3) . . ?
 C76 C75 H75 119.5 . . ?
 C71 C76 H76 119.5 . . ?
 C75 C76 C71 120.9(3) . . ?
 C75 C76 H76 119.5 . . ?
 C82 C81 P2 120.6(3) . . ?
 C82 C81 C86 119.0(3) . . ?
 C86 C81 P2 119.8(2) . . ?
 C81 C82 H82 119.8 . . ?
 C81 C82 C83 120.5(3) . . ?
 C83 C82 H82 119.8 . . ?
 C82 C83 H83 120.2 . . ?
 C84 C83 C82 119.6(3) . . ?
 C84 C83 H83 120.2 . . ?
 C83 C84 H84 119.8 . . ?
 C83 C84 C85 120.3(3) . . ?
 C85 C84 H84 119.8 . . ?
 C84 C85 H85 119.9 . . ?
 C86 C85 C84 120.1(3) . . ?
 C86 C85 H85 119.9 . . ?
 C81 C86 H86 119.8 . . ?
 C85 C86 C81 120.4(3) . . ?
 C85 C86 H86 119.8 . . ?
 F1 P3 F2A 89.2(2) . . ?
 F1 P3 F2B 88.0(5) . . ?
 F1 P3 F3 91.87(17) . . ?
 F1 P3 F5A 89.6(2) . . ?
 F2 P3 F1 92.15(19) . . ?
 F2 P3 F2A 22.8(3) . . ?
 F2 P3 F2B 49.5(6) . . ?
 F2 P3 F3 89.0(3) . . ?
 F2 P3 F3A 66.3(3) . . ?
 F2 P3 F3B 36.1(5) . . ?
 F2 P3 F4 174.9(3) . . ?
 F2 P3 F4A 159.7(4) . . ?
 F2 P3 F4B 130.3(8) . . ?
 F2 P3 F5A 112.2(3) . . ?
 F2 P3 F5B 136.9(8) . . ?
 F2 P3 F6 87.52(19) . . ?
 F2A P3 F3 111.7(3) . . ?
 F2B P3 F2A 26.8(6) . . ?
 F2B P3 F3 138.4(7) . . ?
 F3A P3 F1 86.2(2) . . ?
 F3A P3 F2A 88.6(4) . . ?
 F3A P3 F2B 115.2(7) . . ?
 F3A P3 F3 23.7(2) . . ?
 F3A P3 F3B 30.2(5) . . ?
 F3A P3 F4 111.0(3) . . ?
 F3A P3 F4A 93.6(4) . . ?
 F3A P3 F4B 65.6(7) . . ?
 F3A P3 F5A 175.5(3) . . ?
 F3A P3 F5B 156.4(9) . . ?
 F3A P3 F6 94.3(2) . . ?
 F3B P3 F1 88.9(4) . . ?
 F3B P3 F2A 58.6(6) . . ?
 F3B P3 F2B 85.3(8) . . ?
 F3B P3 F3 53.2(6) . . ?
 F3B P3 F4 141.0(6) . . ?
 F3B P3 F4A 123.8(7) . . ?
 F3B P3 F5A 148.1(6) . . ?
 F3B P3 F5B 172.0(9) . . ?
 F4 P3 F1 91.9(2) . . ?
 F4 P3 F2A 160.4(4) . . ?
 F4 P3 F2B 133.7(7) . . ?
 F4 P3 F3 87.8(3) . . ?
 F4 P3 F5A 70.9(3) . . ?
 F4A P3 F1 83.5(3) . . ?
 F4A P3 F2A 172.2(4) . . ?
 F4A P3 F2B 149.4(7) . . ?
 F4A P3 F3 71.4(3) . . ?
 F4A P3 F4 18.8(3) . . ?
 F4A P3 F5A 87.7(4) . . ?
 F4A P3 F5B 63.4(8) . . ?
 F4B P3 F1 96.3(6) . . ?
 F4B P3 F2A 153.1(8) . . ?
 F4B P3 F2B 175.6(8) . . ?
 F4B P3 F3 42.0(7) . . ?
 F4B P3 F3B 95.1(9) . . ?
 F4B P3 F4 46.0(8) . . ?
 F4B P3 F4A 31.8(7) . . ?
 F4B P3 F5A 116.7(8) . . ?
 F4B P3 F5B 90.8(11) . . ?
 F4B P3 F6 84.4(6) . . ?
 F5 P3 F1 89.51(18) . . ?
 F5 P3 F2 92.3(3) . . ?
 F5 P3 F2A 69.7(3) . . ?
 F5 P3 F2B 43.0(6) . . ?
 F5 P3 F3 178.1(3) . . ?
 F5 P3 F3A 158.0(3) . . ?
 F5 P3 F3B 128.3(6) . . ?
 F5 P3 F4 90.7(3) . . ?
 F5 P3 F4A 107.4(4) . . ?
 F5 P3 F4B 136.4(8) . . ?
 F5 P3 F5A 19.9(2) . . ?
 F5 P3 F5B 45.6(8) . . ?
 F5 P3 F6 89.80(18) . . ?
 F5A P3 F2A 89.6(4) . . ?
 F5A P3 F2B 62.8(7) . . ?
 F5A P3 F3 158.7(3) . . ?
 F5B P3 F1 95.7(6) . . ?
 F5B P3 F2A 114.9(8) . . ?
 F5B P3 F2B 88.4(10) . . ?
 F5B P3 F3 132.9(9) . . ?
 F5B P3 F4 45.6(8) . . ?
 F5B P3 F5A 26.0(7) . . ?
 F6 P3 F1 179.23(14) . . ?
 F6 P3 F2A 90.2(2) . . ?
 F6 P3 F2B 91.2(5) . . ?
 F6 P3 F3 88.83(17) . . ?
 F6 P3 F3B 91.3(4) . . ?
 F6 P3 F4 88.5(2) . . ?
 F6 P3 F4A 97.0(3) . . ?
 F6 P3 F5A 89.8(2) . . ?
 F6 P3 F5B 84.1(6) . . ?

loop_
  _geom_torsion_atom_site_label_1
  _geom_torsion_atom_site_label_2
  _geom_torsion_atom_site_label_3
  _geom_torsion_atom_site_label_4
  _geom_torsion
  _geom_torsion_site_symmetry_1
  _geom_torsion_site_symmetry_2
  _geom_torsion_site_symmetry_3
  _geom_torsion_site_symmetry_4
  _geom_torsion_publ_flag
 C4 C5 N2 C6 -170.7(3) . . . . ?
 C5 N2 C6 N3 -1.1(5) . . . . ?
 C6 N2 C5 N1 11.2(5) . . . . ?
 C7 C6 N2 C5 177.7(3) . . . . ?
 C12 C13 N4 C14 176.3(3) . . . . ?
 C13 N4 C14 N5 -13.0(5) . . . . ?
 C14 N4 C13 N3 -1.8(5) . . . . ?
 C15 C14 N4 C13 166.9(3) . . . . ?
 C32 C31 P1 Ru1 -62.4(3) . . . . ?
 C32 C31 P1 C41 68.1(3) . . . . ?
 C32 C31 P1 C51 175.5(2) . . . . ?
 C36 C31 P1 Ru1 121.2(3) . . . . ?
 C36 C31 P1 C41 -108.3(3) . . . . ?
 C36 C31 P1 C51 -0.9(3) . . . . ?
 C42 C41 P1 Ru1 28.6(3) . . . . ?
 C42 C41 P1 C31 -96.9(3) . . . . ?
 C42 C41 P1 C51 152.2(3) . . . . ?
 C46 C41 P1 Ru1 -162.4(2) . . . . ?
 C46 C41 P1 C31 72.1(3) . . . . ?
 C46 C41 P1 C51 -38.8(3) . . . . ?
 C52 C51 P1 Ru1 91.9(3) . . . . ?
 C52 C51 P1 C31 -142.5(3) . . . . ?
 C52 C51 P1 C41 -39.9(3) . . . . ?
 C56 C51 P1 Ru1 -77.6(3) . . . . ?
 C56 C51 P1 C31 48.1(3) . . . . ?
 C56 C51 P1 C41 150.7(3) . . . . ?
 C62 C61 P2 Ru1 -68.5(3) . . . . ?
 C62 C61 P2 C71 167.8(2) . . . . ?
 C62 C61 P2 C81 63.4(3) . . . . ?
 C66 C61 P2 Ru1 114.4(3) . . . . ?
 C66 C61 P2 C71 -9.3(3) . . . . ?
 C66 C61 P2 C81 -113.7(3) . . . . ?
 C72 C71 P2 Ru1 -74.8(3) . . . . ?
 C72 C71 P2 C61 53.7(3) . . . . ?
 C72 C71 P2 C81 158.2(3) . . . . ?
 C76 C71 P2 Ru1 98.5(3) . . . . ?
 C76 C71 P2 C61 -133.0(3) . . . . ?
 C76 C71 P2 C81 -28.6(3) . . . . ?
 C82 C81 P2 Ru1 -29.9(3) . . . . ?
 C82 C81 P2 C61 -160.2(3) . . . . ?
 C82 C81 P2 C71 89.8(3) . . . . ?
 C86 C81 P2 Ru1 158.9(2) . . . . ?
 C86 C81 P2 C61 28.5(3) . . . . ?
 C86 C81 P2 C71 -81.4(3) . . . . ?

loop_
  _exptl_crystal_face_index_h
  _exptl_crystal_face_index_k
  _exptl_crystal_face_index_l
  _exptl_crystal_face_perp_dist
  _exptl_oxdiff_crystal_face_indexfrac_h
  _exptl_oxdiff_crystal_face_indexfrac_k
  _exptl_oxdiff_crystal_face_indexfrac_l
  _exptl_oxdiff_crystal_face_x
  _exptl_oxdiff_crystal_face_y
  _exptl_oxdiff_crystal_face_z
 0 -1 1 0.0148 0.0000 -1.0000 1.0000 -0.0278 0.0559 0.0073
 0 1 -1 0.0148 -0.0000 1.0000 -1.0000 0.0278 -0.0559 -0.0073
 0 -1 -1 0.0581 0.0000 -1.0000 -1.0000 0.0535 0.0244 0.0252
 0 1 1 0.0581 -0.0000 1.0000 1.0000 -0.0535 -0.0244 -0.0252
 1 0 -1 0.1464 1.0000 0.0000 -1.0000 0.0821 0.0109 -0.0434
 -1 0 1 0.1464 -1.0000 -0.0000 1.0000 -0.0821 -0.0109 0.0434

_iucr_refine_instructions_details
;
TITL 16srv003 in P-1
CELL 0.71073 10.479225 16.160249 16.462656 87.5044 75.4382 76.3651
ZERR 2 0.000811 0.000987 0.000811 0.0045 0.0053 0.0059
LATT 1
SFAC C H F N P Ru
UNIT 126 94 12 12 6 2
SADI 0.005 P3 F1 P3 F2A P3 F2 P3 F3A P3 F3 P3 F4A P3 F4 P3 F5A P3 F5 P3 F6
SADI 0.005 P3 F1 P3 F6 P3 F3 P3 F4B P3 F4A P3 F4 P3 F5B P3 F5A P3 F5 P3 F2B =
 P3 F2A P3 F2 P3 F3B P3 F3A

L.S. 9
PLAN  5
TEMP -153.15
CONF C6 N2 C5 N1
CONF C4 C5 N2 C6
CONF C5 N2 C6 N3
CONF C7 C6 N2 C5
CONF C14 N4 C13 N3
CONF C12 C13 N4 C14
CONF C13 N4 C14 N5
CONF C15 C14 N4 C13
CONF C32 C31 P1 Ru1
CONF C36 C31 P1 Ru1
CONF C32 C31 P1 C41
CONF C36 C31 P1 C41
CONF C32 C31 P1 C51
CONF C36 C31 P1 C51
CONF C42 C41 P1 Ru1
CONF C46 C41 P1 Ru1
CONF C42 C41 P1 C31
CONF C46 C41 P1 C31
CONF C42 C41 P1 C51
CONF C46 C41 P1 C51
CONF C52 C51 P1 Ru1
CONF C56 C51 P1 Ru1
CONF C52 C51 P1 C31
CONF C56 C51 P1 C31
CONF C52 C51 P1 C41
CONF C56 C51 P1 C41
CONF C62 C61 P2 Ru1
CONF C66 C61 P2 Ru1
CONF C62 C61 P2 C71
CONF C66 C61 P2 C71
CONF C62 C61 P2 C81
CONF C66 C61 P2 C81
CONF C82 C81 P2 Ru1
CONF C86 C81 P2 Ru1
CONF C82 C81 P2 C61
CONF C86 C81 P2 C61
CONF C82 C81 P2 C71
CONF C86 C81 P2 C71
CONF C72 C71 P2 Ru1
CONF C76 C71 P2 Ru1
CONF C72 C71 P2 C61
CONF C76 C71 P2 C61
CONF C72 C71 P2 C81
CONF C76 C71 P2 C81
CONN 18 P3
BOND $h
fmap 2 53
acta 
OMIT -2 58
OMIT 1 0 0
OMIT 1 1 0
OMIT 1 0 1
OMIT 1 1 1
WGHT 0.036
FVAR 1.87048


Ru1   6     0.49238  0.23492  0.76104  11.00000  0.01763  0.01598  0.01922 =
 -0.00013 -0.00654 -0.00315 
P1    5     0.37168  0.26154  0.90723  11.00000  0.01894  0.01921  0.01872 =
 -0.00044 -0.00524 -0.00338 
P2    5     0.60968  0.22046  0.61419  11.00000  0.01859  0.01949  0.01828 =
 -0.00005 -0.00539 -0.00442 
N1    4     0.30992  0.22589  0.73214  11.00000  0.01843  0.01643  0.01888 =
 0.00107 -0.00528 -0.00370 
N2    4     0.36798  0.07127  0.71036  11.00000  0.02027  0.01962  0.02153 =
 -0.00194 -0.00527 -0.00400 
N3    4     0.53753  0.10656  0.76978  11.00000  0.01752  0.01662  0.01972 =
 0.00131 -0.00690 -0.00414 
N4    4     0.74811  0.08331  0.81270  11.00000  0.02419  0.01959  0.02682 =
 0.00241 -0.01202 -0.00591 
N5    4     0.66690  0.23682  0.80383  11.00000  0.01594  0.01875  0.02047 =
 0.00036 -0.00517 -0.00524 
N6    4     0.44973  0.36162  0.74077  11.00000  0.01661  0.02196  0.01986 =
 0.00099 -0.00631 -0.00593 
C1    1     0.21093  0.29738  0.73267  11.00000  0.02330  0.01943  0.02313 =
 -0.00225 -0.00592 -0.00318 
AFIX 43
H1    2     0.22617  0.34848  0.74736  11.00000 -1.20000 
AFIX 0
C2    1     0.09011  0.30017  0.71324  11.00000  0.02069  0.02541  0.03035 =
 -0.00108 -0.00923  0.00139 
AFIX 43
H2    2     0.02726  0.35162  0.71377  11.00000 -1.20000 
AFIX 0
C3    1     0.06374  0.22443  0.69274  11.00000  0.02022  0.03271  0.02992 =
 0.00062 -0.01015 -0.00629 
AFIX 43
H3    2    -0.01619  0.22391  0.67808  11.00000 -1.20000 
AFIX 0
C4    1     0.15832  0.15116  0.69479  11.00000  0.02054  0.02733  0.03331 =
 -0.00257 -0.00943 -0.00867 
AFIX 43
H4    2     0.14095  0.09969  0.68311  11.00000 -1.20000 
AFIX 0
C5    1     0.28193  0.15094  0.71409  11.00000  0.02021  0.02026  0.01815 =
 -0.00169 -0.00593 -0.00361 
C6    1     0.47924  0.05343  0.73582  11.00000  0.02248  0.01768  0.01755 =
 0.00052 -0.00507 -0.00606 
C7    1     0.56208 -0.03413  0.73225  11.00000  0.02526  0.01610  0.01932 =
 0.00464 -0.00447 -0.00379 
C8    1     0.55238 -0.10991  0.70023  11.00000  0.02715  0.02279  0.02869 =
 -0.00487 -0.00673 -0.00735 
AFIX 43
H8    2     0.48232 -0.11204  0.67573  11.00000 -1.20000 
AFIX 0
C9    1     0.65089 -0.18190  0.70624  11.00000  0.03768  0.01678  0.03318 =
 0.00006 -0.00791 -0.00896 
AFIX 43
H9    2     0.64792 -0.23334  0.68441  11.00000 -1.20000 
AFIX 0
C10   1     0.75451 -0.17939  0.74417  11.00000  0.03413  0.01834  0.03919 =
 0.00434 -0.00760 -0.00153 
AFIX 43
H10   2     0.81730 -0.22948  0.74912  11.00000 -1.20000 
AFIX 0
C11   1     0.76584 -0.10366  0.77468  11.00000  0.03074  0.02335  0.03329 =
 0.00404 -0.01359 -0.00454 
AFIX 43
H11   2     0.83576 -0.10162  0.79934  11.00000 -1.20000 
AFIX 0
C12   1     0.66902 -0.03130  0.76697  11.00000  0.02491  0.01830  0.02331 =
 0.00114 -0.00801 -0.00142 
C13   1     0.65548  0.05917  0.78643  11.00000  0.02135  0.02062  0.02038 =
 0.00303 -0.00529 -0.00388 
C14   1     0.74835  0.16617  0.82801  11.00000  0.01596  0.02407  0.02147 =
 0.00081 -0.00457 -0.00430 
C15   1     0.84298  0.17398  0.87283  11.00000  0.02386  0.02487  0.02916 =
 0.00419 -0.01274 -0.00375 
AFIX 43
H15   2     0.89677  0.12500  0.88924  11.00000 -1.20000 
AFIX 0
C16   1     0.85787  0.25214  0.89295  11.00000  0.02391  0.03442  0.02720 =
 0.00250 -0.01236 -0.01181 
AFIX 43
H16   2     0.91866  0.25696  0.92405  11.00000 -1.20000 
AFIX 0
C17   1     0.77880  0.32367  0.86514  11.00000  0.02798  0.02541  0.02745 =
 0.00073 -0.00923 -0.01312 
AFIX 43
H17   2     0.78732  0.37789  0.87583  11.00000 -1.20000 
AFIX 0
C18   1     0.68793  0.31309  0.82164  11.00000  0.02045  0.01916  0.02328 =
 0.00282 -0.00764 -0.00554 
AFIX 43
H18   2     0.63681  0.36180  0.80292  11.00000 -1.20000 
AFIX 0
C19   1     0.41894  0.43264  0.72806  11.00000  0.02057  0.02460  0.02241 =
 0.00058 -0.00856 -0.00752 
C20   1     0.37165  0.52230  0.71756  11.00000  0.02706  0.01947  0.02236 =
 0.00158 -0.00901 -0.00493 
C21   1     0.24247  0.55487  0.70654  11.00000  0.03230  0.02943  0.04542 =
 0.01070 -0.01833 -0.01467 
AFIX 43
H21   2     0.18810  0.51825  0.70197  11.00000 -1.20000 
AFIX 0
C22   1     0.19494  0.64138  0.70237  11.00000  0.03452  0.02983  0.05050 =
 0.01026 -0.01831 -0.00226 
AFIX 43
H22   2     0.10796  0.66285  0.69534  11.00000 -1.20000 
AFIX 0
C23   1     0.27453  0.69731  0.70847  11.00000  0.03983  0.02059  0.02449 =
 0.00578 -0.00580 -0.00401 
C24   1     0.40447  0.66415  0.71623  11.00000  0.04491  0.02499  0.04310 =
 0.00169 -0.01012 -0.01662 
AFIX 43
H24   2     0.46023  0.70082  0.71771  11.00000 -1.20000 
AFIX 0
C25   1     0.45386  0.57714  0.72187  11.00000  0.02803  0.02658  0.04144 =
 0.00159 -0.00964 -0.00985 
AFIX 43
H25   2     0.54110  0.55574  0.72847  11.00000 -1.20000 
AFIX 0
C26   1     0.22412  0.78771  0.70593  11.00000  0.05434  0.02754  0.03635 =
 0.00736 -0.00576 -0.00758 
C27   1     0.18365  0.86189  0.70586  11.00000  0.09091  0.02829  0.06537 =
 0.00606 -0.01357 -0.00718 
AFIX 163
H27   2     0.15158  0.92067  0.70580  11.00000 -1.20000 
AFIX 0
C31   1     0.47175  0.21883  0.98276  11.00000  0.02030  0.02817  0.01750 =
 -0.00006 -0.00201 -0.00490 
C32   1     0.51854  0.13007  0.98089  11.00000  0.02941  0.02940  0.02572 =
 0.00153 -0.00827 -0.00638 
AFIX 43
H32   2     0.49833  0.09780  0.94247  11.00000 -1.20000 
AFIX 0
C33   1     0.59378  0.08974  1.03476  11.00000  0.02910  0.03871  0.02925 =
 0.00930 -0.00598 -0.00103 
AFIX 43
H33   2     0.62415  0.03077  1.03247  11.00000 -1.20000 
AFIX 0
C34   1     0.62418  0.13689  1.09227  11.00000  0.03143  0.06399  0.03117 =
 0.01709 -0.01301 -0.00668 
AFIX 43
H34   2     0.67680  0.11011  1.12796  11.00000 -1.20000 
AFIX 0
C35   1     0.57607  0.22348  1.09619  11.00000  0.06177  0.06523  0.02975 =
 0.00466 -0.02663 -0.02759 
AFIX 43
H35   2     0.59587  0.25507  1.13535  11.00000 -1.20000 
AFIX 0
C36   1     0.49859  0.26516  1.04324  11.00000  0.04435  0.03565  0.02344 =
 -0.00061 -0.01291 -0.01189 
AFIX 43
H36   2     0.46469  0.32383  1.04810  11.00000 -1.20000 
AFIX 0
C41   1     0.22345  0.21827  0.95521  11.00000  0.01866  0.02592  0.02309 =
 0.00033 -0.00688 -0.00358 
C42   1     0.21006  0.14235  0.92508  11.00000  0.02455  0.02687  0.02349 =
 0.00358 -0.00964 -0.00483 
AFIX 43
H42   2     0.26748  0.11862  0.87470  11.00000 -1.20000 
AFIX 0
C43   1     0.11194  0.10196  0.96956  11.00000  0.02782  0.02873  0.03925 =
 0.00531 -0.01520 -0.00956 
AFIX 43
H43   2     0.10471  0.05089  0.94925  11.00000 -1.20000 
AFIX 0
C44   1     0.02406  0.13723  1.04446  11.00000  0.02368  0.04159  0.03667 =
 0.01069 -0.00850 -0.01096 
AFIX 43
H44   2    -0.04192  0.10996  1.07402  11.00000 -1.20000 
AFIX 0
C45   1     0.03530  0.21336  1.07490  11.00000  0.02523  0.03973  0.02385 =
 0.00440 -0.00472 -0.00357 
AFIX 43
H45   2    -0.02394  0.23765  1.12452  11.00000 -1.20000 
AFIX 0
C46   1     0.13551  0.25313  1.03087  11.00000  0.02667  0.02901  0.02225 =
 0.00102 -0.00706 -0.00284 
AFIX 43
H46   2     0.14413  0.30344  1.05197  11.00000 -1.20000 
AFIX 0
C51   1     0.30968  0.37639  0.92578  11.00000  0.02583  0.02347  0.01805 =
 -0.00459 -0.00378 -0.00318 
C52   1     0.18037  0.41699  0.91806  11.00000  0.02711  0.02602  0.02209 =
 -0.00317 -0.00417 -0.00195 
AFIX 43
H52   2     0.12159  0.38446  0.91083  11.00000 -1.20000 
AFIX 0
C53   1     0.13787  0.50516  0.92097  11.00000  0.02941  0.03024  0.02998 =
 0.00086 -0.00601  0.00517 
AFIX 43
H53   2     0.05102  0.53088  0.91590  11.00000 -1.20000 
AFIX 0
C54   1     0.22356  0.55532  0.93137  11.00000  0.04937  0.01965  0.03039 =
 -0.00487 -0.01099 -0.00037 
AFIX 43
H54   2     0.19426  0.61435  0.93420  11.00000 -1.20000 
AFIX 0
C55   1     0.35257  0.51642  0.93743  11.00000  0.04520  0.02545  0.02980 =
 -0.00529 -0.01047 -0.00827 
AFIX 43
H55   2     0.41113  0.54956  0.94361  11.00000 -1.20000 
AFIX 0
C56   1     0.39624  0.42846  0.93444  11.00000  0.02748  0.03000  0.02373 =
 -0.00506 -0.00667 -0.00516 
AFIX 43
H56   2     0.48402  0.40340  0.93820  11.00000 -1.20000 
AFIX 0
C61   1     0.67962  0.11286  0.57021  11.00000  0.02152  0.02229  0.01881 =
 -0.00020 -0.00044 -0.00081 
C62   1     0.78929  0.06386  0.59806  11.00000  0.02574  0.02749  0.02251 =
 0.00054 -0.00442 -0.00482 
AFIX 43
H62   2     0.82149  0.08689  0.63752  11.00000 -1.20000 
AFIX 0
C63   1     0.85028 -0.01793  0.56795  11.00000  0.02789  0.02652  0.03367 =
 0.00310  0.00011  0.00477 
AFIX 43
H63   2     0.92246 -0.04959  0.58761  11.00000 -1.20000 
AFIX 0
C64   1     0.80485 -0.05321  0.50869  11.00000  0.03840  0.02644  0.03106 =
 -0.00797 -0.00067 -0.00489 
AFIX 43
H64   2     0.84563 -0.10853  0.48869  11.00000 -1.20000 
AFIX 0
C65   1     0.69826 -0.00531  0.47963  11.00000  0.03429  0.02812  0.03519 =
 -0.01187 -0.00610 -0.00748 
AFIX 43
H65   2     0.66722 -0.02871  0.43982  11.00000 -1.20000 
AFIX 0
C66   1     0.63701  0.07701  0.50890  11.00000  0.02485  0.02839  0.02907 =
 -0.00460 -0.00967 -0.00349 
AFIX 43
H66   2     0.56677  0.10883  0.48760  11.00000 -1.20000 
AFIX 0
C71   1     0.49585  0.27707  0.55147  11.00000  0.02331  0.02296  0.01710 =
 -0.00119 -0.00361 -0.00428 
C72   1     0.39047  0.24454  0.53768  11.00000  0.02657  0.02391  0.01911 =
 0.00096 -0.00595 -0.00527 
AFIX 43
H72   2     0.38205  0.19058  0.55672  11.00000 -1.20000 
AFIX 0
C73   1     0.29891  0.29143  0.49623  11.00000  0.02362  0.03767  0.03109 =
 -0.00069 -0.01057 -0.00788 
AFIX 43
H73   2     0.23058  0.26841  0.48653  11.00000 -1.20000 
AFIX 0
C74   1     0.30818  0.37307  0.46881  11.00000  0.03439  0.03748  0.03630 =
 0.01154 -0.01932 -0.00529 
AFIX 43
H74   2     0.24671  0.40469  0.44067  11.00000 -1.20000 
AFIX 0
C75   1     0.40926  0.40617  0.48392  11.00000  0.04307  0.03261  0.03930 =
 0.01337 -0.02273 -0.01345 
AFIX 43
H75   2     0.41420  0.46133  0.46742  11.00000 -1.20000 
AFIX 0
C76   1     0.50326  0.35920  0.52302  11.00000  0.03171  0.02967  0.02864 =
 0.00121 -0.01345 -0.00963 
AFIX 43
H76   2     0.57286  0.38222  0.53073  11.00000 -1.20000 
AFIX 0
C81   1     0.75711  0.26810  0.57432  11.00000  0.01928  0.02476  0.02490 =
 0.00304 -0.00889 -0.00473 
C82   1     0.76624  0.34106  0.61194  11.00000  0.02141  0.02729  0.02677 =
 0.00585 -0.00815 -0.00746 
AFIX 43
H82   2     0.70594  0.36091  0.66279  11.00000 -1.20000 
AFIX 0
C83   1     0.86538  0.38482  0.57393  11.00000  0.02753  0.03083  0.03253 =
 0.00617 -0.01055 -0.00853 
AFIX 43
H83   2     0.87062  0.43395  0.59905  11.00000 -1.20000 
AFIX 0
C84   1     0.95510  0.35481  0.49918  11.00000  0.02638  0.04389  0.03829 =
 0.01320 -0.00590 -0.01430 
AFIX 43
H84   2     1.01977  0.38454  0.47295  11.00000 -1.20000 
AFIX 0
C85   1     0.94965  0.28048  0.46273  11.00000  0.02273  0.04765  0.02745 =
 0.00102  0.00353 -0.00497 
AFIX 43
H85   2     1.01298  0.25920  0.41335  11.00000 -1.20000 
AFIX 0
C86   1     0.85046  0.23796  0.49951  11.00000  0.02348  0.03134  0.03023 =
 0.00090 -0.00428 -0.00571 
AFIX 43
H86   2     0.84601  0.18879  0.47408  11.00000 -1.20000 
AFIX 0

P3    5     0.17110  0.44301  0.22289  11.00000  0.03128  0.02226  0.02974 =
 0.00237 -0.01245 -0.00671 
F1    3     0.23632  0.51318  0.25241  11.00000  0.03932  0.03336  0.05381 =
 0.00272 -0.02091 -0.01672 
PART 1
F2    3     0.11012  0.41923  0.31702  10.50000  0.04465 
PART 0
PART 2
F2A   3     0.06420  0.45157  0.31353  10.35000  0.02976 
PART 0
PART 3
F2B   3     0.03084  0.48548  0.28846  10.15000  0.04278 
PART 0
PART 1
F3    3     0.30548  0.36888  0.22130  10.50000  0.03358 
PART 0
PART 2
F3A   3     0.27543  0.37472  0.26155  10.35000  0.02529 
PART 0
PART 3
F3B   3     0.20463  0.38554  0.29980  10.15000  0.02834 
PART 0
PART 1
F4    3     0.23524  0.45829  0.12584  10.50000  0.04988 
PART 0
PART 2
F4A   3     0.27973  0.44686  0.13579  10.35000  0.03619 
PART 0
PART 3
F4B   3     0.30437  0.39616  0.15563  10.15000  0.06206 
PART 0
PART 1
F5    3     0.03909  0.51457  0.22148  10.50000  0.03465 
PART 0
PART 2
F5A   3     0.06711  0.51744  0.18875  10.35000  0.01528 
PART 0
PART 3
F5B   3     0.11617  0.49940  0.15099  10.15000  0.05963 
PART 0
F6    3     0.10415  0.37387  0.19405  11.00000  0.06022  0.02682  0.06673 =
 -0.00246 -0.03969 -0.01034 
HKLF 4

END
;

data_2c_16srv002
_audit_creation_date              2016-01-05
_audit_creation_method
;
Olex2 1.2-beta
(compiled 2015.11.20 svn.r3248 for OlexSys, GUI svn.r5133)
;

_publ_requested_journal           'Inorg.Chem.'
_publ_section_title
;
Light activated release of nitrile ligands from
trans-RU(L)(PPh~3~)~2~(nitrile) complexes
;

_publ_contact_author_name         'Dmitry Yufit'
_publ_contact_author_address
;
Department of Chemistry
Durham University
South Rd.
Durham
DH1 3LE
UK
;
_publ_contact_author_email        'd.s.yufit@durham.ac.uk'


_publ_contact_letter
;
The CIF file contains data for the structure 2c from
the paper 

"Light activated release of nitrile ligands from
trans-RU(L)(PPh~3~)~2~(nitrile) complexes"

by R.J.Davidson, Y-T. Hsu, D.S.Yufit and A.Beeby

The paper will be submitted to Inorg.Chem. 
;
loop_
_publ_author_name
_publ_author_address
'Davidson, Ross J.'
;
Department of Chemistry
Durham University
South Rd.
Durham
DH1 3LE
UK
;
'Hsu, Yu-Ting'
;
Department of Chemistry
Durham University
South Rd.
Durham
DH1 3LE
UK
;
'Yufit, Dmitry S.'
;
Department of Chemistry
Durham University
South Rd.
Durham
DH1 3LE
UK
;
'Beeby, Andrew'
;
Department of Chemistry
Durham University
South Rd.
Durham
DH1 3LE
UK
;

_publ_section_references
;
Dolomanov, O.V., Bourhis, L.J., Gildea, R.J, Howard, J.A.K. & Puschmann, H.
 (2009), J. Appl. Cryst. 42, 339-341.

Palatinus, L. & Chapuis, G. (2007). J. Appl. Cryst., 40, 786-790;
Palatinus, L. & van der Lee, A. (2008). J. Appl. Cryst. 41, 975-984;
Palatinus, L., Prathapa, S. J. & van Smaalen, S. (2012). J. Appl. Cryst. 45,
 575-580.

Sheldrick, G.M. (2008). Acta Cryst. A64, 112-122.
;
_chemical_name_common             ?
_chemical_name_systematic
;
 ? 
;
_chemical_formula_moiety          'C68 H52 N3 O P2 Ru, 2(C H2 Cl2), F6 P'
_chemical_formula_sum             'C70 H56 Cl4 F6 N3 O P3 Ru'
_chemical_formula_weight          1404.96
_chemical_melting_point           ?
_chemical_oxdiff_formula          'C68 H52 F6 N3 O1 P3 Ru1 Cl4'
loop_
  _atom_type_symbol
  _atom_type_description
  _atom_type_scat_dispersion_real
  _atom_type_scat_dispersion_imag
  _atom_type_scat_source
 'C' 'C' 0.0033 0.0016 'International Tables Vol C Tables 4.2.6.8 and 6.1.1.4'
 'H' 'H' 0.0000 0.0000 'International Tables Vol C Tables 4.2.6.8 and 6.1.1.4'
 'Cl' 'Cl' 0.1484 0.1585 'International Tables Vol C Tables 4.2.6.8 and 6.1.1.4'
 'F' 'F' 0.0171 0.0103 'International Tables Vol C Tables 4.2.6.8 and 6.1.1.4'
 'N' 'N' 0.0061 0.0033 'International Tables Vol C Tables 4.2.6.8 and 6.1.1.4'
 'O' 'O' 0.0106 0.0060 'International Tables Vol C Tables 4.2.6.8 and 6.1.1.4'
 'P' 'P' 0.1023 0.0942 'International Tables Vol C Tables 4.2.6.8 and 6.1.1.4'
 'Ru' 'Ru' -1.2594 0.8363
 'International Tables Vol C Tables 4.2.6.8 and 6.1.1.4'

_space_group_crystal_system       'triclinic'
_space_group_IT_number            2
_space_group_name_H-M_alt         'P -1'
_space_group_name_Hall            '-P 1'
loop_
  _space_group_symop_id
  _space_group_symop_operation_xyz
 1 'x, y, z'
 2 '-x, -y, -z'

_cell_length_a                    13.7311(6)
_cell_length_b                    14.6261(7)
_cell_length_c                    18.3134(7)
_cell_angle_alpha                 105.532(4)
_cell_angle_beta                  93.753(4)
_cell_angle_gamma                 115.148(4)
_cell_volume                      3139.2(2)
_cell_formula_units_Z             2
_cell_measurement_reflns_used     11669
_cell_measurement_temperature     120.0
_cell_measurement_theta_max       32.9420
_cell_measurement_theta_min       2.3930
_exptl_absorpt_coefficient_mu     0.562
_exptl_absorpt_correction_T_max   0.930
_exptl_absorpt_correction_T_min   0.812
_exptl_absorpt_correction_type    analytical
_exptl_absorpt_process_details
;
CrysAlisPro, Agilent Technologies,
Version 1.171.36.32 (release 02-08-2013 CrysAlis171 .NET)
(compiled Aug  2 2013,16:46:58)
Analytical numeric absorption correction using a multifaceted crystal
			model based on expressions derived by R.C. Clark & J.S. Reid.
(Clark, R. C. & Reid, J. S. (1995). Acta Cryst. A51, 887-897)
;
_exptl_crystal_colour             'clear dark orange'
_exptl_crystal_colour_lustre      clear
_exptl_crystal_colour_modifier    dark
_exptl_crystal_colour_primary     orange
_exptl_crystal_density_diffrn     1.486
_exptl_crystal_density_meas       ?
_exptl_crystal_density_method     'not measured'
_exptl_crystal_description        irregular
_exptl_crystal_F_000              1432
_exptl_crystal_size_max           0.49
_exptl_crystal_size_mid           0.4
_exptl_crystal_size_min           0.19
_exptl_special_details
;
 ? 
;
_diffrn_reflns_av_R_equivalents   0.0384
_diffrn_reflns_av_unetI/netI      0.0560
_diffrn_reflns_limit_h_max        18
_diffrn_reflns_limit_h_min        -18
_diffrn_reflns_limit_k_max        19
_diffrn_reflns_limit_k_min        -19
_diffrn_reflns_limit_l_max        24
_diffrn_reflns_limit_l_min        -24
_diffrn_reflns_number             39400
_diffrn_reflns_theta_full         29.00
_diffrn_reflns_theta_max          29.00
_diffrn_reflns_theta_min          2.39
_diffrn_ambient_temperature       120.0
_diffrn_detector_area_resol_mean  16.1511
_diffrn_measured_fraction_theta_full 0.999
_diffrn_measured_fraction_theta_max 0.999
_diffrn_measurement_details
;
#__ type_ start__ end____ width___ exp.time_
  1 omega  -37.00   45.00   1.0000    7.5000
omega____ theta____ kappa____ phi______ frames
    -       28.9587  -57.0000   90.0000 82

#__ type_ start__ end____ width___ exp.time_
  2 omega   44.00  106.00   1.0000    7.5000
omega____ theta____ kappa____ phi______ frames
    -       28.9587 -178.0000  120.0000 62

#__ type_ start__ end____ width___ exp.time_
  3 omega   11.00   71.00   1.0000    7.5000
omega____ theta____ kappa____ phi______ frames
    -       28.9587 -100.0000 -150.0000 60

#__ type_ start__ end____ width___ exp.time_
  4 omega   44.00   70.00   1.0000    7.5000
omega____ theta____ kappa____ phi______ frames
    -       28.9587 -100.0000  -30.0000 26

#__ type_ start__ end____ width___ exp.time_
  5 omega   -1.00   29.00   1.0000    7.5000
omega____ theta____ kappa____ phi______ frames
    -       28.9587   77.0000  120.0000 30

#__ type_ start__ end____ width___ exp.time_
  6 omega   11.00   98.00   1.0000    7.5000
omega____ theta____ kappa____ phi______ frames
    -       28.9587   57.0000  -30.0000 87

#__ type_ start__ end____ width___ exp.time_
  7 omega  -44.00   66.00   1.0000    7.5000
omega____ theta____ kappa____ phi______ frames
    -       28.9587  -19.0000  150.0000 110

#__ type_ start__ end____ width___ exp.time_
  8 omega  -40.00  -15.00   1.0000    7.5000
omega____ theta____ kappa____ phi______ frames
    -       28.9587  -57.0000  -90.0000 25

#__ type_ start__ end____ width___ exp.time_
  9 omega    9.00   98.00   1.0000    7.5000
omega____ theta____ kappa____ phi______ frames
    -       28.9587   57.0000 -150.0000 89
;
_diffrn_measurement_device_type   'Xcalibur, Sapphire3'
_diffrn_measurement_method        '\w scans'
_diffrn_orient_matrix_UB_11       0.0243531000
_diffrn_orient_matrix_UB_12       0.0082467000
_diffrn_orient_matrix_UB_13       -0.0321737000
_diffrn_orient_matrix_UB_21       -0.0213537000
_diffrn_orient_matrix_UB_22       -0.0560338000
_diffrn_orient_matrix_UB_23       -0.0174850000
_diffrn_orient_matrix_UB_31       -0.0484875000
_diffrn_orient_matrix_UB_32       -0.0025607000
_diffrn_orient_matrix_UB_33       -0.0186112000
_diffrn_radiation_monochromator   graphite
_diffrn_radiation_type            MoK\a
_diffrn_radiation_wavelength      0.71073
_diffrn_source                    'Enhance (Mo) X-ray Source'
_diffrn_standards_decay_%         ?
_diffrn_standards_interval_count  ?
_diffrn_standards_interval_time   ?
_diffrn_standards_number          ?
_reflns_number_gt                 13318
_reflns_number_total              16668
_reflns_odcompleteness_completeness 99.97
_reflns_odcompleteness_iscentric  1
_reflns_odcompleteness_theta      31.44
_reflns_threshold_expression      >2sigma(I)
_computing_cell_refinement
;
CrysAlisPro, Agilent Technologies,
Version 1.171.36.32 (release 02-08-2013 CrysAlis171 .NET)
(compiled Aug  2 2013,16:46:58)
;
_computing_data_collection
;
CrysAlisPro, Agilent Technologies,
Version 1.171.36.32 (release 02-08-2013 CrysAlis171 .NET)
(compiled Aug  2 2013,16:46:58)
;
_computing_data_reduction
;
CrysAlisPro, Agilent Technologies,
Version 1.171.36.32 (release 02-08-2013 CrysAlis171 .NET)
(compiled Aug  2 2013,16:46:58)
;
_computing_molecular_graphics     'Olex2 (Dolomanov et al., 2009)'
_computing_publication_material   'Olex2 (Dolomanov et al., 2009)'
_computing_structure_refinement   'XL (Sheldrick, 2008)'
_computing_structure_solution
;
Superflip (Palatinus & Chapuis, 2007;Palatinus & van der Lee, 2008;
Palatinus et al., 2012)
;
_refine_diff_density_max          1.717
_refine_diff_density_min          -1.839
_refine_diff_density_rms          0.106
_refine_ls_extinction_coef        ?
_refine_ls_extinction_method      none
_refine_ls_goodness_of_fit_ref    1.029
_refine_ls_hydrogen_treatment     constr
_refine_ls_matrix_type            full
_refine_ls_number_parameters      767
_refine_ls_number_reflns          16668
_refine_ls_number_restraints      51
_refine_ls_R_factor_all           0.0744
_refine_ls_R_factor_gt            0.0571
_refine_ls_restrained_S_all       1.029
_refine_ls_shift/su_max           0.001
_refine_ls_shift/su_mean          0.000
_refine_ls_structure_factor_coef  Fsqd
_refine_ls_weighting_details
'calc w=1/[\s^2^(Fo^2^)+(0.0600P)^2^+6.8000P] where P=(Fo^2^+2Fc^2^)/3'
_refine_ls_weighting_scheme       calc
_refine_ls_wR_factor_gt           0.1344
_refine_ls_wR_factor_ref          0.1471
_refine_special_details
;
 Refinement of F^2^ against ALL reflections.  The weighted R-factor wR and 
 goodness of fit S are based on F^2^, conventional R-factors R are based 
 on F, with F set to zero for negative F^2^. The threshold expression of 
 F^2^ > 2sigma(F^2^) is used only for calculating R-factors(gt) etc. and is 
 not relevant to the choice of reflections for refinement.  R-factors based 
 on F^2^ are statistically about twice as large as those based on F, and R- 
 factors based on ALL data will be even larger. 
;
_olex2_refinement_description
;
1. Fixed Uiso
 At 1.2 times of:
  All C(H) groups, All C(H,H) groups
 At 1.5 times of:
  All C(H,H,H) groups
2. Restrained distances
 Cl5-C3S \\sim Cl3-C2S \\sim Cl6-C3S \\sim Cl4-C2S
 with sigma of 0.005
 P3-F1 \\sim P3-F2 \\sim P3-F2A \\sim P3-F3 \\sim P3-F3A \\sim P3-F6 \\sim
P3-F4 \\sim P3-F4A \\sim P3-F5 \\sim P3-
 F5A
 with sigma of 0.005
3. Others
 Fixed Sof: Cl3(0.5) Cl4(0.5) C2S(0.5) H2SA(0.5) H2SB(0.5) Cl5(0.5) Cl6(0.5)
 C3S(0.5) H3SA(0.5) H3SB(0.5) F2(0.7) F2A(0.3) F3(0.7) F3A(0.3) F4(0.7)
 F4A(0.3) F5(0.7) F5A(0.3)
4.a Secondary CH2 refined with riding coordinates:
 C1S(H1SA,H1SB), C2S(H2SA,H2SB), C3S(H3SA,H3SB)
4.b Aromatic/amide H refined with riding coordinates:
 C1(H1), C2(H2), C3(H3), C4(H4), C7(H7), C9(H9), C13(H13), C14(H14), C15(H15),
 C16(H16), C18(H18), C19(H19), C21(H21), C22(H22), C26(H26), C27(H27), C29(H29),
  C30(H30), C42(H42), C43(H43), C44(H44), C45(H45), C46(H46), C52(H52),
 C53(H53), C54(H54), C55(H55), C56(H56), C62(H62), C63(H63), C64(H64), C65(H65),
  C66(H66), C72(H72), C73(H73), C74(H74), C75(H75), C76(H76), C82(H82),
 C83(H83), C84(H84), C85(H85), C86(H86), C92(H92), C93(H93), C94(H94), C95(H95),
  C96(H96)
4.c Idealised Me refined as rotating group:
 C23(H23A,H23B,H23C)
4.d :
 C32(H32)
;
_atom_sites_solution_hydrogens    geom
_atom_sites_solution_primary      direct
_atom_sites_solution_secondary    difmap
loop_
  _atom_site_label
  _atom_site_type_symbol
  _atom_site_fract_x
  _atom_site_fract_y
  _atom_site_fract_z
  _atom_site_U_iso_or_equiv
  _atom_site_adp_type
  _atom_site_occupancy
  _atom_site_calc_flag
  _atom_site_disorder_assembly
  _atom_site_disorder_group
  _atom_site_refinement_flags_posn
 Ru1 Ru 0.034203(18) 0.812535(18) 0.265276(13) 0.01472(7) Uani 1 d . . .
 P1 P 0.09057(6) 0.71320(6) 0.32684(4) 0.01629(15) Uani 1 d . . .
 P2 P -0.02462(6) 0.92184(6) 0.21763(4) 0.01609(15) Uani 1 d . . .
 O1 O 0.74899(19) 1.1187(2) 0.05185(14) 0.0289(5) Uani 1 d . . .
 N1 N -0.0125(2) 0.6977(2) 0.14983(14) 0.0184(5) Uani 1 d . . .
 N2 N 0.17338(19) 0.86557(19) 0.22493(14) 0.0153(5) Uani 1 d . . .
 N3 N -0.1075(2) 0.7480(2) 0.30051(14) 0.0186(5) Uani 1 d . . .
 C1 C -0.1117(3) 0.6161(3) 0.11253(19) 0.0240(6) Uani 1 d . . .
 H1 H -0.1679 0.5994 0.1400 0.029 Uiso 1 calc . . R
 C2 C -0.1345(3) 0.5558(3) 0.0354(2) 0.0297(7) Uani 1 d . . .
 H2 H -0.2042 0.4994 0.0120 0.036 Uiso 1 calc . . R
 C3 C -0.0521(3) 0.5805(3) -0.00643(19) 0.0287(7) Uani 1 d . . .
 H3 H -0.0660 0.5423 -0.0587 0.034 Uiso 1 calc . . R
 C4 C 0.0515(3) 0.6635(3) 0.03095(18) 0.0243(6) Uani 1 d . . .
 H4 H 0.1084 0.6809 0.0040 0.029 Uiso 1 calc . . R
 C5 C 0.0698(2) 0.7203(2) 0.10906(17) 0.0186(6) Uani 1 d . . .
 C6 C 0.1758(2) 0.8119(2) 0.15250(17) 0.0171(5) Uani 1 d . . .
 C7 C 0.2706(2) 0.8471(2) 0.12323(17) 0.0197(6) Uani 1 d . . .
 H7 H 0.2719 0.8088 0.0741 0.024 Uiso 1 calc . . R
 C8 C 0.3645(2) 0.9406(2) 0.16777(17) 0.0184(6) Uani 1 d . . .
 C9 C 0.3598(2) 0.9930(2) 0.24189(17) 0.0185(6) Uani 1 d . . .
 H9 H 0.4217 1.0542 0.2730 0.022 Uiso 1 calc . . R
 C10 C 0.2632(2) 0.9551(2) 0.27030(16) 0.0168(5) Uani 1 d . . .
 C11 C 0.2421(2) 1.0045(2) 0.34406(17) 0.0177(6) Uani 1 d . . .
 C12 C 0.1330(2) 0.9522(2) 0.35672(16) 0.0169(5) Uani 1 d . . .
 C13 C 0.1122(2) 1.0080(2) 0.42404(17) 0.0193(6) Uani 1 d . . .
 H13 H 0.0423 0.9783 0.4348 0.023 Uiso 1 calc . . R
 C14 C 0.1916(3) 1.1056(3) 0.47529(18) 0.0233(6) Uani 1 d . . .
 H14 H 0.1732 1.1398 0.5186 0.028 Uiso 1 calc . . R
 C15 C 0.2974(3) 1.1526(3) 0.46297(19) 0.0275(7) Uani 1 d . . .
 H15 H 0.3505 1.2170 0.4982 0.033 Uiso 1 calc . . R
 C16 C 0.3227(3) 1.1017(3) 0.39692(18) 0.0232(6) Uani 1 d . . .
 H16 H 0.3935 1.1323 0.3877 0.028 Uiso 1 calc . . R
 C17 C 0.4639(2) 0.9844(2) 0.13489(17) 0.0188(6) Uani 1 d . . .
 C18 C 0.5271(2) 1.0949(2) 0.15345(18) 0.0218(6) Uani 1 d . . .
 H18 H 0.5065 1.1409 0.1866 0.026 Uiso 1 calc . . R
 C19 C 0.6196(3) 1.1366(3) 0.12317(19) 0.0238(6) Uani 1 d . . .
 H19 H 0.6598 1.2102 0.1348 0.029 Uiso 1 calc . . R
 C20 C 0.6528(2) 1.0688(3) 0.07540(18) 0.0216(6) Uani 1 d . . .
 C21 C 0.5897(3) 0.9590(3) 0.05428(18) 0.0225(6) Uani 1 d . . .
 H21 H 0.6106 0.9135 0.0210 0.027 Uiso 1 calc . . R
 C22 C 0.4950(2) 0.9174(3) 0.08317(18) 0.0206(6) Uani 1 d . . .
 H22 H 0.4516 0.8438 0.0678 0.025 Uiso 1 calc . . R
 C23 C 0.7915(3) 1.0523(3) 0.0100(2) 0.0332(8) Uani 1 d . . .
 H23A H 0.7415 1.0058 -0.0384 0.050 Uiso 1 calc . . GR
 H23B H 0.8002 1.0102 0.0397 0.050 Uiso 1 calc . . GR
 H23C H 0.8615 1.0959 0.0006 0.050 Uiso 1 calc . . GR
 C24 C -0.1900(2) 0.7052(3) 0.31811(18) 0.0210(6) Uani 1 d . . .
 C25 C -0.2941(2) 0.6603(3) 0.34041(18) 0.0210(6) Uani 1 d . . .
 C26 C -0.3123(3) 0.5992(3) 0.3890(2) 0.0347(8) Uani 1 d . . .
 H26 H -0.2571 0.5853 0.4074 0.042 Uiso 1 calc . . R
 C27 C -0.4137(3) 0.5589(3) 0.4098(3) 0.0390(9) Uani 1 d . . .
 H27 H -0.4267 0.5174 0.4421 0.047 Uiso 1 calc . . R
 C28 C -0.4961(3) 0.5802(3) 0.3828(2) 0.0269(7) Uani 1 d . . .
 C29 C -0.4774(3) 0.6402(3) 0.3335(2) 0.0280(7) Uani 1 d . . .
 H29 H -0.5329 0.6533 0.3146 0.034 Uiso 1 calc . . R
 C30 C -0.3770(3) 0.6807(3) 0.3122(2) 0.0265(7) Uani 1 d . . .
 H30 H -0.3646 0.7214 0.2793 0.032 Uiso 1 calc . . R
 C31 C -0.5992(3) 0.5463(3) 0.4086(2) 0.0378(9) Uani 1 d . . .
 C32 C -0.6819(4) 0.5257(4) 0.4314(3) 0.0568(13) Uani 1 d . . .
 H32 H -0.7471 0.5095 0.4493 0.068 Uiso 1 calc . . R
 C41 C 0.2378(2) 0.7717(2) 0.36655(18) 0.0199(6) Uani 1 d . . .
 C42 C 0.3103(3) 0.7857(3) 0.31549(19) 0.0218(6) Uani 1 d . . .
 H42 H 0.2827 0.7629 0.2626 0.026 Uiso 1 calc . . R
 C43 C 0.4233(3) 0.8332(3) 0.3430(2) 0.0287(7) Uani 1 d . . .
 H43 H 0.4707 0.8430 0.3086 0.034 Uiso 1 calc . . R
 C44 C 0.4650(3) 0.8659(3) 0.4213(2) 0.0352(8) Uani 1 d . . .
 H44 H 0.5405 0.8981 0.4397 0.042 Uiso 1 calc . . R
 C45 C 0.3941(3) 0.8507(3) 0.4726(2) 0.0379(9) Uani 1 d . . .
 H45 H 0.4223 0.8716 0.5253 0.045 Uiso 1 calc . . R
 C46 C 0.2811(3) 0.8045(3) 0.4457(2) 0.0289(7) Uani 1 d . . .
 H46 H 0.2341 0.7953 0.4804 0.035 Uiso 1 calc . . R
 C51 C 0.0544(3) 0.5756(2) 0.26865(18) 0.0207(6) Uani 1 d . . .
 C52 C 0.1269(3) 0.5312(3) 0.2663(2) 0.0290(7) Uani 1 d . . .
 H52 H 0.1994 0.5731 0.2931 0.035 Uiso 1 calc . . R
 C53 C 0.0905(3) 0.4243(3) 0.2239(3) 0.0384(9) Uani 1 d . . .
 H53 H 0.1391 0.3953 0.2224 0.046 Uiso 1 calc . . R
 C54 C -0.0170(3) 0.3607(3) 0.1838(2) 0.0392(9) Uani 1 d . . .
 H54 H -0.0404 0.2893 0.1556 0.047 Uiso 1 calc . . R
 C55 C -0.0895(3) 0.4034(3) 0.1858(2) 0.0331(8) Uani 1 d . . .
 H55 H -0.1619 0.3608 0.1588 0.040 Uiso 1 calc . . R
 C56 C -0.0546(3) 0.5098(3) 0.22802(19) 0.0257(7) Uani 1 d . . .
 H56 H -0.1041 0.5379 0.2294 0.031 Uiso 1 calc . . R
 C61 C 0.0282(2) 0.6904(3) 0.40998(18) 0.0199(6) Uani 1 d . . .
 C62 C -0.0175(3) 0.5914(3) 0.42151(19) 0.0246(6) Uani 1 d . . .
 H62 H -0.0198 0.5322 0.3848 0.030 Uiso 1 calc . . R
 C63 C -0.0599(3) 0.5804(3) 0.4876(2) 0.0312(8) Uani 1 d . . .
 H63 H -0.0912 0.5137 0.4942 0.037 Uiso 1 calc . . R
 C64 C -0.0557(3) 0.6681(3) 0.5434(2) 0.0326(8) Uani 1 d . . .
 H64 H -0.0822 0.6607 0.5880 0.039 Uiso 1 calc . . R
 C65 C -0.0120(4) 0.7663(3) 0.5323(2) 0.0370(9) Uani 1 d . . .
 H65 H -0.0101 0.8252 0.5692 0.044 Uiso 1 calc . . R
 C66 C 0.0295(3) 0.7772(3) 0.4659(2) 0.0324(8) Uani 1 d . . .
 H66 H 0.0585 0.8436 0.4587 0.039 Uiso 1 calc . . R
 C71 C 0.0876(2) 1.0517(2) 0.22401(17) 0.0195(6) Uani 1 d . . .
 C72 C 0.1699(2) 1.0573(3) 0.18149(17) 0.0209(6) Uani 1 d . . .
 H72 H 0.1641 0.9951 0.1465 0.025 Uiso 1 calc . . R
 C73 C 0.2604(3) 1.1549(3) 0.19088(19) 0.0247(7) Uani 1 d . . .
 H73 H 0.3133 1.1573 0.1612 0.030 Uiso 1 calc . . R
 C74 C 0.2721(3) 1.2482(3) 0.2440(2) 0.0342(8) Uani 1 d . . .
 H74 H 0.3331 1.3132 0.2508 0.041 Uiso 1 calc . . R
 C75 C 0.1916(4) 1.2433(3) 0.2868(2) 0.0409(10) Uani 1 d . . .
 H75 H 0.1989 1.3054 0.3229 0.049 Uiso 1 calc . . R
 C76 C 0.0999(3) 1.1466(3) 0.2763(2) 0.0313(8) Uani 1 d . . .
 H76 H 0.0458 1.1452 0.3047 0.038 Uiso 1 calc . . R
 C81 C -0.0989(2) 0.8589(2) 0.11624(17) 0.0192(6) Uani 1 d . . .
 C82 C -0.0595(3) 0.8886(3) 0.05372(18) 0.0218(6) Uani 1 d . . .
 H82 H 0.0091 0.9468 0.0620 0.026 Uiso 1 calc . . R
 C83 C -0.1224(3) 0.8315(3) -0.02144(19) 0.0282(7) Uani 1 d . . .
 H83 H -0.0949 0.8508 -0.0630 0.034 Uiso 1 calc . . R
 C84 C -0.2257(3) 0.7460(3) -0.03407(19) 0.0303(7) Uani 1 d . . .
 H84 H -0.2676 0.7083 -0.0841 0.036 Uiso 1 calc . . R
 C85 C -0.2664(3) 0.7169(3) 0.0277(2) 0.0346(8) Uani 1 d . . .
 H85 H -0.3363 0.6604 0.0193 0.042 Uiso 1 calc . . R
 C86 C -0.2033(3) 0.7717(3) 0.1019(2) 0.0295(7) Uani 1 d . . .
 H86 H -0.2305 0.7505 0.1430 0.035 Uiso 1 calc . . R
 C91 C -0.1252(2) 0.9594(2) 0.26136(17) 0.0195(6) Uani 1 d . . .
 C92 C -0.1495(2) 0.9487(3) 0.33212(18) 0.0206(6) Uani 1 d . . .
 H92 H -0.1144 0.9219 0.3591 0.025 Uiso 1 calc . . R
 C93 C -0.2266(3) 0.9780(3) 0.3627(2) 0.0262(7) Uani 1 d . . .
 H93 H -0.2419 0.9709 0.4102 0.031 Uiso 1 calc . . R
 C94 C -0.2801(3) 1.0172(3) 0.3233(2) 0.0273(7) Uani 1 d . . .
 H94 H -0.3315 1.0363 0.3439 0.033 Uiso 1 calc . . R
 C95 C -0.2568(3) 1.0278(4) 0.2530(2) 0.0368(9) Uani 1 d . . .
 H95 H -0.2929 1.0539 0.2260 0.044 Uiso 1 calc . . R
 C96 C -0.1796(3) 0.9998(3) 0.2223(2) 0.0355(9) Uani 1 d . . .
 H96 H -0.1640 1.0080 0.1751 0.043 Uiso 1 calc . . R
 Cl1 Cl 0.53259(10) 0.74131(10) 0.15428(7) 0.0523(3) Uani 1 d . . .
 Cl2 Cl 0.31905(9) 0.57076(12) 0.15131(7) 0.0631(4) Uani 1 d . . .
 C1S C 0.4432(4) 0.6031(4) 0.1185(3) 0.0507(11) Uiso 1 d . . .
 H1SA H 0.4275 0.5795 0.0624 0.061 Uiso 1 calc . . R
 H1SB H 0.4792 0.5653 0.1349 0.061 Uiso 1 calc . . R
 Cl3 Cl 0.7895(3) 0.3007(3) 0.3732(2) 0.0822(10) Uiso 0.50 d A 2 D
 Cl4 Cl 0.5768(3) 0.3012(3) 0.35725(19) 0.0673(8) Uiso 0.50 d A 2 D
 C2S C 0.7045(5) 0.3413(9) 0.3299(6) 0.054(2) Uiso 0.50 d A 2 D
 H2SA H 0.7414 0.4186 0.3440 0.065 Uiso 0.50 calc A 2 R
 H2SB H 0.6927 0.3118 0.2741 0.065 Uiso 0.50 calc A 2 R
 Cl5 Cl 0.8316(3) 0.3021(2) 0.36520(16) 0.0564(6) Uiso 0.50 d B 1 D
 Cl6 Cl 0.6165(3) 0.2938(2) 0.37144(17) 0.0614(7) Uiso 0.50 d B 1 D
 C3S C 0.7243(5) 0.3161(8) 0.3214(5) 0.047(2) Uiso 0.50 d B 1 D
 H3SA H 0.6959 0.2660 0.2690 0.057 Uiso 0.50 calc B 1 R
 H3SB H 0.7527 0.3877 0.3182 0.057 Uiso 0.50 calc B 1 R
 P3 P 0.57579(7) 0.39915(7) 0.12877(5) 0.02543(18) Uiso 1 d . . D
 F1 F 0.6628(2) 0.3753(2) 0.08412(15) 0.0496(6) Uiso 1 d C . D
 F2 F 0.6591(3) 0.5232(2) 0.16641(19) 0.0410(8) Uiso 0.70 d C 1 D
 F2A F 0.6771(6) 0.4858(7) 0.1973(4) 0.065(3) Uiso 0.30 d C 2 D
 F3 F 0.6204(3) 0.3729(4) 0.1988(2) 0.0575(10) Uiso 0.70 d C 1 D
 F3A F 0.5511(9) 0.3100(7) 0.1691(6) 0.067(3) Uiso 0.30 d C 2 D
 F4 F 0.4881(3) 0.2757(2) 0.0914(2) 0.0476(9) Uiso 0.70 d C 1 D
 F4A F 0.4871(8) 0.3080(8) 0.0544(5) 0.076(3) Uiso 0.30 d C 2 D
 F5 F 0.5275(3) 0.4239(3) 0.05903(18) 0.0460(8) Uiso 0.70 d C 1 D
 F5A F 0.6078(10) 0.4840(8) 0.0837(6) 0.077(3) Uiso 0.30 d C 2 D
 F6 F 0.4893(2) 0.4229(2) 0.17383(15) 0.0519(6) Uiso 1 d C . D

loop_
  _atom_site_aniso_label
  _atom_site_aniso_U_11
  _atom_site_aniso_U_22
  _atom_site_aniso_U_33
  _atom_site_aniso_U_23
  _atom_site_aniso_U_13
  _atom_site_aniso_U_12
 Ru1 0.01226(11) 0.01527(12) 0.01421(11) 0.00467(8) 0.00344(8) 0.00418(9)
 P1 0.0151(3) 0.0151(3) 0.0178(3) 0.0061(3) 0.0045(3) 0.0056(3)
 P2 0.0151(3) 0.0187(4) 0.0140(3) 0.0061(3) 0.0036(3) 0.0069(3)
 O1 0.0216(11) 0.0306(13) 0.0325(13) 0.0096(11) 0.0152(10) 0.0092(10)
 N1 0.0172(12) 0.0171(12) 0.0171(12) 0.0051(10) 0.0033(9) 0.0048(10)
 N2 0.0143(11) 0.0148(11) 0.0154(11) 0.0052(9) 0.0043(9) 0.0050(9)
 N3 0.0180(12) 0.0200(12) 0.0169(12) 0.0065(10) 0.0043(9) 0.0076(10)
 C1 0.0172(14) 0.0220(15) 0.0251(16) 0.0054(13) 0.0045(12) 0.0036(12)
 C2 0.0240(16) 0.0251(17) 0.0251(16) -0.0009(13) -0.0008(13) 0.0043(14)
 C3 0.0290(17) 0.0246(17) 0.0200(15) -0.0022(13) 0.0008(13) 0.0073(14)
 C4 0.0239(15) 0.0222(15) 0.0206(15) 0.0027(12) 0.0051(12) 0.0077(13)
 C5 0.0174(13) 0.0179(14) 0.0191(14) 0.0061(11) 0.0062(11) 0.0066(11)
 C6 0.0170(13) 0.0169(14) 0.0180(13) 0.0063(11) 0.0044(11) 0.0078(11)
 C7 0.0216(14) 0.0205(15) 0.0182(14) 0.0060(12) 0.0062(11) 0.0106(12)
 C8 0.0160(13) 0.0186(14) 0.0212(14) 0.0083(12) 0.0050(11) 0.0071(11)
 C9 0.0153(13) 0.0186(14) 0.0176(13) 0.0049(11) 0.0025(10) 0.0050(11)
 C10 0.0137(12) 0.0169(13) 0.0167(13) 0.0044(11) 0.0016(10) 0.0050(11)
 C11 0.0159(13) 0.0182(14) 0.0170(13) 0.0054(11) 0.0021(10) 0.0065(11)
 C12 0.0175(13) 0.0188(14) 0.0147(13) 0.0066(11) 0.0028(10) 0.0081(11)
 C13 0.0184(13) 0.0212(15) 0.0197(14) 0.0073(12) 0.0051(11) 0.0098(12)
 C14 0.0290(16) 0.0236(16) 0.0162(14) 0.0034(12) 0.0049(12) 0.0130(13)
 C15 0.0254(16) 0.0241(16) 0.0196(15) -0.0001(13) 0.0009(12) 0.0043(13)
 C16 0.0174(14) 0.0226(15) 0.0204(15) 0.0032(12) 0.0006(11) 0.0038(12)
 C17 0.0159(13) 0.0217(15) 0.0186(14) 0.0076(12) 0.0051(11) 0.0076(12)
 C18 0.0184(14) 0.0196(15) 0.0239(15) 0.0030(12) 0.0087(12) 0.0074(12)
 C19 0.0185(14) 0.0207(15) 0.0277(16) 0.0072(13) 0.0079(12) 0.0051(12)
 C20 0.0150(13) 0.0277(16) 0.0217(14) 0.0096(13) 0.0066(11) 0.0083(12)
 C21 0.0220(15) 0.0247(16) 0.0227(15) 0.0069(13) 0.0076(12) 0.0125(13)
 C22 0.0204(14) 0.0199(15) 0.0219(14) 0.0071(12) 0.0061(11) 0.0091(12)
 C23 0.0293(17) 0.048(2) 0.0333(19) 0.0191(17) 0.0205(15) 0.0226(17)
 C24 0.0185(14) 0.0211(15) 0.0219(15) 0.0064(12) 0.0036(11) 0.0084(12)
 C25 0.0157(13) 0.0200(15) 0.0237(15) 0.0078(12) 0.0061(11) 0.0044(12)
 C26 0.0247(17) 0.042(2) 0.049(2) 0.0298(19) 0.0142(16) 0.0169(16)
 C27 0.0320(19) 0.044(2) 0.052(2) 0.035(2) 0.0200(18) 0.0141(18)
 C28 0.0188(15) 0.0221(16) 0.0282(17) 0.0017(13) 0.0073(12) 0.0026(13)
 C29 0.0185(15) 0.0333(19) 0.0308(17) 0.0075(15) 0.0039(13) 0.0126(14)
 C30 0.0224(15) 0.0303(18) 0.0265(16) 0.0128(14) 0.0044(13) 0.0098(14)
 C31 0.0251(18) 0.037(2) 0.038(2) 0.0046(17) 0.0108(15) 0.0062(16)
 C32 0.031(2) 0.062(3) 0.054(3) 0.007(2) 0.019(2) 0.007(2)
 C41 0.0174(14) 0.0168(14) 0.0236(15) 0.0063(12) 0.0027(11) 0.0065(12)
 C42 0.0211(14) 0.0211(15) 0.0259(15) 0.0095(13) 0.0048(12) 0.0110(12)
 C43 0.0201(15) 0.0265(17) 0.0403(19) 0.0116(15) 0.0085(14) 0.0108(14)
 C44 0.0198(16) 0.0315(19) 0.045(2) 0.0058(16) -0.0030(15) 0.0084(15)
 C45 0.0291(19) 0.042(2) 0.0300(19) 0.0035(16) -0.0054(15) 0.0121(17)
 C46 0.0257(16) 0.0360(19) 0.0234(16) 0.0091(14) 0.0030(13) 0.0133(15)
 C51 0.0222(14) 0.0156(14) 0.0228(15) 0.0072(12) 0.0081(12) 0.0064(12)
 C52 0.0252(16) 0.0217(16) 0.0361(19) 0.0063(14) 0.0081(14) 0.0089(14)
 C53 0.039(2) 0.0233(18) 0.055(2) 0.0086(17) 0.0145(18) 0.0180(16)
 C54 0.046(2) 0.0182(17) 0.041(2) 0.0028(15) 0.0126(18) 0.0081(16)
 C55 0.0299(18) 0.0210(17) 0.0325(18) 0.0049(14) 0.0027(14) 0.0004(14)
 C56 0.0247(16) 0.0196(15) 0.0281(16) 0.0080(13) 0.0041(13) 0.0062(13)
 C61 0.0190(14) 0.0219(15) 0.0226(15) 0.0111(12) 0.0071(11) 0.0101(12)
 C62 0.0245(15) 0.0242(16) 0.0275(16) 0.0116(13) 0.0091(13) 0.0109(13)
 C63 0.0335(18) 0.0296(18) 0.0381(19) 0.0205(16) 0.0187(15) 0.0141(15)
 C64 0.041(2) 0.038(2) 0.0329(18) 0.0230(16) 0.0242(16) 0.0218(17)
 C65 0.057(2) 0.034(2) 0.0331(19) 0.0160(16) 0.0256(18) 0.0269(19)
 C66 0.050(2) 0.0240(17) 0.0305(18) 0.0158(15) 0.0216(16) 0.0180(16)
 C71 0.0213(14) 0.0201(14) 0.0156(13) 0.0080(11) 0.0038(11) 0.0070(12)
 C72 0.0203(14) 0.0228(15) 0.0183(14) 0.0085(12) 0.0024(11) 0.0078(12)
 C73 0.0212(15) 0.0282(17) 0.0237(15) 0.0130(13) 0.0037(12) 0.0080(13)
 C74 0.0340(19) 0.0227(17) 0.0309(18) 0.0082(15) 0.0071(15) -0.0001(15)
 C75 0.051(2) 0.0218(18) 0.034(2) 0.0025(15) 0.0162(18) 0.0060(17)
 C76 0.0362(19) 0.0228(17) 0.0274(17) 0.0045(14) 0.0141(15) 0.0080(15)
 C81 0.0179(13) 0.0216(15) 0.0178(14) 0.0057(12) 0.0011(11) 0.0095(12)
 C82 0.0215(14) 0.0256(16) 0.0199(14) 0.0089(12) 0.0048(12) 0.0115(13)
 C83 0.0307(17) 0.0342(19) 0.0191(15) 0.0086(14) 0.0050(13) 0.0145(15)
 C84 0.0332(18) 0.0324(19) 0.0182(15) 0.0015(13) -0.0057(13) 0.0144(15)
 C85 0.0246(17) 0.035(2) 0.0311(19) 0.0091(16) -0.0036(14) 0.0045(15)
 C86 0.0221(16) 0.0317(18) 0.0240(16) 0.0099(14) 0.0000(13) 0.0031(14)
 C91 0.0179(13) 0.0228(15) 0.0177(14) 0.0056(12) 0.0048(11) 0.0096(12)
 C92 0.0204(14) 0.0236(15) 0.0213(14) 0.0091(12) 0.0066(11) 0.0118(12)
 C93 0.0265(16) 0.0317(18) 0.0270(16) 0.0147(14) 0.0129(13) 0.0154(14)
 C94 0.0249(16) 0.0302(18) 0.0302(17) 0.0070(14) 0.0086(13) 0.0170(14)
 C95 0.046(2) 0.055(3) 0.0305(19) 0.0176(18) 0.0115(16) 0.039(2)
 C96 0.052(2) 0.056(2) 0.0247(17) 0.0231(17) 0.0177(16) 0.041(2)
 Cl1 0.0641(7) 0.0567(7) 0.0550(7) 0.0331(6) 0.0141(6) 0.0355(6)
 Cl2 0.0377(6) 0.0902(10) 0.0374(6) -0.0047(6) 0.0021(4) 0.0238(6)

_geom_special_details
;
 All esds (except the esd in the dihedral angle between two l.s. planes) 
 are estimated using the full covariance matrix.  The cell esds are taken 
 into account individually in the estimation of esds in distances, angles 
 and torsion angles; correlations between esds in cell parameters are only 
 used when they are defined by crystal symmetry.  An approximate (isotropic) 
 treatment of cell esds is used for estimating esds involving l.s. planes. 
;
loop_
  _geom_bond_atom_site_label_1
  _geom_bond_atom_site_label_2
  _geom_bond_distance
  _geom_bond_site_symmetry_2
  _geom_bond_publ_flag
 Ru1 P1 2.3875(8) . ?
 Ru1 P2 2.3921(8) . ?
 Ru1 N1 2.170(2) . ?
 Ru1 N2 2.008(2) . ?
 Ru1 N3 2.005(2) . ?
 Ru1 C12 2.082(3) . ?
 P1 C41 1.830(3) . ?
 P1 C51 1.834(3) . ?
 P1 C61 1.834(3) . ?
 P2 C71 1.835(3) . ?
 P2 C81 1.837(3) . ?
 P2 C91 1.845(3) . ?
 O1 C20 1.374(4) . ?
 O1 C23 1.418(4) . ?
 N1 C1 1.344(4) . ?
 N1 C5 1.367(4) . ?
 N2 C6 1.359(4) . ?
 N2 C10 1.355(4) . ?
 N3 C24 1.155(4) . ?
 C1 H1 0.9300 . ?
 C1 C2 1.383(5) . ?
 C2 H2 0.9300 . ?
 C2 C3 1.382(5) . ?
 C3 H3 0.9300 . ?
 C3 C4 1.388(5) . ?
 C4 H4 0.9300 . ?
 C4 C5 1.392(4) . ?
 C5 C6 1.472(4) . ?
 C6 C7 1.384(4) . ?
 C7 H7 0.9300 . ?
 C7 C8 1.402(4) . ?
 C8 C9 1.390(4) . ?
 C8 C17 1.485(4) . ?
 C9 H9 0.9300 . ?
 C9 C10 1.399(4) . ?
 C10 C11 1.462(4) . ?
 C11 C12 1.431(4) . ?
 C11 C16 1.404(4) . ?
 C12 C13 1.404(4) . ?
 C13 H13 0.9300 . ?
 C13 C14 1.390(4) . ?
 C14 H14 0.9300 . ?
 C14 C15 1.382(5) . ?
 C15 H15 0.9300 . ?
 C15 C16 1.390(5) . ?
 C16 H16 0.9300 . ?
 C17 C18 1.398(4) . ?
 C17 C22 1.397(4) . ?
 C18 H18 0.9300 . ?
 C18 C19 1.382(4) . ?
 C19 H19 0.9300 . ?
 C19 C20 1.388(4) . ?
 C20 C21 1.385(5) . ?
 C21 H21 0.9300 . ?
 C21 C22 1.390(4) . ?
 C22 H22 0.9300 . ?
 C23 H23A 0.9600 . ?
 C23 H23B 0.9600 . ?
 C23 H23C 0.9600 . ?
 C24 C25 1.436(4) . ?
 C25 C26 1.384(5) . ?
 C25 C30 1.395(4) . ?
 C26 H26 0.9300 . ?
 C26 C27 1.388(5) . ?
 C27 H27 0.9300 . ?
 C27 C28 1.390(5) . ?
 C28 C29 1.382(5) . ?
 C28 C31 1.446(5) . ?
 C29 H29 0.9300 . ?
 C29 C30 1.380(5) . ?
 C30 H30 0.9300 . ?
 C31 C32 1.179(6) . ?
 C32 H32 0.9300 . ?
 C41 C42 1.400(4) . ?
 C41 C46 1.398(4) . ?
 C42 H42 0.9300 . ?
 C42 C43 1.391(4) . ?
 C43 H43 0.9300 . ?
 C43 C44 1.381(5) . ?
 C44 H44 0.9300 . ?
 C44 C45 1.388(6) . ?
 C45 H45 0.9300 . ?
 C45 C46 1.392(5) . ?
 C46 H46 0.9300 . ?
 C51 C52 1.398(5) . ?
 C51 C56 1.403(4) . ?
 C52 H52 0.9300 . ?
 C52 C53 1.390(5) . ?
 C53 H53 0.9300 . ?
 C53 C54 1.381(6) . ?
 C54 H54 0.9300 . ?
 C54 C55 1.381(6) . ?
 C55 H55 0.9300 . ?
 C55 C56 1.386(5) . ?
 C56 H56 0.9300 . ?
 C61 C62 1.394(4) . ?
 C61 C66 1.394(5) . ?
 C62 H62 0.9300 . ?
 C62 C63 1.395(5) . ?
 C63 H63 0.9300 . ?
 C63 C64 1.386(5) . ?
 C64 H64 0.9300 . ?
 C64 C65 1.380(5) . ?
 C65 H65 0.9300 . ?
 C65 C66 1.396(5) . ?
 C66 H66 0.9300 . ?
 C71 C72 1.401(4) . ?
 C71 C76 1.392(5) . ?
 C72 H72 0.9300 . ?
 C72 C73 1.394(4) . ?
 C73 H73 0.9300 . ?
 C73 C74 1.385(5) . ?
 C74 H74 0.9300 . ?
 C74 C75 1.385(5) . ?
 C75 H75 0.9300 . ?
 C75 C76 1.390(5) . ?
 C76 H76 0.9300 . ?
 C81 C82 1.393(4) . ?
 C81 C86 1.403(4) . ?
 C82 H82 0.9300 . ?
 C82 C83 1.398(4) . ?
 C83 H83 0.9300 . ?
 C83 C84 1.387(5) . ?
 C84 H84 0.9300 . ?
 C84 C85 1.383(5) . ?
 C85 H85 0.9300 . ?
 C85 C86 1.383(5) . ?
 C86 H86 0.9300 . ?
 C91 C92 1.392(4) . ?
 C91 C96 1.396(5) . ?
 C92 H92 0.9300 . ?
 C92 C93 1.396(4) . ?
 C93 H93 0.9300 . ?
 C93 C94 1.380(5) . ?
 C94 H94 0.9300 . ?
 C94 C95 1.379(5) . ?
 C95 H95 0.9300 . ?
 C95 C96 1.390(5) . ?
 C96 H96 0.9300 . ?
 Cl1 C1S 1.760(5) . ?
 Cl2 C1S 1.758(5) . ?
 C1S H1SA 0.9700 . ?
 C1S H1SB 0.9700 . ?
 Cl3 C2S 1.751(5) . ?
 Cl4 C2S 1.751(5) . ?
 C2S H2SA 0.9700 . ?
 C2S H2SB 0.9700 . ?
 Cl5 C3S 1.745(5) . ?
 Cl6 C3S 1.750(5) . ?
 C3S H3SA 0.9700 . ?
 C3S H3SB 0.9700 . ?
 P3 F1 1.596(2) . ?
 P3 F2 1.593(3) . ?
 P3 F2A 1.593(4) . ?
 P3 F3 1.590(3) . ?
 P3 F3A 1.591(4) . ?
 P3 F4 1.600(3) . ?
 P3 F4A 1.596(4) . ?
 P3 F5 1.594(3) . ?
 P3 F5A 1.597(4) . ?
 P3 F6 1.593(2) . ?

loop_
  _geom_angle_atom_site_label_1
  _geom_angle_atom_site_label_2
  _geom_angle_atom_site_label_3
  _geom_angle
  _geom_angle_site_symmetry_1
  _geom_angle_site_symmetry_3
  _geom_angle_publ_flag
 P1 Ru1 P2 173.53(3) . . ?
 N1 Ru1 P1 94.93(7) . . ?
 N1 Ru1 P2 91.09(7) . . ?
 N2 Ru1 P1 92.17(7) . . ?
 N2 Ru1 P2 91.47(7) . . ?
 N2 Ru1 N1 77.42(9) . . ?
 N2 Ru1 C12 79.71(10) . . ?
 N3 Ru1 P1 85.83(7) . . ?
 N3 Ru1 P2 90.90(8) . . ?
 N3 Ru1 N1 98.77(10) . . ?
 N3 Ru1 N2 175.54(10) . . ?
 N3 Ru1 C12 104.25(11) . . ?
 C12 Ru1 P1 90.17(8) . . ?
 C12 Ru1 P2 85.21(8) . . ?
 C12 Ru1 N1 156.72(11) . . ?
 C41 P1 Ru1 116.44(10) . . ?
 C41 P1 C51 103.61(14) . . ?
 C41 P1 C61 103.00(14) . . ?
 C51 P1 Ru1 116.84(11) . . ?
 C61 P1 Ru1 114.27(10) . . ?
 C61 P1 C51 100.52(14) . . ?
 C71 P2 Ru1 113.98(10) . . ?
 C71 P2 C81 106.25(14) . . ?
 C71 P2 C91 102.45(14) . . ?
 C81 P2 Ru1 113.78(10) . . ?
 C81 P2 C91 99.02(14) . . ?
 C91 P2 Ru1 119.47(10) . . ?
 C20 O1 C23 116.7(3) . . ?
 C1 N1 Ru1 128.7(2) . . ?
 C1 N1 C5 117.7(3) . . ?
 C5 N1 Ru1 113.26(19) . . ?
 C6 N2 Ru1 119.61(19) . . ?
 C10 N2 Ru1 119.28(19) . . ?
 C10 N2 C6 121.1(2) . . ?
 C24 N3 Ru1 176.1(3) . . ?
 N1 C1 H1 118.3 . . ?
 N1 C1 C2 123.4(3) . . ?
 C2 C1 H1 118.3 . . ?
 C1 C2 H2 120.5 . . ?
 C3 C2 C1 118.9(3) . . ?
 C3 C2 H2 120.5 . . ?
 C2 C3 H3 120.6 . . ?
 C2 C3 C4 118.9(3) . . ?
 C4 C3 H3 120.6 . . ?
 C3 C4 H4 120.3 . . ?
 C3 C4 C5 119.5(3) . . ?
 C5 C4 H4 120.3 . . ?
 N1 C5 C4 121.6(3) . . ?
 N1 C5 C6 115.1(3) . . ?
 C4 C5 C6 123.2(3) . . ?
 N2 C6 C5 114.4(2) . . ?
 N2 C6 C7 120.7(3) . . ?
 C7 C6 C5 124.8(3) . . ?
 C6 C7 H7 120.1 . . ?
 C6 C7 C8 119.9(3) . . ?
 C8 C7 H7 120.1 . . ?
 C7 C8 C17 120.6(3) . . ?
 C9 C8 C7 118.0(3) . . ?
 C9 C8 C17 121.4(3) . . ?
 C8 C9 H9 119.5 . . ?
 C8 C9 C10 120.9(3) . . ?
 C10 C9 H9 119.5 . . ?
 N2 C10 C9 119.4(3) . . ?
 N2 C10 C11 112.7(2) . . ?
 C9 C10 C11 127.8(3) . . ?
 C12 C11 C10 116.4(3) . . ?
 C16 C11 C10 121.4(3) . . ?
 C16 C11 C12 122.1(3) . . ?
 C11 C12 Ru1 111.8(2) . . ?
 C13 C12 Ru1 133.2(2) . . ?
 C13 C12 C11 114.8(3) . . ?
 C12 C13 H13 118.6 . . ?
 C14 C13 C12 122.8(3) . . ?
 C14 C13 H13 118.6 . . ?
 C13 C14 H14 119.4 . . ?
 C15 C14 C13 121.1(3) . . ?
 C15 C14 H14 119.4 . . ?
 C14 C15 H15 120.6 . . ?
 C14 C15 C16 118.7(3) . . ?
 C16 C15 H15 120.6 . . ?
 C11 C16 H16 119.8 . . ?
 C15 C16 C11 120.3(3) . . ?
 C15 C16 H16 119.8 . . ?
 C18 C17 C8 120.3(3) . . ?
 C22 C17 C8 121.4(3) . . ?
 C22 C17 C18 118.2(3) . . ?
 C17 C18 H18 119.6 . . ?
 C19 C18 C17 120.8(3) . . ?
 C19 C18 H18 119.6 . . ?
 C18 C19 H19 120.0 . . ?
 C18 C19 C20 120.1(3) . . ?
 C20 C19 H19 120.0 . . ?
 O1 C20 C19 115.3(3) . . ?
 O1 C20 C21 124.6(3) . . ?
 C21 C20 C19 120.1(3) . . ?
 C20 C21 H21 120.2 . . ?
 C20 C21 C22 119.5(3) . . ?
 C22 C21 H21 120.2 . . ?
 C17 C22 H22 119.5 . . ?
 C21 C22 C17 121.1(3) . . ?
 C21 C22 H22 119.5 . . ?
 O1 C23 H23A 109.5 . . ?
 O1 C23 H23B 109.5 . . ?
 O1 C23 H23C 109.5 . . ?
 H23A C23 H23B 109.5 . . ?
 H23A C23 H23C 109.5 . . ?
 H23B C23 H23C 109.5 . . ?
 N3 C24 C25 174.9(3) . . ?
 C26 C25 C24 121.6(3) . . ?
 C26 C25 C30 120.4(3) . . ?
 C30 C25 C24 118.0(3) . . ?
 C25 C26 H26 120.3 . . ?
 C25 C26 C27 119.4(3) . . ?
 C27 C26 H26 120.3 . . ?
 C26 C27 H27 119.8 . . ?
 C26 C27 C28 120.4(3) . . ?
 C28 C27 H27 119.8 . . ?
 C27 C28 C31 121.3(3) . . ?
 C29 C28 C27 119.6(3) . . ?
 C29 C28 C31 118.9(3) . . ?
 C28 C29 H29 119.7 . . ?
 C30 C29 C28 120.6(3) . . ?
 C30 C29 H29 119.7 . . ?
 C25 C30 H30 120.2 . . ?
 C29 C30 C25 119.5(3) . . ?
 C29 C30 H30 120.2 . . ?
 C32 C31 C28 175.5(5) . . ?
 C31 C32 H32 180.0 . . ?
 C42 C41 P1 118.5(2) . . ?
 C46 C41 P1 123.0(2) . . ?
 C46 C41 C42 118.6(3) . . ?
 C41 C42 H42 119.6 . . ?
 C43 C42 C41 120.8(3) . . ?
 C43 C42 H42 119.6 . . ?
 C42 C43 H43 120.0 . . ?
 C44 C43 C42 120.0(3) . . ?
 C44 C43 H43 120.0 . . ?
 C43 C44 H44 120.0 . . ?
 C43 C44 C45 120.0(3) . . ?
 C45 C44 H44 120.0 . . ?
 C44 C45 H45 119.9 . . ?
 C44 C45 C46 120.3(3) . . ?
 C46 C45 H45 119.9 . . ?
 C41 C46 H46 119.8 . . ?
 C45 C46 C41 120.3(3) . . ?
 C45 C46 H46 119.8 . . ?
 C52 C51 P1 124.0(2) . . ?
 C52 C51 C56 118.5(3) . . ?
 C56 C51 P1 117.4(2) . . ?
 C51 C52 H52 120.0 . . ?
 C53 C52 C51 120.0(3) . . ?
 C53 C52 H52 120.0 . . ?
 C52 C53 H53 119.6 . . ?
 C54 C53 C52 120.9(4) . . ?
 C54 C53 H53 119.6 . . ?
 C53 C54 H54 120.1 . . ?
 C55 C54 C53 119.8(3) . . ?
 C55 C54 H54 120.1 . . ?
 C54 C55 H55 120.0 . . ?
 C54 C55 C56 120.1(3) . . ?
 C56 C55 H55 120.0 . . ?
 C51 C56 H56 119.6 . . ?
 C55 C56 C51 120.8(3) . . ?
 C55 C56 H56 119.6 . . ?
 C62 C61 P1 123.5(2) . . ?
 C62 C61 C66 118.1(3) . . ?
 C66 C61 P1 118.4(2) . . ?
 C61 C62 H62 119.7 . . ?
 C61 C62 C63 120.6(3) . . ?
 C63 C62 H62 119.7 . . ?
 C62 C63 H63 119.8 . . ?
 C64 C63 C62 120.5(3) . . ?
 C64 C63 H63 119.8 . . ?
 C63 C64 H64 120.2 . . ?
 C65 C64 C63 119.6(3) . . ?
 C65 C64 H64 120.2 . . ?
 C64 C65 H65 120.0 . . ?
 C64 C65 C66 120.0(3) . . ?
 C66 C65 H65 120.0 . . ?
 C61 C66 C65 121.2(3) . . ?
 C61 C66 H66 119.4 . . ?
 C65 C66 H66 119.4 . . ?
 C72 C71 P2 120.5(2) . . ?
 C76 C71 P2 121.5(2) . . ?
 C76 C71 C72 117.8(3) . . ?
 C71 C72 H72 119.5 . . ?
 C73 C72 C71 120.9(3) . . ?
 C73 C72 H72 119.5 . . ?
 C72 C73 H73 119.7 . . ?
 C74 C73 C72 120.6(3) . . ?
 C74 C73 H73 119.7 . . ?
 C73 C74 H74 120.6 . . ?
 C73 C74 C75 118.9(3) . . ?
 C75 C74 H74 120.6 . . ?
 C74 C75 H75 119.6 . . ?
 C74 C75 C76 120.8(4) . . ?
 C76 C75 H75 119.6 . . ?
 C71 C76 H76 119.5 . . ?
 C75 C76 C71 121.1(3) . . ?
 C75 C76 H76 119.5 . . ?
 C82 C81 P2 125.8(2) . . ?
 C82 C81 C86 118.4(3) . . ?
 C86 C81 P2 115.8(2) . . ?
 C81 C82 H82 119.8 . . ?
 C81 C82 C83 120.4(3) . . ?
 C83 C82 H82 119.8 . . ?
 C82 C83 H83 120.0 . . ?
 C84 C83 C82 120.1(3) . . ?
 C84 C83 H83 120.0 . . ?
 C83 C84 H84 120.0 . . ?
 C85 C84 C83 120.0(3) . . ?
 C85 C84 H84 120.0 . . ?
 C84 C85 H85 120.0 . . ?
 C84 C85 C86 120.0(3) . . ?
 C86 C85 H85 120.0 . . ?
 C81 C86 H86 119.5 . . ?
 C85 C86 C81 121.1(3) . . ?
 C85 C86 H86 119.5 . . ?
 C92 C91 P2 122.5(2) . . ?
 C92 C91 C96 118.3(3) . . ?
 C96 C91 P2 119.2(2) . . ?
 C91 C92 H92 119.8 . . ?
 C91 C92 C93 120.3(3) . . ?
 C93 C92 H92 119.8 . . ?
 C92 C93 H93 119.6 . . ?
 C94 C93 C92 120.7(3) . . ?
 C94 C93 H93 119.6 . . ?
 C93 C94 H94 120.3 . . ?
 C95 C94 C93 119.4(3) . . ?
 C95 C94 H94 120.3 . . ?
 C94 C95 H95 119.8 . . ?
 C94 C95 C96 120.3(3) . . ?
 C96 C95 H95 119.8 . . ?
 C91 C96 H96 119.5 . . ?
 C95 C96 C91 120.9(3) . . ?
 C95 C96 H96 119.5 . . ?
 Cl1 C1S H1SA 109.2 . . ?
 Cl1 C1S H1SB 109.2 . . ?
 Cl2 C1S Cl1 112.1(3) . . ?
 Cl2 C1S H1SA 109.2 . . ?
 Cl2 C1S H1SB 109.2 . . ?
 H1SA C1S H1SB 107.9 . . ?
 Cl3 C2S H2SA 109.0 . . ?
 Cl3 C2S H2SB 109.0 . . ?
 Cl4 C2S Cl3 112.9(4) . . ?
 Cl4 C2S H2SA 109.0 . . ?
 Cl4 C2S H2SB 109.0 . . ?
 H2SA C2S H2SB 107.8 . . ?
 Cl5 C3S Cl6 113.0(4) . . ?
 Cl5 C3S H3SA 109.0 . . ?
 Cl5 C3S H3SB 109.0 . . ?
 Cl6 C3S H3SA 109.0 . . ?
 Cl6 C3S H3SB 109.0 . . ?
 H3SA C3S H3SB 107.8 . . ?
 F1 P3 F4 89.55(17) . . ?
 F1 P3 F4A 84.5(4) . . ?
 F1 P3 F5A 79.0(4) . . ?
 F2 P3 F1 92.55(16) . . ?
 F2 P3 F4 177.71(19) . . ?
 F2 P3 F4A 145.6(5) . . ?
 F2 P3 F5 89.28(19) . . ?
 F2 P3 F5A 55.1(5) . . ?
 F2A P3 F1 87.1(4) . . ?
 F2A P3 F2 35.5(4) . . ?
 F2A P3 F4 145.7(4) . . ?
 F2A P3 F4A 171.6(6) . . ?
 F2A P3 F5 124.6(4) . . ?
 F2A P3 F5A 88.2(6) . . ?
 F3 P3 F1 88.38(18) . . ?
 F3 P3 F2 91.7(2) . . ?
 F3 P3 F2A 56.5(4) . . ?
 F3 P3 F3A 36.0(4) . . ?
 F3 P3 F4 89.3(2) . . ?
 F3 P3 F4A 122.4(5) . . ?
 F3 P3 F5 178.3(2) . . ?
 F3 P3 F5A 143.2(5) . . ?
 F3 P3 F6 91.24(18) . . ?
 F3A P3 F1 95.3(4) . . ?
 F3A P3 F2 126.5(4) . . ?
 F3A P3 F2A 92.2(6) . . ?
 F3A P3 F4 54.2(4) . . ?
 F3A P3 F4A 87.9(6) . . ?
 F3A P3 F5 142.7(4) . . ?
 F3A P3 F5A 174.3(6) . . ?
 F3A P3 F6 84.4(4) . . ?
 F4A P3 F4 33.7(4) . . ?
 F4A P3 F5A 90.9(6) . . ?
 F5 P3 F1 92.94(17) . . ?
 F5 P3 F4 89.7(2) . . ?
 F5 P3 F4A 56.8(5) . . ?
 F5 P3 F5A 38.2(4) . . ?
 F5A P3 F4 124.6(5) . . ?
 F6 P3 F1 179.62(15) . . ?
 F6 P3 F2 87.43(16) . . ?
 F6 P3 F2A 92.6(4) . . ?
 F6 P3 F4 90.47(17) . . ?
 F6 P3 F4A 95.7(4) . . ?
 F6 P3 F5 87.44(17) . . ?
 F6 P3 F5A 101.3(4) . . ?

loop_
  _geom_torsion_atom_site_label_1
  _geom_torsion_atom_site_label_2
  _geom_torsion_atom_site_label_3
  _geom_torsion_atom_site_label_4
  _geom_torsion
  _geom_torsion_site_symmetry_1
  _geom_torsion_site_symmetry_2
  _geom_torsion_site_symmetry_3
  _geom_torsion_site_symmetry_4
  _geom_torsion_publ_flag
 N1 C5 C6 N2 -4.9(4) . . . . ?
 C4 C5 C6 N2 171.7(3) . . . . ?
 C4 C5 C6 C7 -5.0(5) . . . . ?
 C7 C6 C5 N1 178.4(3) . . . . ?
 C7 C8 C17 C18 142.8(3) . . . . ?
 C7 C8 C17 C22 -35.2(4) . . . . ?
 C9 C8 C17 C18 -34.3(4) . . . . ?
 C9 C8 C17 C22 147.7(3) . . . . ?
 C9 C10 C11 C12 175.9(3) . . . . ?
 C9 C10 C11 C16 0.1(5) . . . . ?
 C12 C11 C10 N2 0.0(4) . . . . ?
 C16 C11 C10 N2 -175.8(3) . . . . ?
 C19 C20 O1 C23 173.3(3) . . . . ?
 C21 C20 O1 C23 -7.1(5) . . . . ?
 C42 C41 P1 Ru1 -63.1(3) . . . . ?
 C42 C41 P1 C51 66.7(3) . . . . ?
 C42 C41 P1 C61 171.1(2) . . . . ?
 C46 C41 P1 Ru1 116.0(3) . . . . ?
 C46 C41 P1 C51 -114.2(3) . . . . ?
 C46 C41 P1 C61 -9.8(3) . . . . ?
 C52 C51 P1 Ru1 135.4(3) . . . . ?
 C52 C51 P1 C41 5.9(3) . . . . ?
 C52 C51 P1 C61 -100.4(3) . . . . ?
 C56 C51 P1 Ru1 -48.6(3) . . . . ?
 C56 C51 P1 C41 -178.1(2) . . . . ?
 C56 C51 P1 C61 75.6(3) . . . . ?
 C62 C61 P1 Ru1 133.5(2) . . . . ?
 C62 C61 P1 C41 -99.2(3) . . . . ?
 C62 C61 P1 C51 7.6(3) . . . . ?
 C66 C61 P1 Ru1 -48.4(3) . . . . ?
 C66 C61 P1 C41 78.8(3) . . . . ?
 C66 C61 P1 C51 -174.4(3) . . . . ?
 C72 C71 P2 Ru1 64.0(3) . . . . ?
 C72 C71 P2 C81 -62.1(3) . . . . ?
 C72 C71 P2 C91 -165.5(2) . . . . ?
 C76 C71 P2 Ru1 -109.7(3) . . . . ?
 C76 C71 P2 C81 124.2(3) . . . . ?
 C76 C71 P2 C91 20.8(3) . . . . ?
 C82 C81 P2 Ru1 -109.2(3) . . . . ?
 C82 C81 P2 C71 17.0(3) . . . . ?
 C82 C81 P2 C91 122.9(3) . . . . ?
 C86 C81 P2 Ru1 69.2(3) . . . . ?
 C86 C81 P2 C71 -164.6(3) . . . . ?
 C86 C81 P2 C91 -58.7(3) . . . . ?
 C92 C91 P2 Ru1 15.4(3) . . . . ?
 C92 C91 P2 C71 -111.7(3) . . . . ?
 C92 C91 P2 C81 139.4(3) . . . . ?
 C96 C91 P2 Ru1 -164.3(3) . . . . ?
 C96 C91 P2 C71 68.6(3) . . . . ?
 C96 C91 P2 C81 -40.4(3) . . . . ?

loop_
  _exptl_crystal_face_index_h
  _exptl_crystal_face_index_k
  _exptl_crystal_face_index_l
  _exptl_crystal_face_perp_dist
  _exptl_oxdiff_crystal_face_indexfrac_h
  _exptl_oxdiff_crystal_face_indexfrac_k
  _exptl_oxdiff_crystal_face_indexfrac_l
  _exptl_oxdiff_crystal_face_x
  _exptl_oxdiff_crystal_face_y
  _exptl_oxdiff_crystal_face_z
 -5 -16 7 0.0447 -5.0003 -15.9997 7.0003 -0.4789 0.8809 0.1531
 -6 19 -15 0.1313 -5.9999 18.9999 -15.0003 0.4932 -0.6742 0.5214
 13 6 3 0.1321 13.0003 5.9996 2.9999 0.2696 -0.6662 -0.7015
 -16 18 -3 0.1679 -16.0001 18.0003 -3.0005 -0.1447 -0.6145 0.7856
 4 -18 -3 0.1496 3.9999 -18.0000 -2.9995 0.0455 0.9756 -0.0920
 -4 18 3 0.1496 -3.9999 18.0000 2.9995 -0.0455 -0.9756 0.0920
 -4 -14 -4 0.0881 -4.0002 -13.9998 -3.9996 -0.0842 0.9398 0.3042
 -12 5 21 0.2371 -12.0002 5.0005 20.9995 -0.9266 -0.3911 0.1782
 12 -5 -21 0.2371 12.0002 -5.0005 -20.9995 0.9266 0.3911 -0.1782
 -2 18 -18 0.1027 -1.9998 17.9997 -18.0002 0.6789 -0.6512 0.3859
 16 -10 13 0.1595 16.0002 -10.0003 13.0002 -0.1111 -0.0086 -0.9921
 1 5 -26 0.1759 1.0001 4.9997 -25.9998 0.9021 0.1531 0.4226

_iucr_refine_instructions_details
;
TITL 16srv002
CELL 0.71073 13.731077 14.62607 18.313369 105.5317 93.7529 115.148
ZERR 2 0.00063 0.000665 0.000732 0.0037 0.0035 0.0044
LATT 1
SFAC C H Cl F N O P Ru
UNIT 140 112 8 12 6 2 6 2
SADI 0.005 Cl5 C3S Cl3 C2S Cl6 C3S Cl4 C2S
SADI 0.005 P3 F1 P3 F2 P3 F2A P3 F3 P3 F3A P3 F6 P3 F4 P3 F4A P3 F5 P3 F5A

L.S. 9
PLAN  5
CONF N1 C5 C6 N2
CONF C4 C5 C6 N2
CONF C7 C6 C5 N1
CONF C4 C5 C6 C7
CONF C12 C11 C10 N2
CONF C9 C10 C11 C12
CONF C16 C11 C10 N2
CONF C9 C10 C11 C16
CONF C7 C8 C17 C18
CONF C7 C8 C17 C22
CONF C9 C8 C17 C18
CONF C9 C8 C17 C22
CONF C19 C20 O1 C23
CONF C21 C20 O1 C23
CONF C42 C41 P1 Ru1
CONF C46 C41 P1 Ru1
CONF C42 C41 P1 C51
CONF C46 C41 P1 C51
CONF C42 C41 P1 C61
CONF C46 C41 P1 C61
CONF C52 C51 P1 Ru1
CONF C56 C51 P1 Ru1
CONF C52 C51 P1 C41
CONF C56 C51 P1 C41
CONF C52 C51 P1 C61
CONF C56 C51 P1 C61
CONF C62 C61 P1 Ru1
CONF C66 C61 P1 Ru1
CONF C62 C61 P1 C41
CONF C66 C61 P1 C41
CONF C62 C61 P1 C51
CONF C66 C61 P1 C51
CONF C72 C71 P2 Ru1
CONF C76 C71 P2 Ru1
CONF C72 C71 P2 C81
CONF C76 C71 P2 C81
CONF C72 C71 P2 C91
CONF C76 C71 P2 C91
CONF C82 C81 P2 Ru1
CONF C86 C81 P2 Ru1
CONF C82 C81 P2 C71
CONF C86 C81 P2 C71
CONF C82 C81 P2 C91
CONF C86 C81 P2 C91
CONF C92 C91 P2 Ru1
CONF C96 C91 P2 Ru1
CONF C92 C91 P2 C71
CONF C96 C91 P2 C71
CONF C92 C91 P2 C81
CONF C96 C91 P2 C81
BOND $h
fmap 2
acta 
OMIT -2 58
OMIT -1 1 1
OMIT 0 0 2
OMIT 1 -1 1
OMIT 0 1 1
OMIT 1 0 1
WGHT 0.06 6.8
FVAR 2.39344
REM <olex2.extras>
REM <HklSrc "%.\\16srv002.hkl">
REM </olex2.extras>

Ru1   8     0.03420  0.81254  0.26528  11.00000  0.01226  0.01527  0.01420 =
 0.00467  0.00344  0.00418 
P1    7     0.09057  0.71320  0.32684  11.00000  0.01508  0.01513  0.01781 =
 0.00606  0.00454  0.00563 
P2    7    -0.02462  0.92184  0.21763  11.00000  0.01513  0.01870  0.01403 =
 0.00612  0.00362  0.00687 
O1    6     0.74898  1.11868  0.05185  11.00000  0.02157  0.03056  0.03247 =
 0.00958  0.01517  0.00924 
N1    5    -0.01252  0.69771  0.14983  11.00000  0.01718  0.01708  0.01712 =
 0.00514  0.00334  0.00482 
N2    5     0.17339  0.86557  0.22493  11.00000  0.01424  0.01475  0.01539 =
 0.00514  0.00429  0.00499 
N3    5    -0.10747  0.74804  0.30051  11.00000  0.01797  0.02003  0.01690 =
 0.00645  0.00430  0.00759 
C1    1    -0.11172  0.61614  0.11253  11.00000  0.01721  0.02199  0.02508 =
 0.00536  0.00450  0.00357 
AFIX 43
H1    2    -0.16792  0.59942  0.14000  11.00000 -1.20000 
AFIX 0
C2    1    -0.13453  0.55577  0.03537  11.00000  0.02401  0.02517  0.02512 =
 -0.00095 -0.00080  0.00433 
AFIX 43
H2    2    -0.20419  0.49943  0.01199  11.00000 -1.20000 
AFIX 0
C3    1    -0.05215  0.58052 -0.00643  11.00000  0.02895  0.02456  0.02000 =
 -0.00220  0.00084  0.00730 
AFIX 43
H3    2    -0.06595  0.54227 -0.05871  11.00000 -1.20000 
AFIX 0
C4    1     0.05154  0.66346  0.03095  11.00000  0.02389  0.02224  0.02059 =
 0.00271  0.00509  0.00769 
AFIX 43
H4    2     0.10835  0.68093  0.00404  11.00000 -1.20000 
AFIX 0
C5    1     0.06982  0.72028  0.10906  11.00000  0.01743  0.01790  0.01910 =
 0.00609  0.00619  0.00659 
C6    1     0.17576  0.81194  0.15250  11.00000  0.01698  0.01690  0.01801 =
 0.00634  0.00438  0.00780 
C7    1     0.27057  0.84711  0.12324  11.00000  0.02165  0.02046  0.01816 =
 0.00598  0.00624  0.01060 
AFIX 43
H7    2     0.27192  0.80877  0.07412  11.00000 -1.20000 
AFIX 0
C8    1     0.36453  0.94059  0.16777  11.00000  0.01601  0.01856  0.02116 =
 0.00834  0.00496  0.00714 
C9    1     0.35979  0.99302  0.24189  11.00000  0.01530  0.01863  0.01762 =
 0.00492  0.00249  0.00495 
AFIX 43
H9    2     0.42169  1.05417  0.27304  11.00000 -1.20000 
AFIX 0
C10   1     0.26320  0.95507  0.27031  11.00000  0.01367  0.01692  0.01672 =
 0.00444  0.00163  0.00501 
C11   1     0.24209  1.00446  0.34406  11.00000  0.01590  0.01822  0.01699 =
 0.00541  0.00212  0.00646 
C12   1     0.13303  0.95224  0.35672  11.00000  0.01750  0.01881  0.01473 =
 0.00663  0.00285  0.00813 
C13   1     0.11223  1.00798  0.42404  11.00000  0.01838  0.02119  0.01973 =
 0.00727  0.00511  0.00977 
AFIX 43
H13   2     0.04233  0.97832  0.43481  11.00000 -1.20000 
AFIX 0
C14   1     0.19160  1.10559  0.47529  11.00000  0.02895  0.02364  0.01624 =
 0.00338  0.00491  0.01301 
AFIX 43
H14   2     0.17320  1.13984  0.51860  11.00000 -1.20000 
AFIX 0
C15   1     0.29738  1.15260  0.46297  11.00000  0.02544  0.02412  0.01953 =
 -0.00015  0.00090  0.00428 
AFIX 43
H15   2     0.35054  1.21700  0.49820  11.00000 -1.20000 
AFIX 0
C16   1     0.32274  1.10173  0.39692  11.00000  0.01742  0.02261  0.02038 =
 0.00315  0.00065  0.00375 
AFIX 43
H16   2     0.39349  1.13227  0.38770  11.00000 -1.20000 
AFIX 0
C17   1     0.46387  0.98444  0.13490  11.00000  0.01594  0.02172  0.01859 =
 0.00761  0.00513  0.00760 
C18   1     0.52705  1.09488  0.15345  11.00000  0.01838  0.01957  0.02386 =
 0.00299  0.00867  0.00745 
AFIX 43
H18   2     0.50653  1.14086  0.18660  11.00000 -1.20000 
AFIX 0
C19   1     0.61962  1.13661  0.12317  11.00000  0.01849  0.02067  0.02774 =
 0.00723  0.00791  0.00510 
AFIX 43
H19   2     0.65975  1.21019  0.13480  11.00000 -1.20000 
AFIX 0
C20   1     0.65277  1.06879  0.07540  11.00000  0.01498  0.02775  0.02165 =
 0.00958  0.00659  0.00829 
C21   1     0.58972  0.95904  0.05428  11.00000  0.02198  0.02473  0.02273 =
 0.00691  0.00758  0.01250 
AFIX 43
H21   2     0.61062  0.91351  0.02102  11.00000 -1.20000 
AFIX 0
C22   1     0.49499  0.91744  0.08317  11.00000  0.02034  0.01992  0.02185 =
 0.00711  0.00609  0.00908 
AFIX 43
H22   2     0.45159  0.84379  0.06780  11.00000 -1.20000 
AFIX 0
C23   1     0.79150  1.05230  0.01004  11.00000  0.02931  0.04837  0.03334 =
 0.01910  0.02047  0.02259 
AFIX 137
H23a  2     0.74159  1.00591 -0.03847  11.00000 -1.50000 
H23b  2     0.80012  1.01015  0.03968  11.00000 -1.50000 
H23c  2     0.86158  1.09592  0.00062  11.00000 -1.50000 
AFIX 0
C24   1    -0.19004  0.70523  0.31811  11.00000  0.01853  0.02110  0.02195 =
 0.00639  0.00359  0.00837 
C25   1    -0.29406  0.66026  0.34041  11.00000  0.01574  0.02003  0.02373 =
 0.00778  0.00612  0.00439 
C26   1    -0.31229  0.59918  0.38897  11.00000  0.02468  0.04245  0.04934 =
 0.02983  0.01424  0.01687 
AFIX 43
H26   2    -0.25708  0.58527  0.40744  11.00000 -1.20000 
AFIX 0
C27   1    -0.41374  0.55890  0.40984  11.00000  0.03205  0.04374  0.05175 =
 0.03469  0.02002  0.01412 
AFIX 43
H27   2    -0.42668  0.51736  0.44213  11.00000 -1.20000 
AFIX 0
C28   1    -0.49611  0.58023  0.38279  11.00000  0.01879  0.02209  0.02822 =
 0.00173  0.00725  0.00261 
C29   1    -0.47739  0.64018  0.33353  11.00000  0.01852  0.03333  0.03073 =
 0.00747  0.00388  0.01260 
AFIX 43
H29   2    -0.53295  0.65331  0.31458  11.00000 -1.20000 
AFIX 0
C30   1    -0.37696  0.68071  0.31222  11.00000  0.02242  0.03029  0.02649 =
 0.01282  0.00444  0.00980 
AFIX 43
H30   2    -0.36464  0.72136  0.27931  11.00000 -1.20000 
AFIX 0
C31   1    -0.59922  0.54627  0.40864  11.00000  0.02511  0.03661  0.03829 =
 0.00460  0.01084  0.00622 
C32   1    -0.68189  0.52568  0.43137  11.00000  0.03107  0.06211  0.05424 =
 0.00696  0.01900  0.00672 
AFIX 163
H32   2    -0.74708  0.50945  0.44929  11.00000 -1.20000 
AFIX 0
C41   1     0.23777  0.77171  0.36655  11.00000  0.01738  0.01676  0.02356 =
 0.00634  0.00269  0.00648 
C42   1     0.31033  0.78565  0.31549  11.00000  0.02112  0.02109  0.02588 =
 0.00957  0.00483  0.01102 
AFIX 43
H42   2     0.28272  0.76285  0.26259  11.00000 -1.20000 
AFIX 0
C43   1     0.42327  0.83320  0.34297  11.00000  0.02012  0.02645  0.04029 =
 0.01162  0.00854  0.01077 
AFIX 43
H43   2     0.47071  0.84297  0.30855  11.00000 -1.20000 
AFIX 0
C44   1     0.46497  0.86590  0.42130  11.00000  0.01979  0.03147  0.04457 =
 0.00576 -0.00308  0.00836 
AFIX 43
H44   2     0.54049  0.89808  0.43966  11.00000 -1.20000 
AFIX 0
C45   1     0.39411  0.85074  0.47264  11.00000  0.02916  0.04221  0.02995 =
 0.00344 -0.00543  0.01208 
AFIX 43
H45   2     0.42226  0.87156  0.52526  11.00000 -1.20000 
AFIX 0
C46   1     0.28108  0.80448  0.44567  11.00000  0.02570  0.03604  0.02334 =
 0.00912  0.00302  0.01332 
AFIX 43
H46   2     0.23414  0.79533  0.48044  11.00000 -1.20000 
AFIX 0
C51   1     0.05444  0.57561  0.26865  11.00000  0.02224  0.01555  0.02278 =
 0.00722  0.00812  0.00640 
C52   1     0.12690  0.53120  0.26628  11.00000  0.02519  0.02172  0.03606 =
 0.00626  0.00807  0.00890 
AFIX 43
H52   2     0.19945  0.57315  0.29307  11.00000 -1.20000 
AFIX 0
C53   1     0.09048  0.42434  0.22388  11.00000  0.03894  0.02330  0.05509 =
 0.00861  0.01449  0.01804 
AFIX 43
H53   2     0.13913  0.39530  0.22246  11.00000 -1.20000 
AFIX 0
C54   1    -0.01698  0.36070  0.18381  11.00000  0.04631  0.01818  0.04136 =
 0.00280  0.01263  0.00809 
AFIX 43
H54   2    -0.04040  0.28930  0.15558  11.00000 -1.20000 
AFIX 0
C55   1    -0.08953  0.40345  0.18581  11.00000  0.02990  0.02101  0.03249 =
 0.00489  0.00270  0.00038 
AFIX 43
H55   2    -0.16191  0.36082  0.15880  11.00000 -1.20000 
AFIX 0
C56   1    -0.05462  0.50984  0.22802  11.00000  0.02476  0.01958  0.02810 =
 0.00800  0.00414  0.00617 
AFIX 43
H56   2    -0.10408  0.53795  0.22941  11.00000 -1.20000 
AFIX 0
C61   1     0.02824  0.69040  0.40998  11.00000  0.01896  0.02186  0.02254 =
 0.01106  0.00712  0.01007 
C62   1    -0.01753  0.59144  0.42151  11.00000  0.02454  0.02424  0.02745 =
 0.01164  0.00905  0.01093 
AFIX 43
H62   2    -0.01984  0.53223  0.38481  11.00000 -1.20000 
AFIX 0
C63   1    -0.05989  0.58037  0.48757  11.00000  0.03352  0.02957  0.03807 =
 0.02050  0.01870  0.01410 
AFIX 43
H63   2    -0.09117  0.51368  0.49421  11.00000 -1.20000 
AFIX 0
C64   1    -0.05570  0.66806  0.54339  11.00000  0.04130  0.03774  0.03293 =
 0.02295  0.02414  0.02181 
AFIX 43
H64   2    -0.08223  0.66074  0.58802  11.00000 -1.20000 
AFIX 0
C65   1    -0.01195  0.76627  0.53234  11.00000  0.05657  0.03396  0.03305 =
 0.01599  0.02555  0.02684 
AFIX 43
H65   2    -0.01007  0.82515  0.56916  11.00000 -1.20000 
AFIX 0
C66   1     0.02949  0.77721  0.46587  11.00000  0.05026  0.02400  0.03055 =
 0.01581  0.02168  0.01804 
AFIX 43
H66   2     0.05846  0.84362  0.45875  11.00000 -1.20000 
AFIX 0
C71   1     0.08762  1.05175  0.22402  11.00000  0.02134  0.02013  0.01561 =
 0.00800  0.00379  0.00697 
C72   1     0.16994  1.05734  0.18149  11.00000  0.02030  0.02278  0.01824 =
 0.00854  0.00236  0.00781 
AFIX 43
H72   2     0.16415  0.99510  0.14650  11.00000 -1.20000 
AFIX 0
C73   1     0.26039  1.15487  0.19089  11.00000  0.02123  0.02823  0.02371 =
 0.01302  0.00366  0.00799 
AFIX 43
H73   2     0.31334  1.15727  0.16123  11.00000 -1.20000 
AFIX 0
C74   1     0.27215  1.24825  0.24398  11.00000  0.03398  0.02268  0.03091 =
 0.00820  0.00706 -0.00014 
AFIX 43
H74   2     0.33310  1.31317  0.25081  11.00000 -1.20000 
AFIX 0
C75   1     0.19156  1.24329  0.28676  11.00000  0.05129  0.02183  0.03410 =
 0.00250  0.01615  0.00597 
AFIX 43
H75   2     0.19889  1.30540  0.32290  11.00000 -1.20000 
AFIX 0
C76   1     0.09989  1.14660  0.27631  11.00000  0.03618  0.02280  0.02744 =
 0.00454  0.01412  0.00799 
AFIX 43
H76   2     0.04585  1.14523  0.30470  11.00000 -1.20000 
AFIX 0
C81   1    -0.09889  0.85889  0.11624  11.00000  0.01791  0.02157  0.01781 =
 0.00569  0.00115  0.00953 
C82   1    -0.05946  0.88862  0.05372  11.00000  0.02154  0.02566  0.01986 =
 0.00888  0.00484  0.01152 
AFIX 43
H82   2     0.00911  0.94682  0.06204  11.00000 -1.20000 
AFIX 0
C83   1    -0.12236  0.83149 -0.02144  11.00000  0.03067  0.03418  0.01912 =
 0.00858  0.00500  0.01453 
AFIX 43
H83   2    -0.09490  0.85081 -0.06304  11.00000 -1.20000 
AFIX 0
C84   1    -0.22569  0.74601 -0.03407  11.00000  0.03323  0.03240  0.01821 =
 0.00149 -0.00565  0.01444 
AFIX 43
H84   2    -0.26758  0.70829 -0.08409  11.00000 -1.20000 
AFIX 0
C85   1    -0.26644  0.71685  0.02768  11.00000  0.02459  0.03519  0.03112 =
 0.00911 -0.00360  0.00454 
AFIX 43
H85   2    -0.33626  0.66037  0.01931  11.00000 -1.20000 
AFIX 0
C86   1    -0.20333  0.77171  0.10190  11.00000  0.02212  0.03169  0.02398 =
 0.00986 -0.00002  0.00306 
AFIX 43
H86   2    -0.23055  0.75046  0.14296  11.00000 -1.20000 
AFIX 0
C91   1    -0.12516  0.95944  0.26136  11.00000  0.01786  0.02282  0.01764 =
 0.00556  0.00475  0.00964 
C92   1    -0.14955  0.94871  0.33212  11.00000  0.02044  0.02356  0.02127 =
 0.00909  0.00659  0.01184 
AFIX 43
H92   2    -0.11437  0.92193  0.35914  11.00000 -1.20000 
AFIX 0
C93   1    -0.22655  0.97796  0.36273  11.00000  0.02654  0.03176  0.02705 =
 0.01476  0.01295  0.01540 
AFIX 43
H93   2    -0.24191  0.97092  0.41021  11.00000 -1.20000 
AFIX 0
C94   1    -0.28013  1.01721  0.32327  11.00000  0.02485  0.03017  0.03023 =
 0.00702  0.00860  0.01704 
AFIX 43
H94   2    -0.33153  1.03632  0.34390  11.00000 -1.20000 
AFIX 0
C95   1    -0.25683  1.02785  0.25301  11.00000  0.04570  0.05534  0.03050 =
 0.01763  0.01147  0.03938 
AFIX 43
H95   2    -0.29294  1.05391  0.22602  11.00000 -1.20000 
AFIX 0
C96   1    -0.17958  0.99980  0.22232  11.00000  0.05194  0.05598  0.02468 =
 0.02311  0.01771  0.04102 
AFIX 43
H96   2    -0.16396  1.00804  0.17515  11.00000 -1.20000 
AFIX 0

Cl1   3     0.53260  0.74131  0.15428  11.00000  0.06406  0.05671  0.05502 =
 0.03306  0.01413  0.03554 
Cl2   3     0.31905  0.57076  0.15131  11.00000  0.03770  0.09021  0.03739 =
 -0.00467  0.00211  0.02385 
C1S   1     0.44319  0.60310  0.11853  11.00000  0.05065 
AFIX 23
H1Sa  2     0.42748  0.57949  0.06237  11.00000 -1.20000 
H1Sb  2     0.47916  0.56530  0.13490  11.00000 -1.20000 
AFIX 0

PART 2
Cl3   3     0.78950  0.30070  0.37318  10.50000  0.08217 
Cl4   3     0.57682  0.30122  0.35724  10.50000  0.06730 
C2S   1     0.70446  0.34133  0.32989  10.50000  0.05404 
AFIX 23
H2Sa  2     0.69271  0.31177  0.27405  10.50000 -1.20000 
H2Sb  2     0.74140  0.41861  0.34396  10.50000 -1.20000 
AFIX 0
PART 0
PART 1
Cl5   3     0.83160  0.30213  0.36520  10.50000  0.05640 
Cl6   3     0.61647  0.29384  0.37144  10.50000  0.06140 
C3S   1     0.72427  0.31612  0.32144  10.50000  0.04736 
AFIX 23
H3Sa  2     0.69591  0.26604  0.26905  10.50000 -1.20000 
H3Sb  2     0.75272  0.38771  0.31822  10.50000 -1.20000 
AFIX 0

PART 0
P3    7     0.57579  0.39915  0.12877  11.00000  0.02543 
F1    4     0.66276  0.37528  0.08412  11.00000  0.04960 
PART 1
F2    4     0.65909  0.52319  0.16641  10.70000  0.04099 
PART 0
PART 2
F2A   4     0.67709  0.48581  0.19727  10.30000  0.06467 
PART 0
PART 1
F3    4     0.62046  0.37290  0.19880  10.70000  0.05745 
PART 0
PART 2
F3A   4     0.55113  0.31005  0.16913  10.30000  0.06723 
PART 0
PART 1
F4    4     0.48813  0.27570  0.09142  10.70000  0.04755 
PART 0
PART 2
F4A   4     0.48710  0.30803  0.05437  10.30000  0.07637 
PART 0
PART 1
F5    4     0.52754  0.42386  0.05903  10.70000  0.04600 
PART 0
PART 2
F5A   4     0.60782  0.48402  0.08367  10.30000  0.07748 
PART 0
F6    4     0.48932  0.42287  0.17383  11.00000  0.05187 
HKLF 4

END
;

data_3c_16srv053
_audit_creation_date              2016-02-08
_audit_creation_method
;
Olex2 1.2-beta
(compiled 2015.11.20 svn.r3248 for OlexSys, GUI svn.r5133)
;

_publ_requested_journal           'Inorg.Chem.'
_publ_section_title
;
Light activated release of nitrile ligands from
trans-RU(L)(PPh~3~)~2~(nitrile) complexes
;

_publ_contact_author_name         'Dmitry Yufit'
_publ_contact_author_address
;
Department of Chemistry
Durham University
South Rd.
Durham
DH1 3LE
UK
;
_publ_contact_author_email        'd.s.yufit@durham.ac.uk'


_publ_contact_letter
;
The CIF file contains data for the structure 3c from
the paper 

"Light activated release of nitrile ligands from
trans-RU(L)(PPh~3~)~2~(nitrile) complexes"

by R.J.Davidson, Y-T. Hsu, D.S.Yufit and A.Beeby

The paper will be submitted to Inorg.Chem. 
;
loop_
_publ_author_name
_publ_author_address
'Davidson, Ross J.'
;
Department of Chemistry
Durham University
South Rd.
Durham
DH1 3LE
UK
;
'Hsu, Yu-Ting'
;
Department of Chemistry
Durham University
South Rd.
Durham
DH1 3LE
UK
;
'Yufit, Dmitry S.'
;
Department of Chemistry
Durham University
South Rd.
Durham
DH1 3LE
UK
;
'Beeby, Andrew'
;
Department of Chemistry
Durham University
South Rd.
Durham
DH1 3LE
UK
;

_publ_section_references
;
Dolomanov, O.V., Bourhis, L.J., Gildea, R.J, Howard, J.A.K. & Puschmann, H.
 (2009), J. Appl. Cryst. 42, 339-341.

Palatinus, L. & Chapuis, G. (2007). J. Appl. Cryst., 40, 786-790;
Palatinus, L. & van der Lee, A. (2008). J. Appl. Cryst. 41, 975-984;
Palatinus, L., Prathapa, S. J. & van Smaalen, S. (2012). J. Appl. Cryst. 45,
 575-580.

Sheldrick, G.M. (2008). Acta Cryst. A64, 112-122.
;
_chemical_name_common             ?
_chemical_name_systematic
;
 ? 
;
_chemical_formula_moiety          'C61 H47 N5 O P2 Ru'
_chemical_formula_sum             'C61 H47 N5 O P2 Ru'
_chemical_formula_weight          1029.05
_chemical_melting_point           ?
loop_
  _atom_type_symbol
  _atom_type_description
  _atom_type_scat_dispersion_real
  _atom_type_scat_dispersion_imag
  _atom_type_scat_source
 'C' 'C' 0.0033 0.0016 'International Tables Vol C Tables 4.2.6.8 and 6.1.1.4'
 'H' 'H' 0.0000 0.0000 'International Tables Vol C Tables 4.2.6.8 and 6.1.1.4'
 'N' 'N' 0.0061 0.0033 'International Tables Vol C Tables 4.2.6.8 and 6.1.1.4'
 'O' 'O' 0.0106 0.0060 'International Tables Vol C Tables 4.2.6.8 and 6.1.1.4'
 'P' 'P' 0.1023 0.0942 'International Tables Vol C Tables 4.2.6.8 and 6.1.1.4'
 'Ru' 'Ru' -1.2594 0.8363
 'International Tables Vol C Tables 4.2.6.8 and 6.1.1.4'

_space_group_crystal_system       'triclinic'
_space_group_IT_number            2
_space_group_name_H-M_alt         'P -1'
_space_group_name_Hall            '-P 1'
loop_
  _space_group_symop_id
  _space_group_symop_operation_xyz
 1 'x, y, z'
 2 '-x, -y, -z'

_cell_length_a                    11.7128(6)
_cell_length_b                    15.3632(8)
_cell_length_c                    15.4938(8)
_cell_angle_alpha                 97.7958(18)
_cell_angle_beta                  111.4352(18)
_cell_angle_gamma                 98.5832(19)
_cell_volume                      2510.8(2)
_cell_formula_units_Z             2
_cell_measurement_reflns_used     9842
_cell_measurement_temperature     120.0
_cell_measurement_theta_max       30.35
_cell_measurement_theta_min       2.19
_exptl_absorpt_coefficient_mu     0.424
_exptl_absorpt_correction_T_max   1.0000
_exptl_absorpt_correction_T_min   0.8418
_exptl_absorpt_correction_type    multi-scan
_exptl_absorpt_process_details
;
SADABS-2014/4 (Bruker,2014/4) was used for absorption correction.
wR2(int) was 0.1021 before and 0.0560 after correction.
The Ratio of minimum to maximum transmission is 0.8418.
The \l/2 correction factor is Not present.
;
_exptl_crystal_colour             'clear dark orange'
_exptl_crystal_colour_lustre      clear
_exptl_crystal_colour_modifier    dark
_exptl_crystal_colour_primary     orange
_exptl_crystal_density_diffrn     1.361
_exptl_crystal_density_meas       ?
_exptl_crystal_density_method     'not measured'
_exptl_crystal_description        plate
_exptl_crystal_F_000              1060
_exptl_crystal_size_max           0.22
_exptl_crystal_size_mid           0.13
_exptl_crystal_size_min           0.03
_exptl_special_details
;
 ? 
;
_diffrn_reflns_av_R_equivalents   0.0663
_diffrn_reflns_av_unetI/netI      0.0890
_diffrn_reflns_limit_h_max        17
_diffrn_reflns_limit_h_min        -17
_diffrn_reflns_limit_k_max        22
_diffrn_reflns_limit_k_min        -22
_diffrn_reflns_limit_l_max        22
_diffrn_reflns_limit_l_min        -22
_diffrn_reflns_number             58900
_diffrn_reflns_theta_full         30.00
_diffrn_reflns_theta_max          30.00
_diffrn_reflns_theta_min          2.19
_diffrn_ambient_temperature       120.0
_diffrn_detector                  'Bruker PHOTON 100 CMOS'
_diffrn_detector_area_resol_mean  10.4
_diffrn_detector_type             'CMOS sensor'
_diffrn_measured_fraction_theta_full 0.999
_diffrn_measured_fraction_theta_max 0.999
_diffrn_measurement_device        '3-circle diffractometer'
_diffrn_measurement_device_type   'Bruker D8 Venture'
_diffrn_measurement_method        '\f and \w scans'
_diffrn_radiation_monochromator   'focusing mirrors'
_diffrn_radiation_probe           X-ray
_diffrn_radiation_type            MoK\a
_diffrn_radiation_wavelength      0.71073
_diffrn_source                    'microfocus sealed X-ray tube'
_diffrn_source_type               'Incoatec I\mS microsource'
_diffrn_standards_decay_%         ?
_diffrn_standards_interval_count  ?
_diffrn_standards_interval_time   ?
_diffrn_standards_number          0
_reflns_number_gt                 10602
_reflns_number_total              14631
_reflns_threshold_expression      >2sigma(I)
_computing.bruker_data_scaling    'SADABS V2012/1 (Bruker AXS Inc.)'
_computing_cell_refinement        'SAINT v8.34A (Bruker, 2013)'
_computing_data_collection        'APEX2 v.2013.4_1 (Bruker, 2013)'
_computing_data_reduction         'SAINT v8.30C (Bruker, 2013)'
_computing_molecular_graphics     'Olex2 (Dolomanov et al., 2009)'
_computing_publication_material   'Olex2 (Dolomanov et al., 2009)'
_computing_structure_refinement   'XL (Sheldrick, 2008)'
_computing_structure_solution
;
Superflip (Palatinus & Chapuis, 2007;Palatinus & van der Lee, 2008;
Palatinus et al., 2012)
;
_refine_diff_density_max          0.626
_refine_diff_density_min          -0.918
_refine_diff_density_rms          0.090
_refine_ls_extinction_coef        ?
_refine_ls_extinction_method      none
_refine_ls_goodness_of_fit_ref    1.043
_refine_ls_hydrogen_treatment     constr
_refine_ls_matrix_type            full
_refine_ls_number_parameters      632
_refine_ls_number_reflns          14631
_refine_ls_number_restraints      0
_refine_ls_R_factor_all           0.0721
_refine_ls_R_factor_gt            0.0425
_refine_ls_restrained_S_all       1.043
_refine_ls_shift/su_max           0.001
_refine_ls_shift/su_mean          0.000
_refine_ls_structure_factor_coef  Fsqd
_refine_ls_weighting_details
'calc w=1/[\s^2^(Fo^2^)+(0.0400P)^2^+0.4000P] where P=(Fo^2^+2Fc^2^)/3'
_refine_ls_weighting_scheme       calc
_refine_ls_wR_factor_gt           0.0906
_refine_ls_wR_factor_ref          0.0969
_refine_special_details
;
 Refinement of F^2^ against ALL reflections.  The weighted R-factor wR and 
 goodness of fit S are based on F^2^, conventional R-factors R are based 
 on F, with F set to zero for negative F^2^. The threshold expression of 
 F^2^ > 2sigma(F^2^) is used only for calculating R-factors(gt) etc. and is 
 not relevant to the choice of reflections for refinement.  R-factors based 
 on F^2^ are statistically about twice as large as those based on F, and R- 
 factors based on ALL data will be even larger. 
;
_olex2_refinement_description
;
1. Fixed Uiso
 At 1.2 times of:
  All C(H) groups
 At 1.5 times of:
  All C(H,H,H) groups
2.a Aromatic/amide H refined with riding coordinates:
 C1(H1), C2(H2), C3(H3), C4(H4), C7(H7), C9(H9), C13(H13), C14(H14), C15(H15),
 C16(H16), C22(H22), C23(H23), C25(H25), C26(H26), C32(H32), C33(H33), C34(H34),
  C35(H35), C36(H36), C42(H42), C43(H43), C44(H44), C45(H45), C46(H46),
 C52(H52), C53(H53), C54(H54), C55(H55), C56(H56), C62(H62), C63(H63), C64(H64),
  C65(H65), C66(H66), C72(H72), C73(H73), C74(H74), C75(H75), C76(H76),
 C82(H82), C83(H83), C84(H84), C85(H85), C86(H86)
2.b Idealised Me refined as rotating group:
 C27(H27A,H27B,H27C)
;
_atom_sites_solution_hydrogens    geom
_atom_sites_solution_primary      direct
_atom_sites_solution_secondary    difmap
loop_
  _atom_site_label
  _atom_site_type_symbol
  _atom_site_fract_x
  _atom_site_fract_y
  _atom_site_fract_z
  _atom_site_U_iso_or_equiv
  _atom_site_adp_type
  _atom_site_occupancy
  _atom_site_calc_flag
  _atom_site_disorder_assembly
  _atom_site_disorder_group
  _atom_site_refinement_flags_posn
 Ru1 Ru 0.235138(15) 0.763491(11) 0.175665(11) 0.01212(5) Uani 1 d . . .
 P1 P 0.38833(5) 0.74055(3) 0.11414(4) 0.01306(11) Uani 1 d . . .
 P2 P 0.07135(5) 0.77531(4) 0.22859(4) 0.01402(11) Uani 1 d . . .
 O1 O 0.68970(16) 1.43730(11) 0.43205(12) 0.0338(4) Uani 1 d . . .
 N1 N 0.13984(16) 0.81691(12) 0.05408(13) 0.0191(4) Uani 1 d . . .
 N2 N 0.31232(15) 0.89431(11) 0.21996(12) 0.0133(3) Uani 1 d . . .
 N3 N 0.15590(15) 0.62783(11) 0.13554(12) 0.0153(4) Uani 1 d . . .
 N4 N 0.08526(18) 0.46480(12) 0.12006(14) 0.0260(4) Uani 1 d . . .
 N5 N 0.1902(2) 0.39091(15) 0.25049(18) 0.0440(6) Uani 1 d . . .
 C1 C 0.0533(2) 0.77272(15) -0.03295(15) 0.0188(4) Uani 1 d . . .
 H1 H 0.0260 0.7093 -0.0441 0.023 Uiso 1 calc . . R
 C2 C 0.0037(2) 0.81678(16) -0.10577(16) 0.0271(5) Uani 1 d . . .
 H2 H -0.0558 0.7839 -0.1659 0.033 Uiso 1 calc . . R
 C3 C 0.0416(2) 0.90903(16) -0.09013(17) 0.0321(6) Uani 1 d . . .
 H3 H 0.0089 0.9402 -0.1396 0.039 Uiso 1 calc . . R
 C4 C 0.1274(2) 0.95555(15) -0.00199(16) 0.0253(5) Uani 1 d . . .
 H4 H 0.1525 1.0192 0.0102 0.030 Uiso 1 calc . . R
 C5 C 0.17706(19) 0.90865(14) 0.06904(15) 0.0167(4) Uani 1 d . . .
 C6 C 0.27437(19) 0.95319(14) 0.16266(15) 0.0155(4) Uani 1 d . . .
 C7 C 0.3284(2) 1.04416(14) 0.19285(15) 0.0176(4) Uani 1 d . . .
 H7 H 0.2991 1.0846 0.1528 0.021 Uiso 1 calc . . R
 C8 C 0.4258(2) 1.07666(14) 0.28195(15) 0.0181(4) Uani 1 d . . .
 C9 C 0.4631(2) 1.01462(14) 0.33889(15) 0.0177(4) Uani 1 d . . .
 H9 H 0.5285 1.0347 0.4002 0.021 Uiso 1 calc . . R
 C10 C 0.40613(19) 0.92420(14) 0.30703(14) 0.0154(4) Uani 1 d . . .
 C11 C 0.43971(19) 0.85149(14) 0.35778(14) 0.0159(4) Uani 1 d . . .
 C12 C 0.36981(19) 0.76476(13) 0.31112(14) 0.0139(4) Uani 1 d . . .
 C13 C 0.40612(19) 0.69626(14) 0.35763(15) 0.0175(4) Uani 1 d . . .
 H13 H 0.3603 0.6363 0.3288 0.021 Uiso 1 calc . . R
 C14 C 0.5057(2) 0.71153(15) 0.44371(15) 0.0203(5) Uani 1 d . . .
 H14 H 0.5272 0.6624 0.4728 0.024 Uiso 1 calc . . R
 C15 C 0.5748(2) 0.79778(15) 0.48841(15) 0.0225(5) Uani 1 d . . .
 H15 H 0.6444 0.8084 0.5475 0.027 Uiso 1 calc . . R
 C16 C 0.5406(2) 0.86816(15) 0.44532(15) 0.0200(5) Uani 1 d . . .
 H16 H 0.5858 0.9281 0.4754 0.024 Uiso 1 calc . . R
 C17 C 0.12334(19) 0.55195(15) 0.13022(15) 0.0176(4) Uani 1 d . . .
 C18 C 0.1438(2) 0.42920(15) 0.19230(19) 0.0275(5) Uani 1 d . . .
 C21 C 0.4915(2) 1.17228(14) 0.31685(15) 0.0198(5) Uani 1 d . . .
 C22 C 0.6202(2) 1.19519(14) 0.37275(15) 0.0212(5) Uani 1 d . . .
 H22 H 0.6650 1.1487 0.3861 0.025 Uiso 1 calc . . R
 C23 C 0.6840(2) 1.28389(15) 0.40919(16) 0.0249(5) Uani 1 d . . .
 H23 H 0.7718 1.2979 0.4461 0.030 Uiso 1 calc . . R
 C24 C 0.6189(2) 1.35216(15) 0.39152(16) 0.0231(5) Uani 1 d . . .
 C25 C 0.4914(2) 1.33145(15) 0.33630(16) 0.0228(5) Uani 1 d . . .
 H25 H 0.4467 1.3782 0.3242 0.027 Uiso 1 calc . . R
 C26 C 0.4287(2) 1.24206(14) 0.29858(15) 0.0213(5) Uani 1 d . . .
 H26 H 0.3415 1.2284 0.2597 0.026 Uiso 1 calc . . R
 C27 C 0.6265(3) 1.50946(16) 0.43137(19) 0.0362(6) Uani 1 d . . .
 H27A H 0.5913 1.5202 0.3669 0.054 Uiso 1 calc . . GR
 H27B H 0.6861 1.5639 0.4738 0.054 Uiso 1 calc . . GR
 H27C H 0.5587 1.4940 0.4530 0.054 Uiso 1 calc . . GR
 C31 C 0.5196(2) 0.83750(14) 0.15698(15) 0.0180(4) Uani 1 d . . .
 C32 C 0.5089(2) 0.91608(15) 0.12078(17) 0.0235(5) Uani 1 d . . .
 H32 H 0.4343 0.9177 0.0693 0.028 Uiso 1 calc . . R
 C33 C 0.6065(3) 0.99154(16) 0.15954(19) 0.0326(6) Uani 1 d . . .
 H33 H 0.5986 1.0441 0.1338 0.039 Uiso 1 calc . . R
 C34 C 0.7145(3) 0.99088(17) 0.2351(2) 0.0365(7) Uani 1 d . . .
 H34 H 0.7813 1.0426 0.2607 0.044 Uiso 1 calc . . R
 C35 C 0.7256(2) 0.91472(18) 0.27358(18) 0.0325(6) Uani 1 d . . .
 H35 H 0.7996 0.9144 0.3263 0.039 Uiso 1 calc . . R
 C36 C 0.6283(2) 0.83872(16) 0.23490(16) 0.0229(5) Uani 1 d . . .
 H36 H 0.6361 0.7869 0.2620 0.028 Uiso 1 calc . . R
 C41 C 0.32969(18) 0.71746(13) -0.01591(14) 0.0147(4) Uani 1 d . . .
 C42 C 0.3841(2) 0.76183(14) -0.06854(15) 0.0198(5) Uani 1 d . . .
 H42 H 0.4558 0.8097 -0.0371 0.024 Uiso 1 calc . . R
 C43 C 0.3342(2) 0.73663(16) -0.16652(16) 0.0238(5) Uani 1 d . . .
 H43 H 0.3714 0.7678 -0.2019 0.029 Uiso 1 calc . . R
 C44 C 0.2308(2) 0.66648(16) -0.21303(16) 0.0238(5) Uani 1 d . . .
 H44 H 0.1968 0.6495 -0.2802 0.029 Uiso 1 calc . . R
 C45 C 0.1771(2) 0.62121(15) -0.16159(15) 0.0226(5) Uani 1 d . . .
 H45 H 0.1064 0.5727 -0.1933 0.027 Uiso 1 calc . . R
 C46 C 0.2264(2) 0.64646(14) -0.06381(15) 0.0192(4) Uani 1 d . . .
 H46 H 0.1890 0.6148 -0.0288 0.023 Uiso 1 calc . . R
 C51 C 0.46692(18) 0.64550(13) 0.13290(14) 0.0154(4) Uani 1 d . . .
 C52 C 0.5633(2) 0.63862(15) 0.10091(16) 0.0201(5) Uani 1 d . . .
 H52 H 0.5938 0.6863 0.0765 0.024 Uiso 1 calc . . R
 C53 C 0.6141(2) 0.56338(16) 0.10447(17) 0.0262(5) Uani 1 d . . .
 H53 H 0.6797 0.5595 0.0828 0.031 Uiso 1 calc . . R
 C54 C 0.5702(2) 0.49303(16) 0.13962(17) 0.0267(5) Uani 1 d . . .
 H54 H 0.6046 0.4408 0.1413 0.032 Uiso 1 calc . . R
 C55 C 0.4764(2) 0.49977(15) 0.17188(16) 0.0223(5) Uani 1 d . . .
 H55 H 0.4466 0.4522 0.1967 0.027 Uiso 1 calc . . R
 C56 C 0.42493(19) 0.57568(14) 0.16856(15) 0.0184(4) Uani 1 d . . .
 H56 H 0.3601 0.5795 0.1911 0.022 Uiso 1 calc . . R
 C61 C 0.09441(19) 0.87680(14) 0.31486(15) 0.0169(4) Uani 1 d . . .
 C62 C 0.10657(19) 0.96015(14) 0.29040(16) 0.0203(5) Uani 1 d . . .
 H62 H 0.1012 0.9635 0.2283 0.024 Uiso 1 calc . . R
 C63 C 0.1265(2) 1.03906(16) 0.35468(17) 0.0260(5) Uani 1 d . . .
 H63 H 0.1335 1.0955 0.3363 0.031 Uiso 1 calc . . R
 C64 C 0.1360(2) 1.03468(17) 0.44517(18) 0.0326(6) Uani 1 d . . .
 H64 H 0.1495 1.0882 0.4896 0.039 Uiso 1 calc . . R
 C65 C 0.1258(2) 0.95249(17) 0.47123(17) 0.0335(6) Uani 1 d . . .
 H65 H 0.1325 0.9496 0.5337 0.040 Uiso 1 calc . . R
 C66 C 0.1060(2) 0.87397(16) 0.40703(16) 0.0253(5) Uani 1 d . . .
 H66 H 0.1002 0.8178 0.4261 0.030 Uiso 1 calc . . R
 C71 C 0.0164(2) 0.68772(14) 0.28266(15) 0.0178(4) Uani 1 d . . .
 C72 C 0.0929(2) 0.63354(15) 0.32695(16) 0.0220(5) Uani 1 d . . .
 H72 H 0.1742 0.6386 0.3259 0.026 Uiso 1 calc . . R
 C73 C 0.0528(2) 0.57113(16) 0.37345(16) 0.0279(5) Uani 1 d . . .
 H73 H 0.1065 0.5340 0.4036 0.033 Uiso 1 calc . . R
 C74 C -0.0652(2) 0.56393(17) 0.37520(17) 0.0314(6) Uani 1 d . . .
 H74 H -0.0929 0.5220 0.4070 0.038 Uiso 1 calc . . R
 C75 C -0.1430(2) 0.61771(19) 0.33065(18) 0.0358(6) Uani 1 d . . .
 H75 H -0.2244 0.6125 0.3316 0.043 Uiso 1 calc . . R
 C76 C -0.1029(2) 0.67909(17) 0.28464(17) 0.0277(5) Uani 1 d . . .
 H76 H -0.1570 0.7157 0.2541 0.033 Uiso 1 calc . . R
 C81 C -0.07646(18) 0.77190(14) 0.12911(15) 0.0170(4) Uani 1 d . . .
 C82 C -0.14316(19) 0.84004(15) 0.11790(16) 0.0203(5) Uani 1 d . . .
 H82 H -0.1145 0.8932 0.1658 0.024 Uiso 1 calc . . R
 C83 C -0.2511(2) 0.83121(17) 0.03749(17) 0.0262(5) Uani 1 d . . .
 H83 H -0.2963 0.8780 0.0311 0.031 Uiso 1 calc . . R
 C84 C -0.2931(2) 0.75500(17) -0.03323(17) 0.0278(5) Uani 1 d . . .
 H84 H -0.3659 0.7498 -0.0890 0.033 Uiso 1 calc . . R
 C85 C -0.2286(2) 0.68607(17) -0.02234(16) 0.0278(5) Uani 1 d . . .
 H85 H -0.2580 0.6329 -0.0703 0.033 Uiso 1 calc . . R
 C86 C -0.1215(2) 0.69441(16) 0.05799(16) 0.0226(5) Uani 1 d . . .
 H86 H -0.0780 0.6467 0.0649 0.027 Uiso 1 calc . . R

loop_
  _atom_site_aniso_label
  _atom_site_aniso_U_11
  _atom_site_aniso_U_22
  _atom_site_aniso_U_33
  _atom_site_aniso_U_23
  _atom_site_aniso_U_13
  _atom_site_aniso_U_12
 Ru1 0.01064(8) 0.01317(9) 0.01314(9) 0.00359(6) 0.00527(6) 0.00197(6)
 P1 0.0128(3) 0.0135(3) 0.0148(3) 0.0041(2) 0.0073(2) 0.0024(2)
 P2 0.0124(3) 0.0161(3) 0.0140(3) 0.0024(2) 0.0064(2) 0.0019(2)
 O1 0.0363(10) 0.0174(9) 0.0387(11) 0.0014(7) 0.0090(8) -0.0014(7)
 N1 0.0158(9) 0.0202(10) 0.0228(10) 0.0043(8) 0.0096(8) 0.0035(7)
 N2 0.0114(8) 0.0154(9) 0.0148(9) 0.0027(7) 0.0068(7) 0.0037(7)
 N3 0.0142(9) 0.0173(9) 0.0164(9) 0.0040(7) 0.0076(7) 0.0045(7)
 N4 0.0250(10) 0.0165(10) 0.0312(11) 0.0028(8) 0.0084(9) -0.0026(8)
 N5 0.0498(15) 0.0300(13) 0.0512(16) 0.0166(11) 0.0150(13) 0.0108(11)
 C1 0.0183(11) 0.0177(11) 0.0181(11) -0.0001(8) 0.0065(9) 0.0023(9)
 C2 0.0261(13) 0.0282(13) 0.0187(12) 0.0053(10) 0.0002(10) 0.0034(10)
 C3 0.0368(15) 0.0270(13) 0.0238(13) 0.0134(10) -0.0006(11) 0.0066(11)
 C4 0.0293(13) 0.0168(11) 0.0266(13) 0.0084(9) 0.0059(10) 0.0049(10)
 C5 0.0170(10) 0.0135(10) 0.0200(11) 0.0035(8) 0.0076(9) 0.0033(8)
 C6 0.0136(10) 0.0177(11) 0.0178(11) 0.0045(8) 0.0084(8) 0.0048(8)
 C7 0.0221(11) 0.0159(10) 0.0192(11) 0.0073(8) 0.0108(9) 0.0064(9)
 C8 0.0188(11) 0.0171(11) 0.0217(11) 0.0038(9) 0.0125(9) 0.0021(9)
 C9 0.0189(11) 0.0201(11) 0.0149(11) 0.0024(8) 0.0086(9) 0.0027(9)
 C10 0.0142(10) 0.0200(11) 0.0158(10) 0.0053(8) 0.0095(8) 0.0043(8)
 C11 0.0178(10) 0.0185(11) 0.0156(11) 0.0042(8) 0.0106(9) 0.0048(8)
 C12 0.0155(10) 0.0156(10) 0.0163(10) 0.0064(8) 0.0113(8) 0.0045(8)
 C13 0.0180(10) 0.0193(11) 0.0187(11) 0.0074(9) 0.0096(9) 0.0052(9)
 C14 0.0252(12) 0.0229(12) 0.0184(11) 0.0113(9) 0.0110(9) 0.0085(10)
 C15 0.0220(11) 0.0291(13) 0.0147(11) 0.0073(9) 0.0049(9) 0.0037(10)
 C16 0.0211(11) 0.0221(11) 0.0157(11) 0.0037(9) 0.0075(9) 0.0006(9)
 C17 0.0117(10) 0.0238(12) 0.0155(11) 0.0017(9) 0.0046(8) 0.0025(9)
 C18 0.0287(13) 0.0162(12) 0.0372(15) 0.0020(10) 0.0151(11) 0.0011(10)
 C21 0.0268(12) 0.0162(11) 0.0182(11) 0.0035(8) 0.0119(9) 0.0022(9)
 C22 0.0278(12) 0.0176(11) 0.0184(11) 0.0036(9) 0.0103(10) 0.0028(9)
 C23 0.0246(12) 0.0229(12) 0.0240(13) 0.0030(10) 0.0085(10) 0.0002(10)
 C24 0.0318(13) 0.0185(11) 0.0170(11) 0.0017(9) 0.0109(10) -0.0014(10)
 C25 0.0336(13) 0.0195(11) 0.0208(12) 0.0090(9) 0.0153(10) 0.0061(10)
 C26 0.0268(12) 0.0189(11) 0.0188(11) 0.0049(9) 0.0100(10) 0.0030(9)
 C27 0.0466(17) 0.0203(13) 0.0384(16) 0.0017(11) 0.0156(13) 0.0043(12)
 C31 0.0187(11) 0.0179(11) 0.0194(11) 0.0003(8) 0.0126(9) -0.0002(9)
 C32 0.0282(12) 0.0211(12) 0.0274(13) 0.0036(9) 0.0190(10) 0.0035(10)
 C33 0.0452(16) 0.0178(12) 0.0433(16) 0.0002(11) 0.0324(14) -0.0016(11)
 C34 0.0352(15) 0.0289(14) 0.0426(16) -0.0114(12) 0.0262(13) -0.0127(11)
 C35 0.0208(12) 0.0421(16) 0.0260(13) -0.0119(11) 0.0109(10) -0.0057(11)
 C36 0.0215(11) 0.0266(12) 0.0211(12) 0.0003(9) 0.0117(10) 0.0019(10)
 C41 0.0147(10) 0.0174(10) 0.0154(10) 0.0046(8) 0.0077(8) 0.0073(8)
 C42 0.0203(11) 0.0215(11) 0.0196(11) 0.0057(9) 0.0099(9) 0.0037(9)
 C43 0.0252(12) 0.0309(13) 0.0202(12) 0.0109(10) 0.0121(10) 0.0072(10)
 C44 0.0203(11) 0.0369(14) 0.0144(11) 0.0042(10) 0.0063(9) 0.0096(10)
 C45 0.0183(11) 0.0285(13) 0.0194(12) -0.0008(9) 0.0082(9) 0.0037(10)
 C46 0.0175(10) 0.0221(11) 0.0215(12) 0.0041(9) 0.0119(9) 0.0039(9)
 C51 0.0122(10) 0.0164(10) 0.0146(10) 0.0015(8) 0.0030(8) 0.0020(8)
 C52 0.0172(11) 0.0211(11) 0.0248(12) 0.0057(9) 0.0117(9) 0.0026(9)
 C53 0.0216(12) 0.0280(13) 0.0336(14) 0.0055(10) 0.0141(10) 0.0115(10)
 C54 0.0227(12) 0.0236(12) 0.0308(13) 0.0045(10) 0.0056(10) 0.0098(10)
 C55 0.0201(11) 0.0176(11) 0.0243(12) 0.0086(9) 0.0032(9) 0.0003(9)
 C56 0.0157(10) 0.0216(11) 0.0166(11) 0.0049(9) 0.0050(9) 0.0024(9)
 C61 0.0116(10) 0.0197(11) 0.0176(11) -0.0001(8) 0.0053(8) 0.0028(8)
 C62 0.0147(10) 0.0239(12) 0.0224(12) 0.0023(9) 0.0095(9) 0.0014(9)
 C63 0.0231(12) 0.0208(12) 0.0330(14) 0.0019(10) 0.0116(11) 0.0039(10)
 C64 0.0325(14) 0.0277(14) 0.0293(14) -0.0082(11) 0.0081(11) 0.0050(11)
 C65 0.0404(15) 0.0384(15) 0.0170(12) -0.0011(11) 0.0086(11) 0.0077(12)
 C66 0.0289(13) 0.0254(13) 0.0200(12) 0.0019(9) 0.0090(10) 0.0058(10)
 C71 0.0175(10) 0.0199(11) 0.0148(11) 0.0013(8) 0.0078(9) -0.0017(9)
 C72 0.0218(11) 0.0229(12) 0.0221(12) 0.0047(9) 0.0107(10) 0.0021(9)
 C73 0.0347(14) 0.0244(12) 0.0223(13) 0.0069(10) 0.0101(11) 0.0008(11)
 C74 0.0367(14) 0.0318(14) 0.0197(12) 0.0046(10) 0.0122(11) -0.0120(11)
 C75 0.0235(13) 0.0547(17) 0.0283(14) 0.0112(12) 0.0137(11) -0.0064(12)
 C76 0.0187(11) 0.0381(14) 0.0282(13) 0.0108(11) 0.0111(10) 0.0032(10)
 C81 0.0115(10) 0.0250(11) 0.0157(11) 0.0036(9) 0.0080(8) 0.0009(9)
 C82 0.0133(10) 0.0232(12) 0.0252(12) 0.0050(9) 0.0098(9) 0.0006(9)
 C83 0.0164(11) 0.0365(14) 0.0336(14) 0.0178(11) 0.0135(10) 0.0097(10)
 C84 0.0132(11) 0.0509(16) 0.0201(12) 0.0119(11) 0.0063(9) 0.0053(11)
 C85 0.0165(11) 0.0418(15) 0.0211(12) -0.0048(10) 0.0081(10) 0.0026(10)
 C86 0.0152(10) 0.0304(13) 0.0217(12) 0.0009(10) 0.0083(9) 0.0052(9)

_geom_special_details
;
 All esds (except the esd in the dihedral angle between two l.s. planes) 
 are estimated using the full covariance matrix.  The cell esds are taken 
 into account individually in the estimation of esds in distances, angles 
 and torsion angles; correlations between esds in cell parameters are only 
 used when they are defined by crystal symmetry.  An approximate (isotropic) 
 treatment of cell esds is used for estimating esds involving l.s. planes. 
;
loop_
  _geom_bond_atom_site_label_1
  _geom_bond_atom_site_label_2
  _geom_bond_distance
  _geom_bond_site_symmetry_2
  _geom_bond_publ_flag
 Ru1 P1 2.3665(5) . ?
 Ru1 P2 2.3662(5) . ?
 Ru1 N1 2.1504(18) . ?
 Ru1 N2 1.9893(17) . ?
 Ru1 N3 2.0593(17) . ?
 Ru1 C12 2.110(2) . ?
 P1 C31 1.824(2) . ?
 P1 C41 1.838(2) . ?
 P1 C51 1.840(2) . ?
 P2 C61 1.827(2) . ?
 P2 C71 1.836(2) . ?
 P2 C81 1.837(2) . ?
 O1 C24 1.366(3) . ?
 O1 C27 1.421(3) . ?
 N1 C1 1.362(3) . ?
 N1 C5 1.373(3) . ?
 N2 C6 1.361(3) . ?
 N2 C10 1.355(3) . ?
 N3 C17 1.153(3) . ?
 N4 C17 1.315(3) . ?
 N4 C18 1.319(3) . ?
 N5 C18 1.155(3) . ?
 C1 H1 0.9500 . ?
 C1 C2 1.384(3) . ?
 C2 H2 0.9500 . ?
 C2 C3 1.380(3) . ?
 C3 H3 0.9500 . ?
 C3 C4 1.380(3) . ?
 C4 H4 0.9500 . ?
 C4 C5 1.393(3) . ?
 C5 C6 1.470(3) . ?
 C6 C7 1.384(3) . ?
 C7 H7 0.9500 . ?
 C7 C8 1.396(3) . ?
 C8 C9 1.396(3) . ?
 C8 C21 1.478(3) . ?
 C9 H9 0.9500 . ?
 C9 C10 1.384(3) . ?
 C10 C11 1.471(3) . ?
 C11 C12 1.396(3) . ?
 C11 C16 1.395(3) . ?
 C12 C13 1.387(3) . ?
 C13 H13 0.9500 . ?
 C13 C14 1.375(3) . ?
 C14 H14 0.9500 . ?
 C14 C15 1.383(3) . ?
 C15 H15 0.9500 . ?
 C15 C16 1.380(3) . ?
 C16 H16 0.9500 . ?
 C21 C22 1.397(3) . ?
 C21 C26 1.391(3) . ?
 C22 H22 0.9500 . ?
 C22 C23 1.383(3) . ?
 C23 H23 0.9500 . ?
 C23 C24 1.385(3) . ?
 C24 C25 1.384(3) . ?
 C25 H25 0.9500 . ?
 C25 C26 1.391(3) . ?
 C26 H26 0.9500 . ?
 C27 H27A 0.9800 . ?
 C27 H27B 0.9800 . ?
 C27 H27C 0.9800 . ?
 C31 C32 1.402(3) . ?
 C31 C36 1.394(3) . ?
 C32 H32 0.9500 . ?
 C32 C33 1.387(3) . ?
 C33 H33 0.9500 . ?
 C33 C34 1.377(4) . ?
 C34 H34 0.9500 . ?
 C34 C35 1.386(4) . ?
 C35 H35 0.9500 . ?
 C35 C36 1.391(3) . ?
 C36 H36 0.9500 . ?
 C41 C42 1.392(3) . ?
 C41 C46 1.391(3) . ?
 C42 H42 0.9500 . ?
 C42 C43 1.386(3) . ?
 C43 H43 0.9500 . ?
 C43 C44 1.382(3) . ?
 C44 H44 0.9500 . ?
 C44 C45 1.378(3) . ?
 C45 H45 0.9500 . ?
 C45 C46 1.383(3) . ?
 C46 H46 0.9500 . ?
 C51 C52 1.400(3) . ?
 C51 C56 1.378(3) . ?
 C52 H52 0.9500 . ?
 C52 C53 1.376(3) . ?
 C53 H53 0.9500 . ?
 C53 C54 1.389(3) . ?
 C54 H54 0.9500 . ?
 C54 C55 1.374(3) . ?
 C55 H55 0.9500 . ?
 C55 C56 1.389(3) . ?
 C56 H56 0.9500 . ?
 C61 C62 1.386(3) . ?
 C61 C66 1.392(3) . ?
 C62 H62 0.9500 . ?
 C62 C63 1.391(3) . ?
 C63 H63 0.9500 . ?
 C63 C64 1.377(3) . ?
 C64 H64 0.9500 . ?
 C64 C65 1.379(4) . ?
 C65 H65 0.9500 . ?
 C65 C66 1.386(3) . ?
 C66 H66 0.9500 . ?
 C71 C72 1.377(3) . ?
 C71 C76 1.395(3) . ?
 C72 H72 0.9500 . ?
 C72 C73 1.399(3) . ?
 C73 H73 0.9500 . ?
 C73 C74 1.381(3) . ?
 C74 H74 0.9500 . ?
 C74 C75 1.382(4) . ?
 C75 H75 0.9500 . ?
 C75 C76 1.383(3) . ?
 C76 H76 0.9500 . ?
 C81 C82 1.389(3) . ?
 C81 C86 1.393(3) . ?
 C82 H82 0.9500 . ?
 C82 C83 1.386(3) . ?
 C83 H83 0.9500 . ?
 C83 C84 1.378(3) . ?
 C84 H84 0.9500 . ?
 C84 C85 1.384(3) . ?
 C85 H85 0.9500 . ?
 C85 C86 1.381(3) . ?
 C86 H86 0.9500 . ?

loop_
  _geom_angle_atom_site_label_1
  _geom_angle_atom_site_label_2
  _geom_angle_atom_site_label_3
  _geom_angle
  _geom_angle_site_symmetry_1
  _geom_angle_site_symmetry_3
  _geom_angle_publ_flag
 P2 Ru1 P1 175.29(2) . . ?
 N1 Ru1 P1 89.01(5) . . ?
 N1 Ru1 P2 90.23(5) . . ?
 N2 Ru1 P1 90.89(5) . . ?
 N2 Ru1 P2 93.48(5) . . ?
 N2 Ru1 N1 77.70(7) . . ?
 N2 Ru1 N3 177.58(7) . . ?
 N2 Ru1 C12 79.47(7) . . ?
 N3 Ru1 P1 90.51(5) . . ?
 N3 Ru1 P2 85.17(5) . . ?
 N3 Ru1 N1 104.29(7) . . ?
 N3 Ru1 C12 98.61(7) . . ?
 C12 Ru1 P1 87.97(5) . . ?
 C12 Ru1 P2 94.52(5) . . ?
 C12 Ru1 N1 156.92(7) . . ?
 C31 P1 Ru1 111.88(7) . . ?
 C31 P1 C41 106.46(10) . . ?
 C31 P1 C51 102.91(9) . . ?
 C41 P1 Ru1 114.62(6) . . ?
 C41 P1 C51 97.39(9) . . ?
 C51 P1 Ru1 121.64(7) . . ?
 C61 P2 Ru1 116.82(7) . . ?
 C61 P2 C71 101.17(10) . . ?
 C61 P2 C81 105.04(9) . . ?
 C71 P2 Ru1 120.74(7) . . ?
 C71 P2 C81 99.67(10) . . ?
 C81 P2 Ru1 111.05(7) . . ?
 C24 O1 C27 118.22(19) . . ?
 C1 N1 Ru1 129.29(15) . . ?
 C1 N1 C5 117.88(18) . . ?
 C5 N1 Ru1 112.80(13) . . ?
 C6 N2 Ru1 120.65(14) . . ?
 C10 N2 Ru1 119.29(14) . . ?
 C10 N2 C6 120.03(18) . . ?
 C17 N3 Ru1 167.54(16) . . ?
 C17 N4 C18 116.2(2) . . ?
 N1 C1 H1 118.8 . . ?
 N1 C1 C2 122.4(2) . . ?
 C2 C1 H1 118.8 . . ?
 C1 C2 H2 120.3 . . ?
 C3 C2 C1 119.3(2) . . ?
 C3 C2 H2 120.3 . . ?
 C2 C3 H3 120.3 . . ?
 C4 C3 C2 119.4(2) . . ?
 C4 C3 H3 120.3 . . ?
 C3 C4 H4 120.2 . . ?
 C3 C4 C5 119.6(2) . . ?
 C5 C4 H4 120.2 . . ?
 N1 C5 C4 121.34(19) . . ?
 N1 C5 C6 116.06(18) . . ?
 C4 C5 C6 122.57(19) . . ?
 N2 C6 C5 112.76(18) . . ?
 N2 C6 C7 120.89(19) . . ?
 C7 C6 C5 126.32(19) . . ?
 C6 C7 H7 119.9 . . ?
 C6 C7 C8 120.24(19) . . ?
 C8 C7 H7 119.9 . . ?
 C7 C8 C21 123.02(19) . . ?
 C9 C8 C7 117.5(2) . . ?
 C9 C8 C21 119.43(19) . . ?
 C8 C9 H9 119.6 . . ?
 C10 C9 C8 120.8(2) . . ?
 C10 C9 H9 119.6 . . ?
 N2 C10 C9 120.49(19) . . ?
 N2 C10 C11 113.10(18) . . ?
 C9 C10 C11 126.37(19) . . ?
 C12 C11 C10 116.35(18) . . ?
 C16 C11 C10 121.46(19) . . ?
 C16 C11 C12 122.10(19) . . ?
 C11 C12 Ru1 111.77(14) . . ?
 C13 C12 Ru1 132.18(16) . . ?
 C13 C12 C11 115.85(19) . . ?
 C12 C13 H13 118.6 . . ?
 C14 C13 C12 122.7(2) . . ?
 C14 C13 H13 118.6 . . ?
 C13 C14 H14 119.7 . . ?
 C13 C14 C15 120.6(2) . . ?
 C15 C14 H14 119.7 . . ?
 C14 C15 H15 120.7 . . ?
 C16 C15 C14 118.5(2) . . ?
 C16 C15 H15 120.7 . . ?
 C11 C16 H16 119.9 . . ?
 C15 C16 C11 120.1(2) . . ?
 C15 C16 H16 119.9 . . ?
 N3 C17 N4 177.4(2) . . ?
 N5 C18 N4 174.2(3) . . ?
 C22 C21 C8 120.05(19) . . ?
 C26 C21 C8 122.3(2) . . ?
 C26 C21 C22 117.7(2) . . ?
 C21 C22 H22 119.2 . . ?
 C23 C22 C21 121.7(2) . . ?
 C23 C22 H22 119.2 . . ?
 C22 C23 H23 120.2 . . ?
 C22 C23 C24 119.6(2) . . ?
 C24 C23 H23 120.2 . . ?
 O1 C24 C23 115.2(2) . . ?
 O1 C24 C25 124.8(2) . . ?
 C25 C24 C23 120.0(2) . . ?
 C24 C25 H25 120.1 . . ?
 C24 C25 C26 119.9(2) . . ?
 C26 C25 H25 120.1 . . ?
 C21 C26 C25 121.2(2) . . ?
 C21 C26 H26 119.4 . . ?
 C25 C26 H26 119.4 . . ?
 O1 C27 H27A 109.5 . . ?
 O1 C27 H27B 109.5 . . ?
 O1 C27 H27C 109.5 . . ?
 H27A C27 H27B 109.5 . . ?
 H27A C27 H27C 109.5 . . ?
 H27B C27 H27C 109.5 . . ?
 C32 C31 P1 121.46(17) . . ?
 C36 C31 P1 119.90(17) . . ?
 C36 C31 C32 118.2(2) . . ?
 C31 C32 H32 119.7 . . ?
 C33 C32 C31 120.5(2) . . ?
 C33 C32 H32 119.7 . . ?
 C32 C33 H33 119.7 . . ?
 C34 C33 C32 120.5(2) . . ?
 C34 C33 H33 119.7 . . ?
 C33 C34 H34 120.0 . . ?
 C33 C34 C35 119.9(2) . . ?
 C35 C34 H34 120.0 . . ?
 C34 C35 H35 120.1 . . ?
 C34 C35 C36 119.9(2) . . ?
 C36 C35 H35 120.1 . . ?
 C31 C36 H36 119.5 . . ?
 C35 C36 C31 120.9(2) . . ?
 C35 C36 H36 119.5 . . ?
 C42 C41 P1 125.32(16) . . ?
 C46 C41 P1 116.14(15) . . ?
 C46 C41 C42 118.45(19) . . ?
 C41 C42 H42 119.8 . . ?
 C43 C42 C41 120.4(2) . . ?
 C43 C42 H42 119.8 . . ?
 C42 C43 H43 119.8 . . ?
 C44 C43 C42 120.4(2) . . ?
 C44 C43 H43 119.8 . . ?
 C43 C44 H44 120.1 . . ?
 C45 C44 C43 119.8(2) . . ?
 C45 C44 H44 120.1 . . ?
 C44 C45 H45 120.0 . . ?
 C44 C45 C46 120.0(2) . . ?
 C46 C45 H45 120.0 . . ?
 C41 C46 H46 119.5 . . ?
 C45 C46 C41 121.0(2) . . ?
 C45 C46 H46 119.5 . . ?
 C52 C51 P1 119.35(16) . . ?
 C56 C51 P1 121.70(15) . . ?
 C56 C51 C52 118.59(19) . . ?
 C51 C52 H52 119.7 . . ?
 C53 C52 C51 120.6(2) . . ?
 C53 C52 H52 119.7 . . ?
 C52 C53 H53 119.8 . . ?
 C52 C53 C54 120.3(2) . . ?
 C54 C53 H53 119.8 . . ?
 C53 C54 H54 120.3 . . ?
 C55 C54 C53 119.3(2) . . ?
 C55 C54 H54 120.3 . . ?
 C54 C55 H55 119.7 . . ?
 C54 C55 C56 120.5(2) . . ?
 C56 C55 H55 119.7 . . ?
 C51 C56 C55 120.7(2) . . ?
 C51 C56 H56 119.7 . . ?
 C55 C56 H56 119.7 . . ?
 C62 C61 P2 119.85(16) . . ?
 C62 C61 C66 118.1(2) . . ?
 C66 C61 P2 121.99(17) . . ?
 C61 C62 H62 119.2 . . ?
 C61 C62 C63 121.5(2) . . ?
 C63 C62 H62 119.2 . . ?
 C62 C63 H63 120.3 . . ?
 C64 C63 C62 119.4(2) . . ?
 C64 C63 H63 120.3 . . ?
 C63 C64 H64 120.1 . . ?
 C63 C64 C65 119.9(2) . . ?
 C65 C64 H64 120.1 . . ?
 C64 C65 H65 119.7 . . ?
 C64 C65 C66 120.5(2) . . ?
 C66 C65 H65 119.7 . . ?
 C61 C66 H66 119.8 . . ?
 C65 C66 C61 120.5(2) . . ?
 C65 C66 H66 119.8 . . ?
 C72 C71 P2 121.62(16) . . ?
 C72 C71 C76 118.6(2) . . ?
 C76 C71 P2 119.63(17) . . ?
 C71 C72 H72 119.5 . . ?
 C71 C72 C73 121.1(2) . . ?
 C73 C72 H72 119.5 . . ?
 C72 C73 H73 120.3 . . ?
 C74 C73 C72 119.5(2) . . ?
 C74 C73 H73 120.3 . . ?
 C73 C74 H74 120.0 . . ?
 C73 C74 C75 119.9(2) . . ?
 C75 C74 H74 120.0 . . ?
 C74 C75 H75 119.9 . . ?
 C74 C75 C76 120.2(2) . . ?
 C76 C75 H75 119.9 . . ?
 C71 C76 H76 119.7 . . ?
 C75 C76 C71 120.7(2) . . ?
 C75 C76 H76 119.7 . . ?
 C82 C81 P2 125.91(16) . . ?
 C82 C81 C86 118.32(19) . . ?
 C86 C81 P2 115.73(16) . . ?
 C81 C82 H82 119.7 . . ?
 C83 C82 C81 120.6(2) . . ?
 C83 C82 H82 119.7 . . ?
 C82 C83 H83 119.8 . . ?
 C84 C83 C82 120.4(2) . . ?
 C84 C83 H83 119.8 . . ?
 C83 C84 H84 120.3 . . ?
 C83 C84 C85 119.5(2) . . ?
 C85 C84 H84 120.3 . . ?
 C84 C85 H85 119.9 . . ?
 C86 C85 C84 120.2(2) . . ?
 C86 C85 H85 119.9 . . ?
 C81 C86 H86 119.6 . . ?
 C85 C86 C81 120.9(2) . . ?
 C85 C86 H86 119.6 . . ?

loop_
  _geom_torsion_atom_site_label_1
  _geom_torsion_atom_site_label_2
  _geom_torsion_atom_site_label_3
  _geom_torsion_atom_site_label_4
  _geom_torsion
  _geom_torsion_site_symmetry_1
  _geom_torsion_site_symmetry_2
  _geom_torsion_site_symmetry_3
  _geom_torsion_site_symmetry_4
  _geom_torsion_publ_flag
 N1 C5 C6 N2 0.2(3) . . . . ?
 C4 C5 C6 N2 -177.90(19) . . . . ?
 C4 C5 C6 C7 0.1(3) . . . . ?
 C7 C6 C5 N1 178.28(19) . . . . ?
 C7 C8 C21 C22 -143.7(2) . . . . ?
 C7 C8 C21 C26 38.4(3) . . . . ?
 C9 C8 C21 C22 35.0(3) . . . . ?
 C9 C8 C21 C26 -142.9(2) . . . . ?
 C9 C10 C11 C12 -179.26(19) . . . . ?
 C9 C10 C11 C16 -2.8(3) . . . . ?
 C12 C11 C10 N2 -1.5(3) . . . . ?
 C16 C11 C10 N2 174.98(18) . . . . ?
 C23 C24 O1 C27 -169.0(2) . . . . ?
 C25 C24 O1 C27 10.9(3) . . . . ?
 C32 C31 P1 Ru1 -75.96(18) . . . . ?
 C32 C31 P1 C41 49.97(19) . . . . ?
 C32 C31 P1 C51 151.81(17) . . . . ?
 C36 C31 P1 Ru1 96.25(16) . . . . ?
 C36 C31 P1 C41 -137.83(17) . . . . ?
 C36 C31 P1 C51 -35.98(19) . . . . ?
 C42 C41 P1 Ru1 129.20(16) . . . . ?
 C42 C41 P1 C31 4.9(2) . . . . ?
 C42 C41 P1 C51 -100.91(18) . . . . ?
 C46 C41 P1 Ru1 -54.33(17) . . . . ?
 C46 C41 P1 C31 -178.58(15) . . . . ?
 C46 C41 P1 C51 75.56(17) . . . . ?
 C52 C51 P1 Ru1 -175.42(14) . . . . ?
 C52 C51 P1 C31 -49.23(19) . . . . ?
 C52 C51 P1 C41 59.60(18) . . . . ?
 C56 C51 P1 Ru1 11.6(2) . . . . ?
 C56 C51 P1 C31 137.74(18) . . . . ?
 C56 C51 P1 C41 -113.42(18) . . . . ?
 C62 C61 P2 Ru1 62.64(18) . . . . ?
 C62 C61 P2 C71 -164.23(17) . . . . ?
 C62 C61 P2 C81 -60.91(19) . . . . ?
 C66 C61 P2 Ru1 -114.42(17) . . . . ?
 C66 C61 P2 C71 18.7(2) . . . . ?
 C66 C61 P2 C81 122.03(19) . . . . ?
 C72 C71 P2 Ru1 25.3(2) . . . . ?
 C72 C71 P2 C61 -105.40(19) . . . . ?
 C72 C71 P2 C81 147.02(18) . . . . ?
 C76 C71 P2 Ru1 -158.85(15) . . . . ?
 C76 C71 P2 C61 70.42(19) . . . . ?
 C76 C71 P2 C81 -37.2(2) . . . . ?
 C82 C81 P2 Ru1 -118.21(17) . . . . ?
 C82 C81 P2 C61 8.9(2) . . . . ?
 C82 C81 P2 C71 113.38(19) . . . . ?
 C86 C81 P2 Ru1 59.60(18) . . . . ?
 C86 C81 P2 C61 -173.24(16) . . . . ?
 C86 C81 P2 C71 -68.80(18) . . . . ?

_smtbx_masks_special_details      ?
loop_
  _smtbx_masks_void_nr
  _smtbx_masks_void_average_x
  _smtbx_masks_void_average_y
  _smtbx_masks_void_average_z
  _smtbx_masks_void_volume
  _smtbx_masks_void_count_electrons
  _smtbx_masks_void_content
 1 0.054 0.260 0.408 104.4 19.9 ?
 2 -0.054 0.740 0.592 104.4 20.2 ?

_iucr_refine_instructions_details
;
TITL 16srv053 in P-1
CELL 0.71073 11.7128 15.3632 15.4938 97.7958 111.4352 98.5832
ZERR 2 0.0006 0.0008 0.0008 0.0018 0.0018 0.0019
LATT 1
SFAC C H N O P Ru
UNIT 122 94 10 2 4 2

L.S. 9
PLAN  5
SIZE 0.03 0.13 0.22
TEMP -153.15
CONF N1 C5 C6 N2
CONF C4 C5 C6 N2
CONF C7 C6 C5 N1
CONF C4 C5 C6 C7
CONF C12 C11 C10 N2
CONF C9 C10 C11 C12
CONF C16 C11 C10 N2
CONF C9 C10 C11 C16
CONF C7 C8 C21 C22
CONF C7 C8 C21 C26
CONF C9 C8 C21 C22
CONF C9 C8 C21 C26
CONF C23 C24 O1 C27
CONF C25 C24 O1 C27
CONF C32 C31 P1 Ru1
CONF C36 C31 P1 Ru1
CONF C32 C31 P1 C41
CONF C36 C31 P1 C41
CONF C32 C31 P1 C51
CONF C36 C31 P1 C51
CONF C42 C41 P1 Ru1
CONF C46 C41 P1 Ru1
CONF C42 C41 P1 C31
CONF C46 C41 P1 C31
CONF C42 C41 P1 C51
CONF C46 C41 P1 C51
CONF C52 C51 P1 Ru1
CONF C56 C51 P1 Ru1
CONF C52 C51 P1 C31
CONF C56 C51 P1 C31
CONF C52 C51 P1 C41
CONF C56 C51 P1 C41
CONF C62 C61 P2 Ru1
CONF C66 C61 P2 Ru1
CONF C62 C61 P2 C71
CONF C66 C61 P2 C71
CONF C62 C61 P2 C81
CONF C66 C61 P2 C81
CONF C82 C81 P2 Ru1
CONF C86 C81 P2 Ru1
CONF C82 C81 P2 C61
CONF C86 C81 P2 C61
CONF C82 C81 P2 C71
CONF C86 C81 P2 C71
CONF C72 C71 P2 Ru1
CONF C76 C71 P2 Ru1
CONF C72 C71 P2 C61
CONF C76 C71 P2 C61
CONF C72 C71 P2 C81
CONF C76 C71 P2 C81
BOND $h
fmap 2 53
acta 
OMIT -2 60
OMIT -1 1 0
OMIT 1 0 0
OMIT 0 -3 3
WGHT 0.04 0.4
FVAR 0.10269
REM <olex2.extras>
REM <HklSrc "%.\\16srv053.hkl">
REM </olex2.extras>

Ru1   6     0.23514  0.76349  0.17566  11.00000  0.01064  0.01317  0.01314 =
 0.00359  0.00527  0.00197 
P1    5     0.38833  0.74055  0.11414  11.00000  0.01276  0.01352  0.01476 =
 0.00412  0.00727  0.00243 
P2    5     0.07135  0.77531  0.22859  11.00000  0.01244  0.01613  0.01397 =
 0.00238  0.00643  0.00193 
O1    4     0.68970  1.43730  0.43205  11.00000  0.03627  0.01741  0.03874 =
 0.00144  0.00901 -0.00142 
N1    3     0.13984  0.81691  0.05408  11.00000  0.01580  0.02025  0.02276 =
 0.00432  0.00961  0.00349 
N2    3     0.31232  0.89431  0.21996  11.00000  0.01138  0.01542  0.01481 =
 0.00275  0.00678  0.00374 
N3    3     0.15590  0.62784  0.13554  11.00000  0.01419  0.01729  0.01641 =
 0.00400  0.00764  0.00453 
N4    3     0.08526  0.46480  0.12006  11.00000  0.02498  0.01648  0.03116 =
 0.00279  0.00840 -0.00256 
N5    3     0.19019  0.39091  0.25049  11.00000  0.04979  0.03001  0.05121 =
 0.01665  0.01504  0.01081 
C1    1     0.05331  0.77272 -0.03295  11.00000  0.01829  0.01770  0.01813 =
 -0.00013  0.00653  0.00227 
AFIX 43
H1    2     0.02600  0.70930 -0.04408  11.00000 -1.20000 
AFIX 0
C2    1     0.00369  0.81678 -0.10577  11.00000  0.02613  0.02817  0.01870 =
 0.00534  0.00022  0.00337 
AFIX 43
H2    2    -0.05584  0.78387 -0.16592  11.00000 -1.20000 
AFIX 0
C3    1     0.04156  0.90903 -0.09013  11.00000  0.03684  0.02704  0.02380 =
 0.01338 -0.00064  0.00658 
AFIX 43
H3    2     0.00885  0.94020 -0.13956  11.00000 -1.20000 
AFIX 0
C4    1     0.12739  0.95556 -0.00199  11.00000  0.02926  0.01679  0.02658 =
 0.00837  0.00591  0.00488 
AFIX 43
H4    2     0.15249  1.01923  0.01020  11.00000 -1.20000 
AFIX 0
C5    1     0.17706  0.90865  0.06904  11.00000  0.01703  0.01353  0.02001 =
 0.00346  0.00765  0.00330 
C6    1     0.27437  0.95319  0.16266  11.00000  0.01364  0.01771  0.01781 =
 0.00451  0.00841  0.00484 
C7    1     0.32842  1.04416  0.19285  11.00000  0.02213  0.01589  0.01918 =
 0.00731  0.01082  0.00642 
AFIX 43
H7    2     0.29913  1.08464  0.15279  11.00000 -1.20000 
AFIX 0
C8    1     0.42582  1.07666  0.28195  11.00000  0.01876  0.01712  0.02167 =
 0.00378  0.01254  0.00208 
C9    1     0.46314  1.01462  0.33889  11.00000  0.01893  0.02014  0.01488 =
 0.00238  0.00860  0.00275 
AFIX 43
H9    2     0.52845  1.03471  0.40024  11.00000 -1.20000 
AFIX 0
C10   1     0.40613  0.92420  0.30703  11.00000  0.01416  0.01995  0.01582 =
 0.00526  0.00946  0.00428 
C11   1     0.43971  0.85149  0.35778  11.00000  0.01779  0.01848  0.01564 =
 0.00423  0.01059  0.00481 
C12   1     0.36981  0.76477  0.31112  11.00000  0.01551  0.01556  0.01626 =
 0.00640  0.01126  0.00447 
C13   1     0.40612  0.69626  0.35763  11.00000  0.01798  0.01929  0.01869 =
 0.00740  0.00961  0.00525 
AFIX 43
H13   2     0.36029  0.63627  0.32880  11.00000 -1.20000 
AFIX 0
C14   1     0.50568  0.71153  0.44371  11.00000  0.02515  0.02290  0.01839 =
 0.01133  0.01097  0.00854 
AFIX 43
H14   2     0.52717  0.66237  0.47276  11.00000 -1.20000 
AFIX 0
C15   1     0.57482  0.79778  0.48841  11.00000  0.02196  0.02909  0.01467 =
 0.00726  0.00494  0.00374 
AFIX 43
H15   2     0.64436  0.80837  0.54747  11.00000 -1.20000 
AFIX 0
C16   1     0.54057  0.86816  0.44532  11.00000  0.02108  0.02209  0.01573 =
 0.00365  0.00749  0.00063 
AFIX 43
H16   2     0.58579  0.92807  0.47536  11.00000 -1.20000 
AFIX 0
C17   1     0.12334  0.55195  0.13022  11.00000  0.01171  0.02379  0.01547 =
 0.00171  0.00460  0.00250 
C18   1     0.14381  0.42920  0.19230  11.00000  0.02873  0.01621  0.03716 =
 0.00196  0.01507  0.00108 
C21   1     0.49146  1.17228  0.31685  11.00000  0.02680  0.01616  0.01817 =
 0.00345  0.01185  0.00224 
C22   1     0.62015  1.19520  0.37275  11.00000  0.02783  0.01759  0.01845 =
 0.00362  0.01029  0.00282 
AFIX 43
H22   2     0.66501  1.14867  0.38607  11.00000 -1.20000 
AFIX 0
C23   1     0.68395  1.28389  0.40919  11.00000  0.02459  0.02292  0.02404 =
 0.00303  0.00846  0.00016 
AFIX 43
H23   2     0.77180  1.29791  0.44611  11.00000 -1.20000 
AFIX 0
C24   1     0.61891  1.35216  0.39152  11.00000  0.03179  0.01854  0.01701 =
 0.00169  0.01085 -0.00138 
C25   1     0.49137  1.33145  0.33630  11.00000  0.03360  0.01950  0.02084 =
 0.00897  0.01528  0.00615 
AFIX 43
H25   2     0.44669  1.37822  0.32418  11.00000 -1.20000 
AFIX 0
C26   1     0.42870  1.24206  0.29858  11.00000  0.02676  0.01894  0.01884 =
 0.00487  0.00997  0.00302 
AFIX 43
H26   2     0.34150  1.22841  0.25966  11.00000 -1.20000 
AFIX 0
C27   1     0.62654  1.50946  0.43137  11.00000  0.04663  0.02026  0.03842 =
 0.00168  0.01559  0.00427 
AFIX 137
H27A  2     0.59129  1.52020  0.36685  11.00000 -1.50000 
H27B  2     0.68611  1.56392  0.47381  11.00000 -1.50000 
H27C  2     0.55865  1.49403  0.45298  11.00000 -1.50000 
AFIX 0
C31   1     0.51963  0.83750  0.15698  11.00000  0.01865  0.01786  0.01940 =
 0.00032  0.01255 -0.00022 
C32   1     0.50895  0.91608  0.12078  11.00000  0.02824  0.02106  0.02742 =
 0.00359  0.01902  0.00351 
AFIX 43
H32   2     0.43434  0.91766  0.06930  11.00000 -1.20000 
AFIX 0
C33   1     0.60645  0.99154  0.15954  11.00000  0.04519  0.01779  0.04331 =
 0.00024  0.03241 -0.00161 
AFIX 43
H33   2     0.59862  1.04410  0.13378  11.00000 -1.20000 
AFIX 0
C34   1     0.71449  0.99088  0.23506  11.00000  0.03517  0.02891  0.04264 =
 -0.01136  0.02616 -0.01265 
AFIX 43
H34   2     0.78131  1.04256  0.26073  11.00000 -1.20000 
AFIX 0
C35   1     0.72562  0.91472  0.27358  11.00000  0.02076  0.04209  0.02597 =
 -0.01189  0.01086 -0.00571 
AFIX 43
H35   2     0.79955  0.91441  0.32630  11.00000 -1.20000 
AFIX 0
C36   1     0.62834  0.83872  0.23490  11.00000  0.02153  0.02657  0.02106 =
 0.00027  0.01171  0.00190 
AFIX 43
H36   2     0.63611  0.78690  0.26198  11.00000 -1.20000 
AFIX 0
C41   1     0.32969  0.71746 -0.01591  11.00000  0.01468  0.01740  0.01540 =
 0.00455  0.00773  0.00729 
C42   1     0.38407  0.76183 -0.06854  11.00000  0.02035  0.02147  0.01962 =
 0.00574  0.00985  0.00368 
AFIX 43
H42   2     0.45577  0.80968 -0.03713  11.00000 -1.20000 
AFIX 0
C43   1     0.33425  0.73663 -0.16652  11.00000  0.02521  0.03087  0.02023 =
 0.01088  0.01213  0.00719 
AFIX 43
H43   2     0.37141  0.76775 -0.20192  11.00000 -1.20000 
AFIX 0
C44   1     0.23083  0.66648 -0.21303  11.00000  0.02032  0.03691  0.01436 =
 0.00416  0.00627  0.00955 
AFIX 43
H44   2     0.19684  0.64951 -0.28021  11.00000 -1.20000 
AFIX 0
C45   1     0.17714  0.62121 -0.16159  11.00000  0.01830  0.02850  0.01935 =
 -0.00079  0.00824  0.00366 
AFIX 43
H45   2     0.10637  0.57270 -0.19329  11.00000 -1.20000 
AFIX 0
C46   1     0.22636  0.64646 -0.06381  11.00000  0.01748  0.02206  0.02146 =
 0.00408  0.01188  0.00386 
AFIX 43
H46   2     0.18901  0.61483 -0.02884  11.00000 -1.20000 
AFIX 0
C51   1     0.46692  0.64550  0.13290  11.00000  0.01218  0.01636  0.01461 =
 0.00155  0.00297  0.00205 
C52   1     0.56327  0.63862  0.10091  11.00000  0.01720  0.02114  0.02482 =
 0.00565  0.01168  0.00264 
AFIX 43
H52   2     0.59379  0.68631  0.07655  11.00000 -1.20000 
AFIX 0
C53   1     0.61413  0.56338  0.10447  11.00000  0.02160  0.02800  0.03363 =
 0.00555  0.01411  0.01153 
AFIX 43
H53   2     0.67967  0.55953  0.08277  11.00000 -1.20000 
AFIX 0
C54   1     0.57016  0.49303  0.13962  11.00000  0.02271  0.02357  0.03077 =
 0.00447  0.00564  0.00978 
AFIX 43
H54   2     0.60456  0.44076  0.14134  11.00000 -1.20000 
AFIX 0
C55   1     0.47641  0.49977  0.17188  11.00000  0.02010  0.01765  0.02428 =
 0.00864  0.00318  0.00026 
AFIX 43
H55   2     0.44657  0.45216  0.19665  11.00000 -1.20000 
AFIX 0
C56   1     0.42493  0.57568  0.16856  11.00000  0.01565  0.02159  0.01656 =
 0.00491  0.00499  0.00240 
AFIX 43
H56   2     0.36014  0.57951  0.19109  11.00000 -1.20000 
AFIX 0
C61   1     0.09441  0.87680  0.31486  11.00000  0.01165  0.01974  0.01758 =
 -0.00010  0.00527  0.00283 
C62   1     0.10657  0.96015  0.29040  11.00000  0.01472  0.02388  0.02242 =
 0.00235  0.00951  0.00139 
AFIX 43
H62   2     0.10117  0.96346  0.22829  11.00000 -1.20000 
AFIX 0
C63   1     0.12650  1.03906  0.35468  11.00000  0.02312  0.02082  0.03304 =
 0.00189  0.01161  0.00395 
AFIX 43
H63   2     0.13350  1.09551  0.33632  11.00000 -1.20000 
AFIX 0
C64   1     0.13600  1.03468  0.44517  11.00000  0.03252  0.02768  0.02931 =
 -0.00823  0.00812  0.00504 
AFIX 43
H64   2     0.14954  1.08821  0.48956  11.00000 -1.20000 
AFIX 0
C65   1     0.12585  0.95249  0.47123  11.00000  0.04044  0.03837  0.01704 =
 -0.00106  0.00863  0.00770 
AFIX 43
H65   2     0.13253  0.94965  0.53372  11.00000 -1.20000 
AFIX 0
C66   1     0.10597  0.87397  0.40703  11.00000  0.02893  0.02540  0.02004 =
 0.00193  0.00896  0.00581 
AFIX 43
H66   2     0.10018  0.81780  0.42606  11.00000 -1.20000 
AFIX 0
C71   1     0.01636  0.68772  0.28266  11.00000  0.01750  0.01987  0.01478 =
 0.00126  0.00776 -0.00165 
C72   1     0.09287  0.63354  0.32695  11.00000  0.02178  0.02291  0.02212 =
 0.00469  0.01073  0.00215 
AFIX 43
H72   2     0.17418  0.63861  0.32594  11.00000 -1.20000 
AFIX 0
C73   1     0.05285  0.57113  0.37345  11.00000  0.03474  0.02439  0.02226 =
 0.00690  0.01011  0.00079 
AFIX 43
H73   2     0.10646  0.53400  0.40357  11.00000 -1.20000 
AFIX 0
C74   1    -0.06519  0.56393  0.37521  11.00000  0.03673  0.03176  0.01970 =
 0.00456  0.01217 -0.01200 
AFIX 43
H74   2    -0.09286  0.52205  0.40701  11.00000 -1.20000 
AFIX 0
C75   1    -0.14303  0.61771  0.33065  11.00000  0.02345  0.05467  0.02825 =
 0.01124  0.01374 -0.00644 
AFIX 43
H75   2    -0.22438  0.61252  0.33162  11.00000 -1.20000 
AFIX 0
C76   1    -0.10286  0.67909  0.28464  11.00000  0.01866  0.03812  0.02821 =
 0.01078  0.01106  0.00322 
AFIX 43
H76   2    -0.15701  0.71572  0.25409  11.00000 -1.20000 
AFIX 0
C81   1    -0.07646  0.77190  0.12911  11.00000  0.01146  0.02499  0.01569 =
 0.00356  0.00797  0.00089 
C82   1    -0.14316  0.84004  0.11790  11.00000  0.01330  0.02325  0.02519 =
 0.00496  0.00976  0.00056 
AFIX 43
H82   2    -0.11452  0.89319  0.16584  11.00000 -1.20000 
AFIX 0
C83   1    -0.25106  0.83121  0.03749  11.00000  0.01641  0.03649  0.03363 =
 0.01779  0.01346  0.00967 
AFIX 43
H83   2    -0.29634  0.87800  0.03106  11.00000 -1.20000 
AFIX 0
C84   1    -0.29313  0.75500 -0.03323  11.00000  0.01322  0.05086  0.02009 =
 0.01186  0.00632  0.00526 
AFIX 43
H84   2    -0.36588  0.74982 -0.08903  11.00000 -1.20000 
AFIX 0
C85   1    -0.22857  0.68607 -0.02234  11.00000  0.01650  0.04183  0.02112 =
 -0.00478  0.00811  0.00260 
AFIX 43
H85   2    -0.25801  0.63287 -0.07028  11.00000 -1.20000 
AFIX 0
C86   1    -0.12152  0.69441  0.05799  11.00000  0.01517  0.03043  0.02167 =
 0.00092  0.00825  0.00515 
AFIX 43
H86   2    -0.07798  0.64667  0.06488  11.00000 -1.20000 
AFIX 0
HKLF 4

END
;

data_4c_15srv294
_audit_creation_date              2016-01-29
_audit_creation_method
;
Olex2 1.2-beta
(compiled 2015.11.20 svn.r3248 for OlexSys, GUI svn.r5133)
;

_publ_requested_journal           'Inorg.Chem.'
_publ_section_title
;
Light activated release of nitrile ligands from
trans-RU(L)(PPh~3~)~2~(nitrile) complexes
;

_publ_contact_author_name         'Dmitry Yufit'
_publ_contact_author_address
;
Department of Chemistry
Durham University
South Rd.
Durham
DH1 3LE
UK
;
_publ_contact_author_email        'd.s.yufit@durham.ac.uk'


_publ_contact_letter
;
The CIF file contains data for the structure 4c from
the paper 

"Light activated release of nitrile ligands from
trans-RU(L)(PPh~3~)~2~(nitrile) complexes"

by R.J.Davidson, Y-T. Hsu, D.S.Yufit and A.Beeby

The paper will be submitted to Inorg.Chem. 
;
loop_
_publ_author_name
_publ_author_address
'Davidson, Ross J.'
;
Department of Chemistry
Durham University
South Rd.
Durham
DH1 3LE
UK
;
'Hsu, Yu-Ting'
;
Department of Chemistry
Durham University
South Rd.
Durham
DH1 3LE
UK
;
'Yufit, Dmitry S.'
;
Department of Chemistry
Durham University
South Rd.
Durham
DH1 3LE
UK
;
'Beeby, Andrew'
;
Department of Chemistry
Durham University
South Rd.
Durham
DH1 3LE
UK
;

_publ_section_references
;
Dolomanov, O.V., Bourhis, L.J., Gildea, R.J, Howard, J.A.K. & Puschmann, H.
 (2009), J. Appl. Cryst. 42, 339-341.

Sheldrick, G.M. (2008). Acta Cryst. A64, 112-122.
;
_chemical_name_common             ?
_chemical_name_systematic
;
 ? 
;
_chemical_formula_moiety          'C126 H98 N6 O2 P4 Ru2, 6(C H2 Cl2), 2(F6 P)'
_chemical_formula_sum             'C132 H110 Cl12 F12 N6 O2 P6 Ru2'
_chemical_formula_weight          2853.62
_chemical_melting_point           ?
loop_
  _atom_type_symbol
  _atom_type_description
  _atom_type_scat_dispersion_real
  _atom_type_scat_dispersion_imag
  _atom_type_scat_source
 'C' 'C' 0.0033 0.0016 'International Tables Vol C Tables 4.2.6.8 and 6.1.1.4'
 'H' 'H' 0.0000 0.0000 'International Tables Vol C Tables 4.2.6.8 and 6.1.1.4'
 'Cl' 'Cl' 0.1484 0.1585 'International Tables Vol C Tables 4.2.6.8 and 6.1.1.4'
 'F' 'F' 0.0171 0.0103 'International Tables Vol C Tables 4.2.6.8 and 6.1.1.4'
 'N' 'N' 0.0061 0.0033 'International Tables Vol C Tables 4.2.6.8 and 6.1.1.4'
 'O' 'O' 0.0106 0.0060 'International Tables Vol C Tables 4.2.6.8 and 6.1.1.4'
 'P' 'P' 0.1023 0.0942 'International Tables Vol C Tables 4.2.6.8 and 6.1.1.4'
 'Ru' 'Ru' -1.2594 0.8363
 'International Tables Vol C Tables 4.2.6.8 and 6.1.1.4'

_space_group_crystal_system       'monoclinic'
_space_group_IT_number            14
_space_group_name_H-M_alt         'P 1 21/c 1'
_space_group_name_Hall            '-P 2ybc'
loop_
  _space_group_symop_id
  _space_group_symop_operation_xyz
 1 'x, y, z'
 2 '-x, y+1/2, -z+1/2'
 3 '-x, -y, -z'
 4 'x, -y-1/2, z-1/2'

_cell_length_a                    11.0244(8)
_cell_length_b                    19.7661(15)
_cell_length_c                    28.938(2)
_cell_angle_alpha                 90.00
_cell_angle_beta                  90.487(3)
_cell_angle_gamma                 90.00
_cell_volume                      6305.7(8)
_cell_formula_units_Z             2
_cell_measurement_reflns_used     9936
_cell_measurement_temperature     120.0
_cell_measurement_theta_max       31.38
_cell_measurement_theta_min       2.33
_exptl_absorpt_coefficient_mu     0.643
_exptl_absorpt_correction_T_max   1.0000
_exptl_absorpt_correction_T_min   0.8901
_exptl_absorpt_correction_type    multi-scan
_exptl_absorpt_process_details
;
SADABS-2014/4 (Bruker,2014/4) was used for absorption correction.
wR2(int) was 0.1153 before and 0.0555 after correction.
The Ratio of minimum to maximum transmission is 0.8901.
The \l/2 correction factor is Not present.
;
_exptl_crystal_colour             'clear dark orange'
_exptl_crystal_colour_lustre      clear
_exptl_crystal_colour_modifier    dark
_exptl_crystal_colour_primary     orange
_exptl_crystal_density_diffrn     1.503
_exptl_crystal_density_meas       ?
_exptl_crystal_density_method     'not measured'
_exptl_crystal_description        plate
_exptl_crystal_F_000              2900
_exptl_crystal_preparation        ?
_exptl_crystal_size_max           0.36
_exptl_crystal_size_mid           0.25
_exptl_crystal_size_min           0.03
_exptl_special_details
;
 ? 
;
_diffrn_reflns_av_R_equivalents   0.0558
_diffrn_reflns_av_unetI/netI      0.0359
_diffrn_reflns_limit_h_max        14
_diffrn_reflns_limit_h_min        -14
_diffrn_reflns_limit_k_max        26
_diffrn_reflns_limit_k_min        -26
_diffrn_reflns_limit_l_max        38
_diffrn_reflns_limit_l_min        -38
_diffrn_reflns_number             121096
_diffrn_reflns_theta_full         28.00
_diffrn_reflns_theta_max          28.00
_diffrn_reflns_theta_min          2.18
_diffrn_ambient_temperature       120.0
_diffrn_detector                  'Bruker PHOTON 100 CMOS'
_diffrn_detector_area_resol_mean  10.4
_diffrn_detector_type             'CMOS sensor'
_diffrn_measured_fraction_theta_full 1.000
_diffrn_measured_fraction_theta_max 1.000
_diffrn_measurement_device        '3-circle diffractometer'
_diffrn_measurement_device_type   'Bruker D8 Venture'
_diffrn_measurement_method        '\f and \w scans'
_diffrn_radiation_monochromator   'focusing mirrors'
_diffrn_radiation_probe           X-ray
_diffrn_radiation_type            MoK\a
_diffrn_radiation_wavelength      0.71073
_diffrn_source                    'microfocus sealed X-ray tube'
_diffrn_source_type               'Incoatec I\mS microsource'
_diffrn_standards_decay_%         ?
_diffrn_standards_interval_count  ?
_diffrn_standards_interval_time   ?
_diffrn_standards_number          0
_reflns_number_gt                 12179
_reflns_number_total              15216
_reflns_threshold_expression      >2sigma(I)
_computing.bruker_data_scaling    'SADABS V2012/1 (Bruker AXS Inc.)'
_computing_cell_refinement        'SAINT v8.34A (Bruker, 2013)'
_computing_data_collection        'APEX2 v.2013.4_1 (Bruker, 2013)'
_computing_data_reduction         'SAINT v8.34A (Bruker, 2013)'
_computing_molecular_graphics     'Olex2 (Dolomanov et al., 2009)'
_computing_publication_material   'Olex2 (Dolomanov et al., 2009)'
_computing_structure_refinement   'XL (Sheldrick, 2008)'
_computing_structure_solution     'XS (Sheldrick, 2008)'
_refine_diff_density_max          4.790
_refine_diff_density_min          -2.384
_refine_diff_density_rms          0.139
_refine_ls_extinction_coef        ?
_refine_ls_extinction_method      none
_refine_ls_goodness_of_fit_ref    1.023
_refine_ls_hydrogen_treatment     constr
_refine_ls_matrix_type            full
_refine_ls_number_parameters      772
_refine_ls_number_reflns          15216
_refine_ls_number_restraints      45
_refine_ls_R_factor_all           0.0864
_refine_ls_R_factor_gt            0.0672
_refine_ls_restrained_S_all       1.047
_refine_ls_shift/su_max           0.001
_refine_ls_shift/su_mean          0.000
_refine_ls_structure_factor_coef  Fsqd
_refine_ls_weighting_details
'calc w=1/[\s^2^(Fo^2^)+(0.0650P)^2^+46.5000P] where P=(Fo^2^+2Fc^2^)/3'
_refine_ls_weighting_scheme       calc
_refine_ls_wR_factor_gt           0.1585
_refine_ls_wR_factor_ref          0.1717
_refine_special_details
;
 Refinement of F^2^ against ALL reflections.  The weighted R-factor wR and 
 goodness of fit S are based on F^2^, conventional R-factors R are based 
 on F, with F set to zero for negative F^2^. The threshold expression of 
 F^2^ > 2sigma(F^2^) is used only for calculating R-factors(gt) etc. and is 
 not relevant to the choice of reflections for refinement.  R-factors based 
 on F^2^ are statistically about twice as large as those based on F, and R- 
 factors based on ALL data will be even larger. 
;
_olex2_refinement_description
;
1. Fixed Uiso
 At 1.2 times of:
  All C(H) groups, All C(H,H) groups, All C(H,H,H,H) groups
 At 1.5 times of:
  All C(H,H,H) groups
2. Restrained distances
 Cl2-C1S \\sim Cl1-C1S \\sim Cl4-C2SB \\sim Cl3B-C2SB \\sim Cl5A-C3S \\sim
Cl5-C3S \\sim Cl6A-C3S ~
 Cl6-C3S
 with sigma of 0.005
 Cl2-C1S \\sim Cl1-C1S \\sim Cl4-C2SB \\sim Cl4-C2SA \\sim Cl3B-C2SB \\sim
Cl3A-C2SA \\sim Cl5-C3S ~
 Cl5A-C3S \\sim Cl6-C3S \\sim Cl6A-C3S
 with sigma of 0.005
3. Others
 Fixed Sof: Cl3A(0.5) Cl3B(0.5) C2SA(0.5) H2SA(0.5) H2SB(0.5) C2SB(0.5)
 H2SC(0.5) H2SD(0.5) Cl5(0.5) Cl5A(0.5) Cl6(0.5) Cl6A(0.5) H3SA(0.5) H3SB(0.5)
 H3SC(0.5) H3SD(0.5)
4.a Secondary CH2 refined with riding coordinates:
 C1S(H1SA,H1SB), C2SA(H2SA,H2SB), C2SB(H2SC,H2SD), C3S(H3SA,H3SB), C3S(H3SC,
 H3SD)
4.b Aromatic/amide H refined with riding coordinates:
 C1(H1), C2(H2), C3(H3), C4(H4), C7(H7), C9(H9), C13(H13), C14(H14), C15(H15),
 C16(H16), C19(H19), C20(H20), C22(H22), C23(H23), C25(H25), C26(H26), C32(H32),
  C33(H33), C34(H34), C35(H35), C36(H36), C42(H42), C43(H43), C44(H44),
 C45(H45), C46(H46), C52(H52), C53(H53), C54(H54), C55(H55), C56(H56), C62(H62),
  C63(H63), C64(H64), C65(H65), C66(H66), C72(H72), C73(H73), C74(H74),
 C75(H75), C76(H76), C82(H82), C83(H83), C84(H84), C85(H85), C86(H86)
4.c Idealised Me refined as rotating group:
 C27(H27A,H27B,H27C)
;
_atom_sites_solution_hydrogens    geom
_atom_sites_solution_primary      direct
_atom_sites_solution_secondary    difmap
loop_
  _atom_site_label
  _atom_site_type_symbol
  _atom_site_fract_x
  _atom_site_fract_y
  _atom_site_fract_z
  _atom_site_U_iso_or_equiv
  _atom_site_adp_type
  _atom_site_occupancy
  _atom_site_calc_flag
  _atom_site_disorder_assembly
  _atom_site_disorder_group
  _atom_site_refinement_flags_posn
 Ru1 Ru 0.37523(3) 0.729234(15) 0.428578(10) 0.00859(9) Uani 1 d . . .
 P1 P 0.23022(9) 0.71110(5) 0.48735(3) 0.0111(2) Uani 1 d . . .
 P2 P 0.52718(9) 0.75705(5) 0.37327(3) 0.01053(19) Uani 1 d . . .
 O1 O 0.2290(3) 0.27361(15) 0.25539(11) 0.0232(7) Uani 1 d . . .
 N1 N 0.2275(3) 0.75240(17) 0.37871(11) 0.0119(6) Uani 1 d . . .
 N2 N 0.3420(3) 0.63982(16) 0.39794(11) 0.0097(6) Uani 1 d . . .
 N3 N 0.4175(3) 0.81602(17) 0.45789(12) 0.0124(6) Uani 1 d . . .
 C1 C 0.1735(4) 0.8117(2) 0.36913(14) 0.0157(8) Uani 1 d . . .
 H1 H 0.2004 0.8509 0.3852 0.019 Uiso 1 calc . . R
 C2 C 0.0800(4) 0.8185(2) 0.33672(16) 0.0202(9) Uani 1 d . . .
 H2 H 0.0443 0.8615 0.3309 0.024 Uiso 1 calc . . R
 C3 C 0.0400(4) 0.7618(2) 0.31321(16) 0.0221(9) Uani 1 d . . .
 H3 H -0.0246 0.7648 0.2914 0.027 Uiso 1 calc . . R
 C4 C 0.0962(4) 0.7007(2) 0.32225(15) 0.0187(8) Uani 1 d . . .
 H4 H 0.0713 0.6612 0.3061 0.022 Uiso 1 calc . . R
 C5 C 0.1891(4) 0.6970(2) 0.35482(13) 0.0122(7) Uani 1 d . . .
 C6 C 0.2550(3) 0.6336(2) 0.36502(13) 0.0112(7) Uani 1 d . . .
 C7 C 0.2357(4) 0.5728(2) 0.34251(13) 0.0124(7) Uani 1 d . . .
 H7 H 0.1738 0.5693 0.3196 0.015 Uiso 1 calc . . R
 C8 C 0.3073(4) 0.5164(2) 0.35344(14) 0.0134(8) Uani 1 d . . .
 C9 C 0.3949(4) 0.5241(2) 0.38830(13) 0.0122(7) Uani 1 d . . .
 H9 H 0.4437 0.4866 0.3971 0.015 Uiso 1 calc . . R
 C10 C 0.4115(3) 0.5858(2) 0.41024(13) 0.0112(7) Uani 1 d . . .
 C11 C 0.4981(3) 0.6017(2) 0.44766(13) 0.0108(7) Uani 1 d . . .
 C12 C 0.4965(3) 0.66956(19) 0.46376(13) 0.0103(7) Uani 1 d . . .
 C13 C 0.5729(4) 0.6837(2) 0.50150(14) 0.0135(8) Uani 1 d . . .
 H13 H 0.5721 0.7279 0.5144 0.016 Uiso 1 calc . . R
 C14 C 0.6493(4) 0.6356(2) 0.52073(14) 0.0162(8) Uani 1 d . . .
 H14 H 0.7014 0.6477 0.5457 0.019 Uiso 1 calc . . R
 C15 C 0.6503(4) 0.5698(2) 0.50377(15) 0.0182(8) Uani 1 d . . .
 H15 H 0.7026 0.5368 0.5171 0.022 Uiso 1 calc . . R
 C16 C 0.5744(4) 0.5528(2) 0.46729(14) 0.0136(8) Uani 1 d . . .
 H16 H 0.5742 0.5079 0.4556 0.016 Uiso 1 calc . . R
 C17 C 0.4460(4) 0.8677(2) 0.47283(14) 0.0150(8) Uani 1 d . . .
 C18 C 0.4752(4) 0.9344(2) 0.48730(15) 0.0161(8) Uani 1 d . . .
 C19 C 0.4096(4) 0.9641(2) 0.52317(15) 0.0173(8) Uani 1 d . . .
 H19 H 0.3486 0.9392 0.5387 0.021 Uiso 1 calc . . R
 C20 C 0.5655(4) 0.9701(2) 0.46429(15) 0.0175(8) Uani 1 d . . .
 H20 H 0.6095 0.9492 0.4401 0.021 Uiso 1 calc . . R
 C21 C 0.2905(4) 0.4521(2) 0.32847(14) 0.0133(8) Uani 1 d . . .
 C22 C 0.3166(4) 0.3903(2) 0.34908(14) 0.0162(8) Uani 1 d . . .
 H22 H 0.3485 0.3897 0.3797 0.019 Uiso 1 calc . . R
 C23 C 0.2974(4) 0.3292(2) 0.32615(15) 0.0173(8) Uani 1 d . . .
 H23 H 0.3153 0.2875 0.3411 0.021 Uiso 1 calc . . R
 C24 C 0.2517(4) 0.3299(2) 0.28112(15) 0.0172(8) Uani 1 d . . .
 C25 C 0.2253(4) 0.3912(2) 0.25989(15) 0.0187(9) Uani 1 d . . .
 H25 H 0.1935 0.3918 0.2293 0.022 Uiso 1 calc . . R
 C26 C 0.2451(4) 0.4514(2) 0.28310(15) 0.0181(8) Uani 1 d . . .
 H26 H 0.2276 0.4930 0.2680 0.022 Uiso 1 calc . . R
 C27 C 0.2491(5) 0.2094(2) 0.27689(18) 0.0301(11) Uani 1 d . . .
 H27A H 0.2292 0.1732 0.2550 0.045 Uiso 1 calc . . GR
 H27B H 0.1974 0.2054 0.3041 0.045 Uiso 1 calc . . GR
 H27C H 0.3344 0.2057 0.2863 0.045 Uiso 1 calc . . GR
 C31 C 0.1076(4) 0.6542(2) 0.47022(14) 0.0146(8) Uani 1 d . . .
 C32 C 0.1346(4) 0.5870(2) 0.45976(15) 0.0182(8) Uani 1 d . . .
 H32 H 0.2158 0.5714 0.4627 0.022 Uiso 1 calc . . R
 C33 C 0.0449(5) 0.5427(2) 0.44514(16) 0.0250(10) Uani 1 d . . .
 H33 H 0.0642 0.4968 0.4388 0.030 Uiso 1 calc . . R
 C34 C -0.0729(5) 0.5656(3) 0.43983(17) 0.0305(12) Uani 1 d . . .
 H34 H -0.1346 0.5354 0.4296 0.037 Uiso 1 calc . . R
 C35 C -0.1009(4) 0.6321(3) 0.44932(17) 0.0286(11) Uani 1 d . . .
 H35 H -0.1820 0.6475 0.4455 0.034 Uiso 1 calc . . R
 C36 C -0.0114(4) 0.6769(2) 0.46451(15) 0.0210(9) Uani 1 d . . .
 H36 H -0.0313 0.7227 0.4709 0.025 Uiso 1 calc . . R
 C41 C 0.2879(4) 0.6762(2) 0.54209(14) 0.0142(8) Uani 1 d . . .
 C42 C 0.2621(4) 0.6116(2) 0.55841(15) 0.0195(9) Uani 1 d . . .
 H42 H 0.2109 0.5825 0.5409 0.023 Uiso 1 calc . . R
 C43 C 0.3111(4) 0.5893(3) 0.60042(16) 0.0232(9) Uani 1 d . . .
 H43 H 0.2940 0.5449 0.6111 0.028 Uiso 1 calc . . R
 C44 C 0.3843(4) 0.6316(3) 0.62651(15) 0.0251(10) Uani 1 d . . .
 H44 H 0.4177 0.6164 0.6550 0.030 Uiso 1 calc . . R
 C45 C 0.4087(4) 0.6963(3) 0.61087(16) 0.0263(10) Uani 1 d . . .
 H45 H 0.4585 0.7256 0.6288 0.032 Uiso 1 calc . . R
 C46 C 0.3609(4) 0.7185(2) 0.56916(15) 0.0199(9) Uani 1 d . . .
 H46 H 0.3779 0.7631 0.5588 0.024 Uiso 1 calc . . R
 C51 C 0.1498(4) 0.7851(2) 0.51054(14) 0.0160(8) Uani 1 d . . .
 C52 C 0.0876(5) 0.7789(3) 0.55252(17) 0.0290(11) Uani 1 d . . .
 H52 H 0.0835 0.7363 0.5676 0.035 Uiso 1 calc . . R
 C53 C 0.0322(5) 0.8351(3) 0.57202(18) 0.0366(13) Uani 1 d . . .
 H53 H -0.0099 0.8306 0.6004 0.044 Uiso 1 calc . . R
 C54 C 0.0378(5) 0.8971(3) 0.55059(19) 0.0315(12) Uani 1 d . . .
 H54 H 0.0017 0.9355 0.5646 0.038 Uiso 1 calc . . R
 C55 C 0.0955(4) 0.9036(2) 0.50895(18) 0.0250(10) Uani 1 d . . .
 H55 H 0.0974 0.9462 0.4938 0.030 Uiso 1 calc . . R
 C56 C 0.1516(4) 0.8474(2) 0.48880(16) 0.0190(9) Uani 1 d . . .
 H56 H 0.1912 0.8521 0.4599 0.023 Uiso 1 calc . . R
 C61 C 0.6039(4) 0.6858(2) 0.34563(14) 0.0139(8) Uani 1 d . . .
 C62 C 0.7284(4) 0.6749(2) 0.35242(15) 0.0193(9) Uani 1 d . . .
 H62 H 0.7755 0.7071 0.3690 0.023 Uiso 1 calc . . R
 C63 C 0.7832(4) 0.6170(2) 0.33500(16) 0.0239(10) Uani 1 d . . .
 H63 H 0.8673 0.6095 0.3402 0.029 Uiso 1 calc . . R
 C64 C 0.7162(5) 0.5703(2) 0.31019(16) 0.0230(10) Uani 1 d . . .
 H64 H 0.7542 0.5307 0.2985 0.028 Uiso 1 calc . . R
 C65 C 0.5940(5) 0.5809(2) 0.30228(16) 0.0241(10) Uani 1 d . . .
 H65 H 0.5483 0.5492 0.2846 0.029 Uiso 1 calc . . R
 C66 C 0.5380(4) 0.6382(2) 0.32021(15) 0.0187(9) Uani 1 d . . .
 H66 H 0.4537 0.6450 0.3150 0.022 Uiso 1 calc . . R
 C71 C 0.6537(3) 0.8109(2) 0.39242(14) 0.0134(8) Uani 1 d . . .
 C72 C 0.7051(4) 0.8032(2) 0.43620(15) 0.0172(8) Uani 1 d . . .
 H72 H 0.6724 0.7706 0.4568 0.021 Uiso 1 calc . . R
 C73 C 0.8035(4) 0.8423(2) 0.45030(16) 0.0218(9) Uani 1 d . . .
 H73 H 0.8382 0.8360 0.4802 0.026 Uiso 1 calc . . R
 C74 C 0.8510(4) 0.8905(2) 0.42063(17) 0.0230(9) Uani 1 d . . .
 H74 H 0.9178 0.9177 0.4302 0.028 Uiso 1 calc . . R
 C75 C 0.8009(4) 0.8989(2) 0.37710(17) 0.0241(10) Uani 1 d . . .
 H75 H 0.8332 0.9319 0.3568 0.029 Uiso 1 calc . . R
 C76 C 0.7034(4) 0.8591(2) 0.36292(15) 0.0201(9) Uani 1 d . . .
 H76 H 0.6702 0.8649 0.3328 0.024 Uiso 1 calc . . R
 C81 C 0.4639(4) 0.8088(2) 0.32658(14) 0.0148(8) Uani 1 d . . .
 C82 C 0.4215(4) 0.8730(2) 0.33805(17) 0.0221(9) Uani 1 d . . .
 H82 H 0.4295 0.8886 0.3690 0.027 Uiso 1 calc . . R
 C83 C 0.3679(5) 0.9146(3) 0.30526(19) 0.0290(11) Uani 1 d . . .
 H83 H 0.3404 0.9585 0.3135 0.035 Uiso 1 calc . . R
 C84 C 0.3547(6) 0.8918(3) 0.2604(2) 0.0418(14) Uani 1 d . . .
 H84 H 0.3173 0.9197 0.2376 0.050 Uiso 1 calc . . R
 C85 C 0.3960(8) 0.8282(3) 0.2488(2) 0.0534(19) Uani 1 d . . .
 H85 H 0.3862 0.8124 0.2180 0.064 Uiso 1 calc . . R
 C86 C 0.4518(6) 0.7870(3) 0.28148(17) 0.0322(12) Uani 1 d . . .
 H86 H 0.4816 0.7438 0.2728 0.039 Uiso 1 calc . . R
 Cl1 Cl 0.6687(2) 0.82694(10) 0.58302(7) 0.0723(6) Uani 1 d . . D
 Cl2 Cl 0.71610(17) 0.97061(10) 0.57793(7) 0.0608(5) Uani 1 d . . D
 C1S C 0.7133(7) 0.89926(17) 0.61290(18) 0.0459(15) Uani 1 d . . D
 H1SA H 0.6567 0.9071 0.6387 0.055 Uiso 1 calc . . R
 H1SB H 0.7952 0.8919 0.6263 0.055 Uiso 1 calc . . R
 Cl3A Cl 0.0147(4) 0.5884(2) 0.64252(16) 0.0729(11) Uiso 0.50 d A 1 D
 Cl3B Cl -0.0195(6) 0.6230(4) 0.6132(2) 0.113(2) Uiso 0.50 d B 2 D
 Cl4 Cl 0.0544(2) 0.72143(12) 0.67860(8) 0.0754(6) Uani 1 d . . D
 C2SA C 0.0759(10) 0.6359(2) 0.6870(3) 0.035(2) Uiso 0.50 d A 1 D
 H2SA H 0.0379 0.6224 0.7165 0.042 Uiso 0.50 calc A 1 R
 H2SB H 0.1639 0.6265 0.6896 0.042 Uiso 0.50 calc A 1 R
 C2SB C 0.042(3) 0.6357(3) 0.6677(5) 0.119(9) Uiso 0.50 d B 2 D
 H2SC H 0.1227 0.6143 0.6697 0.142 Uiso 0.50 calc B 2 R
 H2SD H -0.0110 0.6145 0.6911 0.142 Uiso 0.50 calc B 2 R
 Cl5 Cl 0.6942(4) 0.1450(2) 0.27602(12) 0.0584(10) Uiso 0.50 d C 1 D
 Cl5A Cl 0.6511(7) 0.1588(4) 0.2855(2) 0.122(3) Uiso 0.50 d C 2 D
 Cl6 Cl 0.6143(4) 0.1053(3) 0.37058(18) 0.0824(13) Uiso 0.50 d C 1 D
 Cl6A Cl 0.6250(8) 0.0661(4) 0.3514(4) 0.155(3) Uiso 0.50 d C 2 D
 C3S C 0.7255(6) 0.1297(4) 0.33390(16) 0.072(2) Uani 1 d . . D
 H3SA H 0.7894 0.0945 0.3352 0.086 Uiso 0.50 calc C 1 R
 H3SB H 0.7618 0.1716 0.3468 0.086 Uiso 0.50 calc C 1 R
 H3SC H 0.7343 0.1655 0.3576 0.086 Uiso 0.50 calc C 2 R
 H3SD H 0.8064 0.1112 0.3264 0.086 Uiso 0.50 calc C 2 R
 P3 P 0.96036(11) 0.53462(6) 0.20391(4) 0.0188(2) Uani 1 d . . .
 F1 F 0.8190(3) 0.55051(15) 0.20805(10) 0.0298(6) Uani 1 d . . .
 F2 F 0.9353(3) 0.49682(19) 0.15586(11) 0.0442(9) Uani 1 d . . .
 F3 F 0.9787(3) 0.60427(16) 0.17690(12) 0.0373(8) Uani 1 d . . .
 F4 F 0.9859(3) 0.57161(17) 0.25188(11) 0.0365(7) Uani 1 d . . .
 F5 F 0.9419(3) 0.46473(17) 0.23039(13) 0.0456(9) Uani 1 d . . .
 F6 F 1.1023(3) 0.51888(16) 0.19918(10) 0.0330(7) Uani 1 d . . .

loop_
  _atom_site_aniso_label
  _atom_site_aniso_U_11
  _atom_site_aniso_U_22
  _atom_site_aniso_U_33
  _atom_site_aniso_U_23
  _atom_site_aniso_U_13
  _atom_site_aniso_U_12
 Ru1 0.00959(14) 0.00630(14) 0.00987(14) -0.00135(11) -0.00132(10)
 -0.00012(11)
 P1 0.0113(4) 0.0106(5) 0.0116(4) -0.0008(4) 0.0002(4) 0.0012(4)
 P2 0.0109(4) 0.0090(5) 0.0116(4) -0.0007(3) 0.0000(4) -0.0005(3)
 O1 0.0358(18) 0.0109(14) 0.0227(16) -0.0069(12) -0.0057(14) -0.0012(13)
 N1 0.0133(15) 0.0111(15) 0.0114(15) -0.0014(12) 0.0001(12) 0.0004(12)
 N2 0.0111(15) 0.0082(15) 0.0098(14) -0.0011(12) 0.0008(12) -0.0007(12)
 N3 0.0124(15) 0.0109(16) 0.0139(16) -0.0010(13) -0.0006(12) 0.0006(12)
 C1 0.019(2) 0.0105(18) 0.0176(19) 0.0001(15) -0.0019(16) 0.0026(15)
 C2 0.021(2) 0.015(2) 0.024(2) 0.0031(17) -0.0042(17) 0.0058(17)
 C3 0.020(2) 0.024(2) 0.022(2) 0.0009(18) -0.0095(17) 0.0047(18)
 C4 0.020(2) 0.018(2) 0.018(2) -0.0035(16) -0.0055(16) 0.0006(17)
 C5 0.0132(18) 0.0118(18) 0.0115(17) -0.0009(14) 0.0013(14) -0.0004(14)
 C6 0.0111(17) 0.0103(18) 0.0121(17) -0.0001(14) -0.0008(14) 0.0001(14)
 C7 0.0122(17) 0.0133(19) 0.0117(18) -0.0011(14) -0.0013(14) -0.0009(14)
 C8 0.0177(19) 0.0098(18) 0.0129(18) -0.0022(14) -0.0004(15) -0.0036(15)
 C9 0.0137(18) 0.0088(17) 0.0139(18) -0.0001(14) 0.0002(14) 0.0011(14)
 C10 0.0120(17) 0.0105(18) 0.0111(17) -0.0003(14) 0.0015(14) 0.0000(14)
 C11 0.0093(17) 0.0134(18) 0.0097(17) -0.0003(14) 0.0016(13) -0.0018(14)
 C12 0.0100(17) 0.0105(18) 0.0103(17) -0.0012(14) 0.0017(13) 0.0002(14)
 C13 0.0136(18) 0.0134(18) 0.0135(18) -0.0024(15) 0.0013(14) -0.0024(15)
 C14 0.0154(19) 0.021(2) 0.0123(18) 0.0014(16) -0.0058(15) -0.0032(16)
 C15 0.017(2) 0.018(2) 0.020(2) 0.0054(16) -0.0034(16) 0.0017(16)
 C16 0.0159(19) 0.0085(17) 0.0165(19) 0.0005(14) -0.0013(15) 0.0002(15)
 C17 0.0157(19) 0.0115(19) 0.0177(19) -0.0023(15) 0.0001(15) -0.0012(15)
 C18 0.018(2) 0.0093(18) 0.021(2) -0.0046(15) -0.0048(16) -0.0002(15)
 C19 0.0163(19) 0.014(2) 0.022(2) -0.0048(16) 0.0018(16) -0.0039(16)
 C20 0.018(2) 0.0126(19) 0.022(2) -0.0072(16) 0.0041(16) -0.0007(16)
 C21 0.0145(18) 0.0106(18) 0.0149(19) -0.0041(15) -0.0009(15) -0.0006(15)
 C22 0.021(2) 0.014(2) 0.0138(19) -0.0011(15) -0.0054(16) -0.0011(16)
 C23 0.021(2) 0.0097(18) 0.021(2) -0.0014(16) -0.0042(17) 0.0003(16)
 C24 0.019(2) 0.0134(19) 0.019(2) -0.0067(16) -0.0003(16) -0.0021(16)
 C25 0.026(2) 0.017(2) 0.0134(19) -0.0035(16) -0.0044(16) 0.0019(17)
 C26 0.027(2) 0.0111(19) 0.016(2) -0.0014(15) -0.0036(17) 0.0031(16)
 C27 0.049(3) 0.011(2) 0.030(3) -0.0071(18) -0.005(2) -0.001(2)
 C31 0.0159(19) 0.0154(19) 0.0126(18) 0.0011(15) 0.0004(15) -0.0045(15)
 C32 0.018(2) 0.019(2) 0.018(2) -0.0010(16) 0.0022(16) -0.0042(16)
 C33 0.032(3) 0.019(2) 0.023(2) -0.0028(18) 0.0010(19) -0.0102(19)
 C34 0.028(3) 0.037(3) 0.026(2) 0.007(2) -0.006(2) -0.021(2)
 C35 0.018(2) 0.040(3) 0.028(2) 0.009(2) -0.0055(19) -0.009(2)
 C36 0.017(2) 0.025(2) 0.020(2) 0.0055(18) -0.0009(17) -0.0011(18)
 C41 0.0122(18) 0.019(2) 0.0120(18) 0.0004(15) 0.0009(14) 0.0042(15)
 C42 0.022(2) 0.018(2) 0.018(2) 0.0016(17) 0.0006(17) 0.0025(17)
 C43 0.025(2) 0.026(2) 0.019(2) 0.0048(18) 0.0052(18) 0.0073(19)
 C44 0.021(2) 0.040(3) 0.014(2) 0.0022(19) 0.0020(17) 0.010(2)
 C45 0.021(2) 0.040(3) 0.018(2) -0.006(2) -0.0039(17) -0.001(2)
 C46 0.018(2) 0.025(2) 0.017(2) -0.0020(17) 0.0008(16) -0.0019(17)
 C51 0.0165(19) 0.017(2) 0.0150(19) -0.0056(15) -0.0012(15) 0.0049(16)
 C52 0.036(3) 0.030(3) 0.021(2) 0.002(2) 0.010(2) 0.014(2)
 C53 0.045(3) 0.042(3) 0.024(3) -0.005(2) 0.010(2) 0.020(3)
 C54 0.030(3) 0.031(3) 0.034(3) -0.014(2) -0.004(2) 0.016(2)
 C55 0.021(2) 0.017(2) 0.037(3) -0.0064(19) -0.0040(19) 0.0061(18)
 C56 0.0153(19) 0.018(2) 0.024(2) -0.0040(17) -0.0015(16) 0.0029(16)
 C61 0.0159(19) 0.0134(19) 0.0123(18) 0.0005(15) 0.0023(15) 0.0012(15)
 C62 0.022(2) 0.018(2) 0.018(2) 0.0006(16) 0.0005(16) 0.0038(17)
 C63 0.023(2) 0.026(2) 0.022(2) 0.0009(18) 0.0036(18) 0.0104(19)
 C64 0.035(3) 0.012(2) 0.022(2) 0.0001(17) 0.0123(19) 0.0053(18)
 C65 0.033(3) 0.018(2) 0.021(2) -0.0055(17) 0.0097(19) -0.0084(19)
 C66 0.020(2) 0.017(2) 0.019(2) -0.0029(16) 0.0069(16) -0.0016(17)
 C71 0.0112(17) 0.0105(18) 0.0184(19) -0.0036(15) 0.0011(15) -0.0016(14)
 C72 0.017(2) 0.014(2) 0.021(2) 0.0028(16) 0.0002(16) -0.0018(16)
 C73 0.021(2) 0.021(2) 0.023(2) -0.0002(18) -0.0077(18) -0.0011(18)
 C74 0.014(2) 0.021(2) 0.034(3) -0.0028(19) -0.0007(18) -0.0045(17)
 C75 0.022(2) 0.021(2) 0.030(2) 0.0034(19) 0.0055(19) -0.0083(18)
 C76 0.018(2) 0.024(2) 0.018(2) 0.0012(17) -0.0007(16) -0.0040(17)
 C81 0.0158(19) 0.016(2) 0.0123(18) 0.0060(15) -0.0007(15) -0.0017(15)
 C82 0.024(2) 0.018(2) 0.024(2) 0.0032(18) 0.0008(18) 0.0030(18)
 C83 0.030(3) 0.022(2) 0.035(3) 0.010(2) 0.000(2) 0.006(2)
 C84 0.060(4) 0.033(3) 0.032(3) 0.015(2) -0.013(3) 0.010(3)
 C85 0.095(6) 0.046(4) 0.018(3) 0.003(2) -0.022(3) 0.017(4)
 C86 0.055(3) 0.023(2) 0.018(2) 0.0007(19) -0.004(2) 0.007(2)
 Cl1 0.1045(17) 0.0552(11) 0.0567(11) -0.0060(9) -0.0261(11) -0.0279(11)
 Cl2 0.0581(10) 0.0526(10) 0.0711(12) 0.0185(9) -0.0336(9) -0.0002(8)
 C1S 0.056(4) 0.046(4) 0.035(3) -0.004(3) -0.018(3) -0.008(3)
 Cl4 0.0640(12) 0.0828(15) 0.0796(14) 0.0246(12) 0.0113(11) -0.0110(11)
 C3S 0.065(5) 0.104(7) 0.046(4) -0.008(4) -0.007(4) 0.019(5)
 P3 0.0247(6) 0.0156(5) 0.0162(5) -0.0001(4) -0.0016(4) 0.0026(4)
 F1 0.0228(14) 0.0332(16) 0.0335(16) 0.0009(13) 0.0004(12) -0.0030(12)
 F2 0.050(2) 0.053(2) 0.0288(17) -0.0194(15) -0.0128(15) 0.0163(17)
 F3 0.0307(16) 0.0305(17) 0.051(2) 0.0211(15) 0.0081(14) 0.0041(13)
 F4 0.0356(17) 0.0456(19) 0.0282(15) -0.0174(14) 0.0001(13) -0.0055(14)
 F5 0.057(2) 0.0269(17) 0.053(2) 0.0185(15) -0.0125(17) -0.0080(16)
 F6 0.0287(15) 0.0392(18) 0.0312(16) 0.0003(13) -0.0018(12) 0.0137(13)

_geom_special_details
;
 All esds (except the esd in the dihedral angle between two l.s. planes) 
 are estimated using the full covariance matrix.  The cell esds are taken 
 into account individually in the estimation of esds in distances, angles 
 and torsion angles; correlations between esds in cell parameters are only 
 used when they are defined by crystal symmetry.  An approximate (isotropic) 
 treatment of cell esds is used for estimating esds involving l.s. planes. 
;
loop_
  _geom_bond_atom_site_label_1
  _geom_bond_atom_site_label_2
  _geom_bond_distance
  _geom_bond_site_symmetry_2
  _geom_bond_publ_flag
 Ru1 P1 2.3712(10) . ?
 Ru1 P2 2.3907(10) . ?
 Ru1 N1 2.214(3) . ?
 Ru1 N2 2.009(3) . ?
 Ru1 N3 1.968(3) . ?
 Ru1 C12 2.048(4) . ?
 P1 C31 1.824(4) . ?
 P1 C41 1.836(4) . ?
 P1 C51 1.840(4) . ?
 P2 C61 1.830(4) . ?
 P2 C71 1.836(4) . ?
 P2 C81 1.829(4) . ?
 O1 C24 1.360(5) . ?
 O1 C27 1.429(6) . ?
 N1 C1 1.343(5) . ?
 N1 C5 1.361(5) . ?
 N2 C6 1.352(5) . ?
 N2 C10 1.360(5) . ?
 N3 C17 1.151(5) . ?
 C1 H1 0.9500 . ?
 C1 C2 1.395(6) . ?
 C2 H2 0.9500 . ?
 C2 C3 1.381(6) . ?
 C3 H3 0.9500 . ?
 C3 C4 1.382(6) . ?
 C4 H4 0.9500 . ?
 C4 C5 1.387(6) . ?
 C5 C6 1.477(5) . ?
 C6 C7 1.382(5) . ?
 C7 H7 0.9500 . ?
 C7 C8 1.400(6) . ?
 C8 C9 1.399(6) . ?
 C8 C21 1.474(5) . ?
 C9 H9 0.9500 . ?
 C9 C10 1.385(5) . ?
 C10 C11 1.471(5) . ?
 C11 C12 1.421(5) . ?
 C11 C16 1.399(5) . ?
 C12 C13 1.401(5) . ?
 C13 H13 0.9500 . ?
 C13 C14 1.383(6) . ?
 C14 H14 0.9500 . ?
 C14 C15 1.391(6) . ?
 C15 H15 0.9500 . ?
 C15 C16 1.383(6) . ?
 C16 H16 0.9500 . ?
 C17 C18 1.419(6) . ?
 C18 C19 1.399(6) . ?
 C18 C20 1.395(6) . ?
 C19 H19 0.9500 . ?
 C19 C20 1.377(6) 3_676 ?
 C20 C19 1.377(6) 3_676 ?
 C20 H20 0.9500 . ?
 C21 C22 1.388(6) . ?
 C21 C26 1.401(6) . ?
 C22 H22 0.9500 . ?
 C22 C23 1.394(6) . ?
 C23 H23 0.9500 . ?
 C23 C24 1.393(6) . ?
 C24 C25 1.388(6) . ?
 C25 H25 0.9500 . ?
 C25 C26 1.383(6) . ?
 C26 H26 0.9500 . ?
 C27 H27A 0.9800 . ?
 C27 H27B 0.9800 . ?
 C27 H27C 0.9800 . ?
 C31 C32 1.396(6) . ?
 C31 C36 1.394(6) . ?
 C32 H32 0.9500 . ?
 C32 C33 1.385(6) . ?
 C33 H33 0.9500 . ?
 C33 C34 1.382(7) . ?
 C34 H34 0.9500 . ?
 C34 C35 1.378(8) . ?
 C35 H35 0.9500 . ?
 C35 C36 1.394(7) . ?
 C36 H36 0.9500 . ?
 C41 C42 1.392(6) . ?
 C41 C46 1.396(6) . ?
 C42 H42 0.9500 . ?
 C42 C43 1.398(6) . ?
 C43 H43 0.9500 . ?
 C43 C44 1.383(7) . ?
 C44 H44 0.9500 . ?
 C44 C45 1.383(7) . ?
 C45 H45 0.9500 . ?
 C45 C46 1.385(6) . ?
 C46 H46 0.9500 . ?
 C51 C52 1.406(6) . ?
 C51 C56 1.383(6) . ?
 C52 H52 0.9500 . ?
 C52 C53 1.390(7) . ?
 C53 H53 0.9500 . ?
 C53 C54 1.375(8) . ?
 C54 H54 0.9500 . ?
 C54 C55 1.373(8) . ?
 C55 H55 0.9500 . ?
 C55 C56 1.401(6) . ?
 C56 H56 0.9500 . ?
 C61 C62 1.401(6) . ?
 C61 C66 1.395(6) . ?
 C62 H62 0.9500 . ?
 C62 C63 1.390(6) . ?
 C63 H63 0.9500 . ?
 C63 C64 1.380(7) . ?
 C64 H64 0.9500 . ?
 C64 C65 1.380(7) . ?
 C65 H65 0.9500 . ?
 C65 C66 1.393(6) . ?
 C66 H66 0.9500 . ?
 C71 C72 1.392(6) . ?
 C71 C76 1.396(6) . ?
 C72 H72 0.9500 . ?
 C72 C73 1.391(6) . ?
 C73 H73 0.9500 . ?
 C73 C74 1.389(7) . ?
 C74 H74 0.9500 . ?
 C74 C75 1.381(7) . ?
 C75 H75 0.9500 . ?
 C75 C76 1.390(6) . ?
 C76 H76 0.9500 . ?
 C81 C82 1.393(6) . ?
 C81 C86 1.380(6) . ?
 C82 H82 0.9500 . ?
 C82 C83 1.384(6) . ?
 C83 H83 0.9500 . ?
 C83 C84 1.382(8) . ?
 C84 H84 0.9500 . ?
 C84 C85 1.378(9) . ?
 C85 H85 0.9500 . ?
 C85 C86 1.387(7) . ?
 C86 H86 0.9500 . ?
 Cl1 C1S 1.739(4) . ?
 Cl2 C1S 1.736(4) . ?
 C1S H1SA 0.9900 . ?
 C1S H1SB 0.9900 . ?
 Cl3A C2SA 1.727(5) . ?
 Cl3B C2SB 1.728(5) . ?
 Cl4 C2SA 1.723(4) . ?
 Cl4 C2SB 1.729(5) . ?
 C2SA H2SA 0.9900 . ?
 C2SA H2SB 0.9900 . ?
 C2SB H2SC 0.9900 . ?
 C2SB H2SD 0.9900 . ?
 Cl5 C3S 1.734(4) . ?
 Cl5A C3S 1.716(5) . ?
 Cl6 C3S 1.698(4) . ?
 Cl6A C3S 1.754(5) . ?
 C3S H3SA 0.9900 . ?
 C3S H3SB 0.9900 . ?
 C3S H3SC 0.9900 . ?
 C3S H3SD 0.9900 . ?
 P3 F1 1.595(3) . ?
 P3 F2 1.601(3) . ?
 P3 F3 1.597(3) . ?
 P3 F4 1.592(3) . ?
 P3 F5 1.594(3) . ?
 P3 F6 1.602(3) . ?

loop_
  _geom_angle_atom_site_label_1
  _geom_angle_atom_site_label_2
  _geom_angle_atom_site_label_3
  _geom_angle
  _geom_angle_site_symmetry_1
  _geom_angle_site_symmetry_3
  _geom_angle_publ_flag
 P1 Ru1 P2 174.51(4) . . ?
 N1 Ru1 P1 90.12(9) . . ?
 N1 Ru1 P2 91.82(9) . . ?
 N2 Ru1 P1 93.56(9) . . ?
 N2 Ru1 P2 91.89(9) . . ?
 N2 Ru1 N1 76.36(13) . . ?
 N2 Ru1 C12 80.12(14) . . ?
 N3 Ru1 P1 88.93(10) . . ?
 N3 Ru1 P2 85.60(10) . . ?
 N3 Ru1 N1 105.71(13) . . ?
 N3 Ru1 N2 176.78(14) . . ?
 N3 Ru1 C12 97.84(14) . . ?
 C12 Ru1 P1 89.87(11) . . ?
 C12 Ru1 P2 90.40(11) . . ?
 C12 Ru1 N1 156.44(14) . . ?
 C31 P1 Ru1 113.65(13) . . ?
 C31 P1 C41 104.69(19) . . ?
 C31 P1 C51 103.3(2) . . ?
 C41 P1 Ru1 116.41(13) . . ?
 C41 P1 C51 98.52(19) . . ?
 C51 P1 Ru1 118.11(15) . . ?
 C61 P2 Ru1 116.42(13) . . ?
 C61 P2 C71 102.99(18) . . ?
 C71 P2 Ru1 117.78(13) . . ?
 C81 P2 Ru1 110.98(14) . . ?
 C81 P2 C61 106.40(19) . . ?
 C81 P2 C71 100.55(19) . . ?
 C24 O1 C27 117.4(4) . . ?
 C1 N1 Ru1 129.6(3) . . ?
 C1 N1 C5 117.5(3) . . ?
 C5 N1 Ru1 112.9(3) . . ?
 C6 N2 Ru1 121.1(3) . . ?
 C6 N2 C10 120.5(3) . . ?
 C10 N2 Ru1 118.4(3) . . ?
 C17 N3 Ru1 176.1(3) . . ?
 N1 C1 H1 118.4 . . ?
 N1 C1 C2 123.2(4) . . ?
 C2 C1 H1 118.4 . . ?
 C1 C2 H2 120.5 . . ?
 C3 C2 C1 118.9(4) . . ?
 C3 C2 H2 120.5 . . ?
 C2 C3 H3 120.8 . . ?
 C2 C3 C4 118.4(4) . . ?
 C4 C3 H3 120.8 . . ?
 C3 C4 H4 119.9 . . ?
 C3 C4 C5 120.2(4) . . ?
 C5 C4 H4 119.9 . . ?
 N1 C5 C4 121.8(4) . . ?
 N1 C5 C6 115.5(3) . . ?
 C4 C5 C6 122.7(4) . . ?
 N2 C6 C5 114.1(3) . . ?
 N2 C6 C7 121.1(4) . . ?
 C7 C6 C5 124.7(4) . . ?
 C6 C7 H7 120.0 . . ?
 C6 C7 C8 120.1(4) . . ?
 C8 C7 H7 120.0 . . ?
 C7 C8 C21 120.5(4) . . ?
 C9 C8 C7 117.4(4) . . ?
 C9 C8 C21 122.0(4) . . ?
 C8 C9 H9 119.5 . . ?
 C10 C9 C8 120.9(4) . . ?
 C10 C9 H9 119.5 . . ?
 N2 C10 C9 119.9(4) . . ?
 N2 C10 C11 112.7(3) . . ?
 C9 C10 C11 127.4(4) . . ?
 C12 C11 C10 115.7(3) . . ?
 C16 C11 C10 122.4(4) . . ?
 C16 C11 C12 121.9(4) . . ?
 C11 C12 Ru1 113.0(3) . . ?
 C13 C12 Ru1 131.1(3) . . ?
 C13 C12 C11 115.8(4) . . ?
 C12 C13 H13 118.8 . . ?
 C14 C13 C12 122.4(4) . . ?
 C14 C13 H13 118.8 . . ?
 C13 C14 H14 119.7 . . ?
 C13 C14 C15 120.5(4) . . ?
 C15 C14 H14 119.7 . . ?
 C14 C15 H15 120.3 . . ?
 C16 C15 C14 119.3(4) . . ?
 C16 C15 H15 120.3 . . ?
 C11 C16 H16 120.0 . . ?
 C15 C16 C11 120.0(4) . . ?
 C15 C16 H16 120.0 . . ?
 N3 C17 C18 174.2(5) . . ?
 C19 C18 C17 119.5(4) . . ?
 C20 C18 C17 119.4(4) . . ?
 C20 C18 C19 121.1(4) . . ?
 C18 C19 H19 120.4 . . ?
 C20 C19 C18 119.3(4) 3_676 . ?
 C20 C19 H19 120.4 3_676 . ?
 C18 C20 H20 120.2 . . ?
 C19 C20 C18 119.6(4) 3_676 . ?
 C19 C20 H20 120.2 3_676 . ?
 C22 C21 C8 121.6(4) . . ?
 C22 C21 C26 117.7(4) . . ?
 C26 C21 C8 120.7(4) . . ?
 C21 C22 H22 119.1 . . ?
 C21 C22 C23 121.9(4) . . ?
 C23 C22 H22 119.1 . . ?
 C22 C23 H23 120.4 . . ?
 C24 C23 C22 119.2(4) . . ?
 C24 C23 H23 120.4 . . ?
 O1 C24 C23 124.5(4) . . ?
 O1 C24 C25 115.8(4) . . ?
 C25 C24 C23 119.7(4) . . ?
 C24 C25 H25 119.9 . . ?
 C26 C25 C24 120.3(4) . . ?
 C26 C25 H25 119.9 . . ?
 C21 C26 H26 119.4 . . ?
 C25 C26 C21 121.1(4) . . ?
 C25 C26 H26 119.4 . . ?
 O1 C27 H27A 109.5 . . ?
 O1 C27 H27B 109.5 . . ?
 O1 C27 H27C 109.5 . . ?
 H27A C27 H27B 109.5 . . ?
 H27A C27 H27C 109.5 . . ?
 H27B C27 H27C 109.5 . . ?
 C32 C31 P1 119.1(3) . . ?
 C36 C31 P1 121.9(3) . . ?
 C36 C31 C32 118.9(4) . . ?
 C31 C32 H32 119.5 . . ?
 C33 C32 C31 121.0(4) . . ?
 C33 C32 H32 119.5 . . ?
 C32 C33 H33 120.2 . . ?
 C34 C33 C32 119.7(5) . . ?
 C34 C33 H33 120.2 . . ?
 C33 C34 H34 119.9 . . ?
 C35 C34 C33 120.1(4) . . ?
 C35 C34 H34 119.9 . . ?
 C34 C35 H35 119.7 . . ?
 C34 C35 C36 120.6(5) . . ?
 C36 C35 H35 119.7 . . ?
 C31 C36 C35 119.7(5) . . ?
 C31 C36 H36 120.1 . . ?
 C35 C36 H36 120.1 . . ?
 C42 C41 P1 124.5(3) . . ?
 C42 C41 C46 118.5(4) . . ?
 C46 C41 P1 116.9(3) . . ?
 C41 C42 H42 119.8 . . ?
 C41 C42 C43 120.4(4) . . ?
 C43 C42 H42 119.8 . . ?
 C42 C43 H43 119.9 . . ?
 C44 C43 C42 120.2(5) . . ?
 C44 C43 H43 119.9 . . ?
 C43 C44 H44 120.2 . . ?
 C43 C44 C45 119.7(4) . . ?
 C45 C44 H44 120.2 . . ?
 C44 C45 H45 119.8 . . ?
 C44 C45 C46 120.3(5) . . ?
 C46 C45 H45 119.8 . . ?
 C41 C46 H46 119.6 . . ?
 C45 C46 C41 120.8(4) . . ?
 C45 C46 H46 119.6 . . ?
 C52 C51 P1 119.1(3) . . ?
 C56 C51 P1 122.2(3) . . ?
 C56 C51 C52 118.7(4) . . ?
 C51 C52 H52 120.0 . . ?
 C53 C52 C51 120.1(5) . . ?
 C53 C52 H52 120.0 . . ?
 C52 C53 H53 119.7 . . ?
 C54 C53 C52 120.5(5) . . ?
 C54 C53 H53 119.7 . . ?
 C53 C54 H54 120.0 . . ?
 C55 C54 C53 120.1(4) . . ?
 C55 C54 H54 120.0 . . ?
 C54 C55 H55 120.0 . . ?
 C54 C55 C56 120.1(5) . . ?
 C56 C55 H55 120.0 . . ?
 C51 C56 C55 120.6(4) . . ?
 C51 C56 H56 119.7 . . ?
 C55 C56 H56 119.7 . . ?
 C62 C61 P2 120.9(3) . . ?
 C66 C61 P2 120.6(3) . . ?
 C66 C61 C62 118.3(4) . . ?
 C61 C62 H62 119.9 . . ?
 C63 C62 C61 120.3(4) . . ?
 C63 C62 H62 119.9 . . ?
 C62 C63 H63 119.8 . . ?
 C64 C63 C62 120.5(4) . . ?
 C64 C63 H63 119.8 . . ?
 C63 C64 H64 120.0 . . ?
 C63 C64 C65 120.1(4) . . ?
 C65 C64 H64 120.0 . . ?
 C64 C65 H65 120.1 . . ?
 C64 C65 C66 119.8(4) . . ?
 C66 C65 H65 120.1 . . ?
 C61 C66 H66 119.5 . . ?
 C65 C66 C61 121.0(4) . . ?
 C65 C66 H66 119.5 . . ?
 C72 C71 P2 120.9(3) . . ?
 C72 C71 C76 118.2(4) . . ?
 C76 C71 P2 120.8(3) . . ?
 C71 C72 H72 119.4 . . ?
 C73 C72 C71 121.1(4) . . ?
 C73 C72 H72 119.4 . . ?
 C72 C73 H73 120.1 . . ?
 C74 C73 C72 119.9(4) . . ?
 C74 C73 H73 120.1 . . ?
 C73 C74 H74 120.1 . . ?
 C75 C74 C73 119.7(4) . . ?
 C75 C74 H74 120.1 . . ?
 C74 C75 H75 119.9 . . ?
 C74 C75 C76 120.3(4) . . ?
 C76 C75 H75 119.9 . . ?
 C71 C76 H76 119.6 . . ?
 C75 C76 C71 120.8(4) . . ?
 C75 C76 H76 119.6 . . ?
 C82 C81 P2 117.4(3) . . ?
 C86 C81 P2 123.9(4) . . ?
 C86 C81 C82 118.7(4) . . ?
 C81 C82 H82 119.3 . . ?
 C83 C82 C81 121.3(5) . . ?
 C83 C82 H82 119.3 . . ?
 C82 C83 H83 120.3 . . ?
 C84 C83 C82 119.5(5) . . ?
 C84 C83 H83 120.3 . . ?
 C83 C84 H84 120.2 . . ?
 C85 C84 C83 119.5(5) . . ?
 C85 C84 H84 120.2 . . ?
 C84 C85 H85 119.5 . . ?
 C84 C85 C86 121.1(5) . . ?
 C86 C85 H85 119.5 . . ?
 C81 C86 C85 119.9(5) . . ?
 C81 C86 H86 120.0 . . ?
 C85 C86 H86 120.0 . . ?
 Cl1 C1S H1SA 109.1 . . ?
 Cl1 C1S H1SB 109.1 . . ?
 Cl2 C1S Cl1 112.6(3) . . ?
 Cl2 C1S H1SA 109.1 . . ?
 Cl2 C1S H1SB 109.1 . . ?
 H1SA C1S H1SB 107.8 . . ?
 C2SA Cl4 C2SB 22.5(4) . . ?
 Cl3A C2SA H2SA 109.2 . . ?
 Cl3A C2SA H2SB 109.2 . . ?
 Cl4 C2SA Cl3A 112.1(4) . . ?
 Cl4 C2SA H2SA 109.2 . . ?
 Cl4 C2SA H2SB 109.2 . . ?
 H2SA C2SA H2SB 107.9 . . ?
 Cl3B C2SB Cl4 109.9(6) . . ?
 Cl3B C2SB H2SC 109.7 . . ?
 Cl3B C2SB H2SD 109.7 . . ?
 Cl4 C2SB H2SC 109.7 . . ?
 Cl4 C2SB H2SD 109.7 . . ?
 H2SC C2SB H2SD 108.2 . . ?
 Cl5 C3S Cl6A 106.5(5) . . ?
 Cl5 C3S H3SA 107.1 . . ?
 Cl5 C3S H3SB 107.1 . . ?
 Cl5 C3S H3SC 124.3 . . ?
 Cl5 C3S H3SD 91.4 . . ?
 Cl5A C3S Cl5 20.5(3) . . ?
 Cl5A C3S Cl6A 100.2(6) . . ?
 Cl5A C3S H3SA 126.9 . . ?
 Cl5A C3S H3SB 102.5 . . ?
 Cl5A C3S H3SC 111.7 . . ?
 Cl5A C3S H3SD 111.7 . . ?
 Cl6 C3S Cl5 121.0(4) . . ?
 Cl6 C3S Cl5A 105.2(5) . . ?
 Cl6 C3S Cl6A 32.2(3) . . ?
 Cl6 C3S H3SA 107.1 . . ?
 Cl6 C3S H3SB 107.1 . . ?
 Cl6 C3S H3SC 80.6 . . ?
 Cl6 C3S H3SD 133.5 . . ?
 Cl6A C3S H3SA 86.4 . . ?
 Cl6A C3S H3SB 138.1 . . ?
 Cl6A C3S H3SC 111.7 . . ?
 Cl6A C3S H3SD 111.7 . . ?
 H3SA C3S H3SB 106.8 . . ?
 H3SA C3S H3SC 114.3 . . ?
 H3SA C3S H3SD 26.7 . . ?
 H3SB C3S H3SC 26.5 . . ?
 H3SB C3S H3SD 91.8 . . ?
 H3SC C3S H3SD 109.5 . . ?
 F1 P3 F2 89.76(18) . . ?
 F1 P3 F3 89.68(17) . . ?
 F1 P3 F6 179.39(18) . . ?
 F2 P3 F6 89.80(18) . . ?
 F3 P3 F2 89.9(2) . . ?
 F3 P3 F6 89.89(17) . . ?
 F4 P3 F1 90.55(17) . . ?
 F4 P3 F2 179.5(2) . . ?
 F4 P3 F3 90.5(2) . . ?
 F4 P3 F5 90.1(2) . . ?
 F4 P3 F6 89.90(17) . . ?
 F5 P3 F1 90.34(19) . . ?
 F5 P3 F2 89.5(2) . . ?
 F5 P3 F3 179.4(2) . . ?
 F5 P3 F6 90.08(19) . . ?

loop_
  _geom_torsion_atom_site_label_1
  _geom_torsion_atom_site_label_2
  _geom_torsion_atom_site_label_3
  _geom_torsion_atom_site_label_4
  _geom_torsion
  _geom_torsion_site_symmetry_1
  _geom_torsion_site_symmetry_2
  _geom_torsion_site_symmetry_3
  _geom_torsion_site_symmetry_4
  _geom_torsion_publ_flag
 N1 C5 C6 N2 2.0(5) . . . . ?
 C4 C5 C6 N2 -179.7(4) . . . . ?
 C4 C5 C6 C7 2.8(6) . . . . ?
 C7 C6 C5 N1 -175.6(4) . . . . ?
 C7 C8 C21 C22 -151.7(4) . . . . ?
 C7 C8 C21 C26 27.2(6) . . . . ?
 C9 C8 C21 C22 29.0(6) . . . . ?
 C9 C8 C21 C26 -152.2(4) . . . . ?
 C9 C10 C11 C12 179.7(4) . . . . ?
 C9 C10 C11 C16 -2.3(6) . . . . ?
 C12 C11 C10 N2 -1.2(5) . . . . ?
 C16 C11 C10 N2 176.8(4) . . . . ?
 C23 C24 O1 C27 2.6(7) . . . . ?
 C25 C24 O1 C27 -176.8(4) . . . . ?
 C32 C31 P1 Ru1 63.8(4) . . . . ?
 C32 C31 P1 C41 -64.3(4) . . . . ?
 C32 C31 P1 C51 -167.0(3) . . . . ?
 C36 C31 P1 Ru1 -112.2(3) . . . . ?
 C36 C31 P1 C41 119.7(4) . . . . ?
 C36 C31 P1 C51 17.1(4) . . . . ?
 C42 C41 P1 Ru1 -111.5(3) . . . . ?
 C42 C41 P1 C31 14.8(4) . . . . ?
 C42 C41 P1 C51 121.1(4) . . . . ?
 C46 C41 P1 Ru1 69.6(3) . . . . ?
 C46 C41 P1 C31 -164.0(3) . . . . ?
 C46 C41 P1 C51 -57.7(4) . . . . ?
 C52 C51 P1 Ru1 -164.0(3) . . . . ?
 C52 C51 P1 C31 69.5(4) . . . . ?
 C52 C51 P1 C41 -37.9(4) . . . . ?
 C56 C51 P1 Ru1 13.9(4) . . . . ?
 C56 C51 P1 C31 -112.5(4) . . . . ?
 C56 C51 P1 C41 140.1(4) . . . . ?
 C62 C61 P2 Ru1 -115.7(3) . . . . ?
 C62 C61 P2 C71 14.8(4) . . . . ?
 C62 C61 P2 C81 120.1(4) . . . . ?
 C66 C61 P2 Ru1 59.3(4) . . . . ?
 C66 C61 P2 C71 -170.2(3) . . . . ?
 C66 C61 P2 C81 -64.9(4) . . . . ?
 C72 C71 P2 Ru1 38.8(4) . . . . ?
 C72 C71 P2 C61 -90.8(4) . . . . ?
 C72 C71 P2 C81 159.4(3) . . . . ?
 C76 C71 P2 Ru1 -143.3(3) . . . . ?
 C76 C71 P2 C61 87.1(4) . . . . ?
 C76 C71 P2 C81 -22.6(4) . . . . ?
 C82 C81 P2 Ru1 64.8(4) . . . . ?
 C82 C81 P2 C61 -167.6(3) . . . . ?
 C82 C81 P2 C71 -60.6(4) . . . . ?
 C86 C81 P2 Ru1 -112.7(4) . . . . ?
 C86 C81 P2 C61 14.9(5) . . . . ?
 C86 C81 P2 C71 121.9(4) . . . . ?

_iucr_refine_instructions_details
;
TITL 15srv294 in P21/c #14
REM reset to P21/c #14
CELL 0.71073 11.0244 19.7661 28.9384 90 90.4865 90
ZERR 2 0.0008 0.0015 0.0021 0 0.0028 0
LATT 1
SYMM -X,0.5+Y,0.5-Z
SFAC C H Cl F N O P Ru
UNIT 264 220 24 24 12 4 12 4
SADI 0.005 Cl2 C1S Cl1 C1S Cl4 C2SB Cl3B C2SB Cl5A C3S Cl5 C3S Cl6A C3S Cl6 C3S
SADI 0.005 Cl2 C1S Cl1 C1S Cl4 C2SB Cl4 C2SA Cl3B C2SB Cl3A C2SA Cl5 C3S =
 Cl5A C3S Cl6 C3S Cl6A C3S

L.S. 9
PLAN  5
TEMP -153.15
CONF N1 C5 C6 N2
CONF C4 C5 C6 N2
CONF C7 C6 C5 N1
CONF C4 C5 C6 C7
CONF C12 C11 C10 N2
CONF C9 C10 C11 C12
CONF C16 C11 C10 N2
CONF C9 C10 C11 C16
CONF C7 C8 C21 C22
CONF C7 C8 C21 C26
CONF C9 C8 C21 C22
CONF C9 C8 C21 C26
CONF C23 C24 O1 C27
CONF C25 C24 O1 C27
CONF C32 C31 P1 Ru1
CONF C36 C31 P1 Ru1
CONF C32 C31 P1 C41
CONF C36 C31 P1 C41
CONF C32 C31 P1 C51
CONF C36 C31 P1 C51
CONF C42 C41 P1 Ru1
CONF C46 C41 P1 Ru1
CONF C42 C41 P1 C31
CONF C46 C41 P1 C31
CONF C42 C41 P1 C51
CONF C46 C41 P1 C51
CONF C52 C51 P1 Ru1
CONF C56 C51 P1 Ru1
CONF C52 C51 P1 C31
CONF C56 C51 P1 C31
CONF C52 C51 P1 C41
CONF C56 C51 P1 C41
CONF C62 C61 P2 Ru1
CONF C66 C61 P2 Ru1
CONF C62 C61 P2 C71
CONF C66 C61 P2 C71
CONF C62 C61 P2 C81
CONF C66 C61 P2 C81
CONF C82 C81 P2 Ru1
CONF C86 C81 P2 Ru1
CONF C82 C81 P2 C61
CONF C86 C81 P2 C61
CONF C82 C81 P2 C71
CONF C86 C81 P2 C71
CONF C72 C71 P2 Ru1
CONF C76 C71 P2 Ru1
CONF C72 C71 P2 C61
CONF C76 C71 P2 C61
CONF C72 C71 P2 C81
CONF C76 C71 P2 C81
BOND $h
fmap 2
acta 
OMIT -2 56
WGHT 0.065 46.5
FVAR 0.05898


Ru1   8     0.37523  0.72923  0.42858  11.00000  0.00959  0.00630  0.00987 =
 -0.00135 -0.00132 -0.00012 
P1    7     0.23022  0.71110  0.48735  11.00000  0.01132  0.01055  0.01157 =
 -0.00078  0.00021  0.00118 
P2    7     0.52718  0.75705  0.37327  11.00000  0.01094  0.00902  0.01163 =
 -0.00067 -0.00002 -0.00046 
O1    6     0.22901  0.27361  0.25539  11.00000  0.03576  0.01093  0.02269 =
 -0.00686 -0.00571 -0.00115 
N1    5     0.22751  0.75240  0.37871  11.00000  0.01328  0.01107  0.01138 =
 -0.00138  0.00006  0.00039 
N2    5     0.34203  0.63982  0.39794  11.00000  0.01106  0.00816  0.00982 =
 -0.00111  0.00079 -0.00074 
N3    5     0.41751  0.81602  0.45789  11.00000  0.01235  0.01087  0.01394 =
 -0.00095 -0.00064  0.00059 
C1    1     0.17355  0.81172  0.36913  11.00000  0.01908  0.01049  0.01760 =
 0.00009 -0.00193  0.00260 
AFIX 43
H1    2     0.20040  0.85094  0.38519  11.00000 -1.20000 
AFIX 0
C2    1     0.07998  0.81854  0.33672  11.00000  0.02071  0.01548  0.02441 =
 0.00314 -0.00422  0.00577 
AFIX 43
H2    2     0.04430  0.86149  0.33091  11.00000 -1.20000 
AFIX 0
C3    1     0.04000  0.76184  0.31321  11.00000  0.02024  0.02435  0.02157 =
 0.00087 -0.00946  0.00468 
AFIX 43
H3    2    -0.02458  0.76479  0.29136  11.00000 -1.20000 
AFIX 0
C4    1     0.09625  0.70072  0.32226  11.00000  0.01996  0.01772  0.01821 =
 -0.00352 -0.00547  0.00065 
AFIX 43
H4    2     0.07129  0.66117  0.30613  11.00000 -1.20000 
AFIX 0
C5    1     0.18906  0.69698  0.35482  11.00000  0.01323  0.01183  0.01147 =
 -0.00090  0.00125 -0.00037 
C6    1     0.25500  0.63360  0.36502  11.00000  0.01113  0.01031  0.01215 =
 -0.00009 -0.00077  0.00013 
C7    1     0.23572  0.57284  0.34251  11.00000  0.01216  0.01325  0.01170 =
 -0.00112 -0.00130 -0.00088 
AFIX 43
H7    2     0.17384  0.56932  0.31959  11.00000 -1.20000 
AFIX 0
C8    1     0.30727  0.51645  0.35345  11.00000  0.01768  0.00978  0.01286 =
 -0.00223 -0.00038 -0.00356 
C9    1     0.39493  0.52414  0.38830  11.00000  0.01373  0.00879  0.01395 =
 -0.00011  0.00021  0.00115 
AFIX 43
H9    2     0.44371  0.48657  0.39705  11.00000 -1.20000 
AFIX 0
C10   1     0.41155  0.58579  0.41024  11.00000  0.01199  0.01050  0.01111 =
 -0.00028  0.00150 -0.00001 
C11   1     0.49809  0.60165  0.44766  11.00000  0.00932  0.01336  0.00969 =
 -0.00029  0.00160 -0.00176 
C12   1     0.49653  0.66956  0.46376  11.00000  0.01002  0.01050  0.01030 =
 -0.00124  0.00168  0.00023 
C13   1     0.57287  0.68371  0.50150  11.00000  0.01356  0.01338  0.01349 =
 -0.00245  0.00135 -0.00237 
AFIX 43
H13   2     0.57215  0.72793  0.51435  11.00000 -1.20000 
AFIX 0
C14   1     0.64926  0.63563  0.52073  11.00000  0.01541  0.02097  0.01227 =
 0.00137 -0.00582 -0.00319 
AFIX 43
H14   2     0.70140  0.64768  0.54570  11.00000 -1.20000 
AFIX 0
C15   1     0.65030  0.56976  0.50377  11.00000  0.01680  0.01777  0.02003 =
 0.00539 -0.00344  0.00175 
AFIX 43
H15   2     0.70260  0.53679  0.51712  11.00000 -1.20000 
AFIX 0
C16   1     0.57443  0.55277  0.46729  11.00000  0.01587  0.00851  0.01652 =
 0.00047 -0.00131  0.00018 
AFIX 43
H16   2     0.57416  0.50788  0.45555  11.00000 -1.20000 
AFIX 0
C17   1     0.44602  0.86766  0.47283  11.00000  0.01568  0.01150  0.01769 =
 -0.00230  0.00011 -0.00123 
C18   1     0.47516  0.93436  0.48730  11.00000  0.01763  0.00927  0.02124 =
 -0.00455 -0.00475 -0.00024 
C19   1     0.40963  0.96409  0.52317  11.00000  0.01634  0.01398  0.02165 =
 -0.00481  0.00178 -0.00395 
AFIX 43
H19   2     0.34862  0.93916  0.53871  11.00000 -1.20000 
AFIX 0
C20   1     0.56547  0.97011  0.46429  11.00000  0.01826  0.01265  0.02177 =
 -0.00716  0.00407 -0.00074 
AFIX 43
H20   2     0.60954  0.94920  0.44010  11.00000 -1.20000 
AFIX 0
C21   1     0.29046  0.45206  0.32847  11.00000  0.01448  0.01063  0.01486 =
 -0.00413 -0.00090 -0.00060 
C22   1     0.31661  0.39028  0.34908  11.00000  0.02051  0.01436  0.01377 =
 -0.00110 -0.00535 -0.00110 
AFIX 43
H22   2     0.34848  0.38965  0.37968  11.00000 -1.20000 
AFIX 0
C23   1     0.29742  0.32916  0.32615  11.00000  0.02101  0.00968  0.02114 =
 -0.00139 -0.00421  0.00033 
AFIX 43
H23   2     0.31532  0.28747  0.34106  11.00000 -1.20000 
AFIX 0
C24   1     0.25167  0.32989  0.28112  11.00000  0.01907  0.01336  0.01914 =
 -0.00668 -0.00027 -0.00215 
C25   1     0.22528  0.39120  0.25989  11.00000  0.02557  0.01711  0.01335 =
 -0.00349 -0.00441  0.00187 
AFIX 43
H25   2     0.19347  0.39180  0.22928  11.00000 -1.20000 
AFIX 0
C26   1     0.24508  0.45139  0.28310  11.00000  0.02660  0.01114  0.01635 =
 -0.00142 -0.00355  0.00306 
AFIX 43
[truncated: 7,261,632 more chars]
