# Supplementary material for: Light Activated Release of Nitrile Ligands from trans-Ru(L)(PPh3)2(nitrile) Complexes
Source: ACS Omega. 2024 Jul 25;9(31):34098–105. doi: 10.1021/acsomega.4c04917 (PMC11307298; doi:10.1021/acsomega.4c04917)
Supplement: Supplementary file 3 — ao4c04917_si_003.xyz [file ao4c04917_si_003.xyz]

130
1a-DFT
Ru     -0.384000    0.046800   -0.128100
N       0.379600   -0.037200   -2.239600
N       1.581300   -0.051400    0.016500
N       0.001000    0.119500    2.015800
C      -0.309200    0.076100   -3.387300
H      -1.378700    0.207500   -3.282100
C       0.277000    0.062100   -4.647200
H      -0.341300    0.159700   -5.532700
C       1.664900   -0.063900   -4.725800
H       2.167900   -0.073000   -5.688400
C       2.403200   -0.164500   -3.554600
H       3.482600   -0.245900   -3.583900
C       1.756700   -0.151700   -2.307900
C       2.432200   -0.188800   -1.019900
C       3.762600   -0.203700   -0.494000
C       3.637800   -0.057600    0.915400
C       2.240100    0.025400    1.192200
C       1.347500    0.091600    2.336700
C       1.747000    0.098900    3.682400
H       2.804500    0.076200    3.915300
C       0.793200    0.129800    4.691700
H       1.104400    0.131200    5.732300
C      -0.561600    0.153600    4.354200
H      -1.339200    0.172100    5.109800
C      -0.903800    0.145100    3.007000
H      -1.940200    0.169600    2.693100
C       5.031500   -0.319900   -1.248800
C       6.062900    0.619300   -1.072500
H       5.921900    1.437600   -0.372700
C       7.260400    0.509900   -1.778600
H       8.042800    1.248800   -1.627400
C       7.454500   -0.540200   -2.678700
H       8.387200   -0.623900   -3.229400
C       6.442800   -1.485300   -2.860200
H       6.588300   -2.313600   -3.548700
C       5.245800   -1.379000   -2.149800
H       4.472900   -2.132200   -2.277400
C       4.744200   -0.002200    1.899600
C       4.895500    1.113300    2.743200
H       4.202300    1.945800    2.650400
C       5.933600    1.171000    3.674700
H       6.035600    2.043400    4.314800
C       6.845200    0.117900    3.775600
H       7.655000    0.163100    4.498400
C       6.713000   -0.990900    2.936700
H       7.420000   -1.813100    3.005900
C       5.673400   -1.050300    2.008600
H       5.576800   -1.914700    1.358100
P      -0.601600   -2.442800   -0.031000
C       0.805400   -3.470100   -0.649600
C       2.086500   -3.299800   -0.096200
H       2.260300   -2.552600    0.670700
C       3.152100   -4.096300   -0.518000
H       4.131800   -3.959800   -0.069200
C       2.964600   -5.054000   -1.517000
H       3.796300   -5.670800   -1.845500
C       1.702900   -5.212600   -2.090700
H       1.545900   -5.952300   -2.870700
C       0.629500   -4.431400   -1.658400
H      -0.345600   -4.582600   -2.106300
C      -2.046400   -3.137600   -0.964700
C      -2.713100   -4.298500   -0.535100
H      -2.420300   -4.785400    0.388500
C      -3.752800   -4.843000   -1.291600
H      -4.254100   -5.742000   -0.944100
C      -4.139600   -4.244000   -2.493000
H      -4.943200   -4.674100   -3.084300
C      -3.479100   -3.095200   -2.934100
H      -3.766200   -2.626500   -3.871600
C      -2.443900   -2.546900   -2.173200
H      -1.933400   -1.661500   -2.527600
C      -0.931900   -3.091600    1.674000
C      -0.036100   -3.907300    2.378500
H       0.901200   -4.210400    1.926300
C      -0.348000   -4.360800    3.663800
H       0.358400   -4.995800    4.191000
C      -1.560700   -4.016900    4.259400
H      -1.804700   -4.380100    5.253700
C      -2.465100   -3.210500    3.563700
H      -3.418200   -2.945300    4.013500
C      -2.150000   -2.746200    2.287900
H      -2.870200   -2.130400    1.756700
P      -0.473500    2.560600   -0.263300
C      -1.003400    3.154400   -1.936800
C      -0.239400    4.074700   -2.670100
H       0.681300    4.470400   -2.256600
C      -0.655700    4.495800   -3.935800
H      -0.049300    5.208500   -4.487500
C      -1.844900    4.016000   -4.484000
H      -2.171400    4.353500   -5.463500
C      -2.614800    3.099300   -3.764000
H      -3.544600    2.721300   -4.180800
C      -2.191500    2.663200   -2.508100
H      -2.793500    1.940900   -1.966600
C       1.005000    3.610400    0.102500
C       0.872000    4.889800    0.672000
H      -0.105700    5.265700    0.951700
C       1.992900    5.694100    0.878400
H       1.871300    6.678900    1.320800
C       3.261900    5.240500    0.512200
H       4.133300    5.869300    0.672200
C       3.402900    3.978300   -0.065500
H       4.383100    3.617500   -0.363500
C       2.284100    3.166800   -0.266800
H       2.416000    2.192700   -0.719400
C      -1.735900    3.284100    0.888900
C      -2.911800    3.913600    0.454600
H      -3.120900    4.013300   -0.604300
C      -3.815400    4.452000    1.377400
H      -4.710400    4.953300    1.018000
C      -3.558100    4.372500    2.746600
H      -4.256100    4.799000    3.461400
C      -2.382900    3.760400    3.189500
H      -2.160200    3.709700    4.251800
C      -1.481400    3.223400    2.270900
H      -0.560300    2.780700    2.633700
N      -2.456000    0.102600   -0.131800
N     -10.400200   -0.218200    0.575800
C      -3.619100    0.081300   -0.034500
C      -5.040100    0.024400    0.087800
C      -5.733500   -1.120100   -0.355700
H      -5.188400   -1.947600   -0.796800
C      -7.114900   -1.178700   -0.228000
H      -7.657900   -2.054900   -0.565600
C      -7.817400   -0.100800    0.339800
C      -7.123400    1.040400    0.780400
H      -7.673300    1.867100    1.217000
C      -5.742000    1.105600    0.657000
H      -5.201100    1.983700    0.994300
C      -9.243500   -0.165500    0.470000

#===END

126
1c-DFT
C      -4.340400   -0.177900   -0.290200
C      -3.725100   -0.023700    0.965100
C      -2.338200    0.053000    1.061400
C      -2.115700   -0.143100   -1.280700
C      -3.505400   -0.236700   -1.411800
H      -4.339800   -0.002900    1.855600
H      -3.942100   -0.322900   -2.399300
C      -1.137600   -0.114700   -2.372600
C      -1.518600   -0.148600   -3.726500
C       0.233500    0.003700   -1.989700
C      -0.561800   -0.055700   -4.730500
H      -2.565700   -0.240900   -4.002700
C       1.167400    0.105200   -3.034400
C       0.785000    0.078100   -4.378000
H      -0.860200   -0.078100   -5.774400
H       2.223500    0.204300   -2.800300
H       1.540700    0.164000   -5.155600
C      -1.606800    0.178000    2.344300
C      -2.267900    0.278200    3.575800
C       0.446900    0.277000    3.416700
C      -1.532800    0.382200    4.751600
H      -3.350100    0.280700    3.616400
C      -0.142400    0.380600    4.673300
H       1.524200    0.264400    3.319400
H      -2.038700    0.461700    5.709100
H       0.479100    0.454800    5.559200
Ru      0.491200    0.057000    0.054700
N       2.517100    0.041300    0.004100
C       3.680200   -0.022800   -0.090100
N      -0.247900    0.180900    2.272900
N      -1.561200   -0.014600   -0.044400
C       5.099000   -0.082900   -0.209300
C       5.876400    1.053800    0.094500
C       5.720400   -1.275200   -0.633100
C       7.257800    0.997900   -0.027800
H       5.391500    1.966900    0.424700
C       7.102800   -1.324800   -0.750700
H       5.118600   -2.146900   -0.867200
C       7.879400   -0.191100   -0.450700
H       7.863400    1.868000    0.202100
H       7.590100   -2.237500   -1.076500
C       9.306100   -0.247700   -0.575200
N      10.463700   -0.294400   -0.675700
C      -5.810100   -0.271800   -0.413200
C      -6.407900   -1.099300   -1.385600
C      -6.657900    0.459800    0.431900
C      -7.785400   -1.192800   -1.500600
H      -5.781900   -1.702300   -2.037200
C      -8.045800    0.381800    0.323800
H      -6.230200    1.135100    1.168100
C      -8.620800   -0.451700   -0.646300
H      -8.246400   -1.840700   -2.239000
H      -8.664800    0.975900    0.985900
O      -9.952100   -0.611900   -0.839800
C     -10.856900    0.102000   -0.005000
H     -11.855500   -0.187500   -0.334400
H     -10.727500   -0.171100    1.049800
H     -10.735700    1.186400   -0.120100
P       0.472100    2.534400   -0.004900
C      -1.212700    3.220600    0.309500
C      -2.189000    3.157600   -0.701400
C      -1.583100    3.714100    1.570500
C      -3.488200    3.606600   -0.464300
H      -1.933700    2.764300   -1.680800
C      -2.886600    4.157500    1.806800
H      -0.852500    3.768200    2.370800
C      -3.840700    4.111300    0.789900
H      -4.225000    3.561700   -1.261400
H      -3.149700    4.548900    2.785800
H      -4.850600    4.469000    0.970200
C       1.536000    3.401900    1.246600
C       1.494600    4.802900    1.363500
C       2.452000    2.691700    2.033000
C       2.331000    5.467200    2.258800
H       0.809300    5.379100    0.749300
C       3.297400    3.358100    2.926000
H       2.514200    1.615700    1.933800
C       3.234900    4.746000    3.044400
H       2.282500    6.549500    2.338400
H       4.002100    2.790800    3.528800
H       3.889100    5.265600    3.738800
C       1.060200    3.405900   -1.531500
C       0.388000    4.482300   -2.128500
C       2.309800    3.024600   -2.046200
C       0.946700    5.147300   -3.223200
H      -0.569600    4.815400   -1.744500
C       2.870300    3.695500   -3.131500
H       2.849400    2.200900   -1.591200
C       2.186500    4.757100   -3.728000
H       0.409900    5.976900   -3.675000
H       3.839200    3.386800   -3.514600
H       2.619700    5.278400   -4.576900
P       0.643700   -2.436000    0.192900
C      -0.869500   -3.373000   -0.310600
C      -2.037000   -3.265800    0.466100
C      -0.910500   -4.150900   -1.477100
C      -3.207000   -3.925300    0.091600
H      -2.031500   -2.680400    1.379800
C      -2.086000   -4.804100   -1.855000
H      -0.025400   -4.260300   -2.093200
C      -3.236100   -4.695200   -1.073800
H      -4.095700   -3.836500    0.710300
H      -2.095100   -5.405200   -2.759900
H      -4.147000   -5.210300   -1.365600
C       2.003800   -3.269900   -0.760100
C       2.813500   -4.263100   -0.182500
C       2.210800   -2.938800   -2.109600
C       3.803300   -4.901100   -0.934300
H       2.674800   -4.551800    0.852700
C       3.196300   -3.582900   -2.860700
H       1.598700   -2.179500   -2.579300
C       3.998500   -4.564900   -2.275500
H       4.414500   -5.669900   -0.469400
H       3.333000   -3.314900   -3.904900
H       4.763100   -5.068400   -2.860500
C       1.003600   -3.035600    1.910100
C       0.334000   -4.107100    2.519300
C       2.069600   -2.432700    2.600900
C       0.707900   -4.548800    3.791800
H      -0.473800   -4.612000    2.001600
C       2.451900   -2.884000    3.863900
H       2.617600   -1.618100    2.137000
C       1.765900   -3.940700    4.467600
H       0.175800   -5.379700    4.246600
H       3.287200   -2.413400    4.375800
H       2.060300   -4.292500    5.452200

#===END

131
2a-DFT
Ru     -0.376100    0.047100   -0.133000
N       0.392700   -0.039400   -2.244700
N       1.587900   -0.051700    0.015900
N       0.001400    0.121300    2.010400
C      -0.290900    0.077600   -3.395000
H      -1.360300    0.214200   -3.293900
C       0.300000    0.061200   -4.652800
H      -0.314500    0.162100   -5.540600
C       1.687500   -0.071700   -4.726300
H       2.194200   -0.083500   -5.686900
C       2.420900   -0.175300   -3.552200
H       3.500000   -0.261300   -3.577400
C       1.769700   -0.158800   -2.308000
C       2.441100   -0.194800   -1.017500
C       3.770200   -0.208800   -0.487900
C       3.641900   -0.055800    0.920400
C       2.243300    0.029400    1.193200
C       1.347200    0.096300    2.335300
C       1.742400    0.104900    3.682200
H       2.799100    0.084900    3.918800
C       0.785200    0.132900    4.688600
H       1.093300    0.134900    5.730200
C      -0.568500    0.152800    4.346900
H      -1.348600    0.168800    5.100000
C      -0.906700    0.144600    2.998600
H      -1.941900    0.166200    2.680800
C       5.040600   -0.331000   -1.239000
C       6.072900    0.608100   -1.066900
H       5.931200    1.431200   -0.372900
C       7.271700    0.492700   -1.769800
H       8.054600    1.231600   -1.622000
C       7.466300   -0.563500   -2.662700
H       8.399900   -0.651800   -3.211100
C       6.453700   -1.508400   -2.840100
H       6.599400   -2.341300   -3.523100
C       5.255500   -1.396200   -2.132700
H       4.481800   -2.149200   -2.256800
C       4.745700    0.003800    1.907000
C       4.892000    1.120800    2.749500
H       4.196600    1.951100    2.653700
C       5.927400    1.182800    3.683700
H       6.025100    2.056400    4.322700
C       6.841900    0.132600    3.788400
H       7.649700    0.181100    4.513100
C       6.714900   -0.977600    2.950500
H       7.424200   -1.797700    3.022600
C       5.677900   -1.041400    2.020000
H       5.585400   -1.906900    1.370300
P      -0.600100   -2.438100   -0.031000
C       0.817200   -3.469800   -0.620300
C       2.088600   -3.298400   -0.045100
H       2.249100   -2.548400    0.722100
C       3.161700   -4.095200   -0.446400
H       4.133300   -3.957400    0.019400
C       2.992300   -5.054400   -1.447100
H       3.829900   -5.671500   -1.759900
C       1.741200   -5.213600   -2.043200
H       1.598400   -5.953800   -2.825500
C       0.660100   -4.432000   -1.631300
H      -0.306700   -4.583000   -2.097200
C      -2.028700   -3.140600   -0.982800
C      -2.679700   -4.316800   -0.570800
H      -2.383700   -4.810100    0.348500
C      -3.707800   -4.866700   -1.338500
H      -4.197800   -5.777000   -1.004500
C      -4.099000   -4.257300   -2.533200
H      -4.894800   -4.690700   -3.132600
C      -3.454600   -3.093000   -2.956400
H      -3.746500   -2.615200   -3.887800
C      -2.430300   -2.539700   -2.184400
H      -1.933300   -1.640600   -2.522800
C      -0.960500   -3.078000    1.672100
C      -0.072400   -3.878400    2.403300
H       0.876300   -4.178100    1.973300
C      -0.406400   -4.321200    3.686800
H       0.294600   -4.944700    4.234700
C      -1.633600   -3.981600    4.254300
H      -1.894500   -4.336300    5.247400
C      -2.530300   -3.190200    3.531800
H      -3.494600   -2.928100    3.959200
C      -2.193700   -2.736700    2.257600
H      -2.908200   -2.132100    1.706600
P      -0.468400    2.556800   -0.272200
C      -1.017900    3.146200   -1.941400
C      -0.262300    4.063800   -2.686600
H       0.662500    4.461700   -2.284600
C      -0.691700    4.479200   -3.949700
H      -0.091200    5.189700   -4.510800
C      -1.886100    3.996200   -4.483800
H      -2.222700    4.329100   -5.461500
C      -2.647600    3.081900   -3.751900
H      -3.581300    2.701000   -4.157400
C      -2.211300    2.651300   -2.498500
H      -2.806100    1.929900   -1.948400
C       1.011300    3.612900    0.073100
C       0.878000    4.900700    0.623400
H      -0.100100    5.279000    0.899000
C       1.998100    5.709300    0.816100
H       1.876200    6.700500    1.243800
C       3.267300    5.251100    0.455600
H       4.138300    5.883000    0.605500
C       3.408800    3.980500   -0.102800
H       4.389100    3.615800   -0.395900
C       2.290300    3.165200   -0.291000
H       2.422400    2.184500   -0.728800
C      -1.715900    3.282700    0.894500
C      -2.902400    3.902200    0.475200
H      -3.129600    3.992800   -0.580800
C      -3.794600    4.440100    1.409000
H      -4.699500    4.931500    1.061000
C      -3.515200    4.370100    2.774200
H      -4.205100    4.795500    3.497600
C      -2.329500    3.767800    3.202200
H      -2.090300    3.723500    4.261100
C      -1.439300    3.231000    2.272600
H      -0.510500    2.794500    2.623400
N      -2.461500    0.103800   -0.138200
C      -3.624100    0.081000   -0.037600
C      -5.043700    0.025100    0.086400
C      -5.745400   -1.101900   -0.388700
H      -5.204900   -1.918800   -0.855300
C      -7.125700   -1.157800   -0.259400
H      -7.670900   -2.022500   -0.622700
C      -7.836300   -0.098300    0.341700
C      -7.124000    1.024200    0.812800
H      -7.668200    1.840600    1.275600
C      -5.743700    1.089500    0.689500
H      -5.200000    1.955900    1.052200
C      -9.254500   -0.160800    0.471100
C     -10.458200   -0.213600    0.580700
H     -11.520100   -0.260100    0.677200

#===END

119
2b-DFT
Ru      9.172400    3.504300   12.190500
N       7.062300    3.133900   11.895100
N       7.213300    0.706400   11.700000
N       9.449700    1.473400   12.225300
N      11.862600    1.368300   12.410000
N      11.269200    3.719600   12.669800
C       6.202600    4.182700   11.972900
H       6.664100    5.145000   12.140500
C       4.831000    4.085600   11.830100
H       4.218800    4.977800   11.907200
C       4.274500    2.824400   11.576600
H       3.204000    2.699500   11.444000
C       5.124700    1.741200   11.512500
H       4.764400    0.734400   11.338600
C       6.523400    1.888100   11.704900
C       8.479200    0.538400   11.947500
C       9.102200   -0.801600   11.940400
C       8.569900   -2.071600   11.760700
H       7.506900   -2.212000   11.593300
C       9.457100   -3.154800   11.801500
H       9.077200   -4.163800   11.668400
C      10.829900   -2.959800   12.011800
H      11.492100   -3.820500   12.039100
C      11.358700   -1.674500   12.188500
H      12.419700   -1.512100   12.349600
C      10.470400   -0.606900   12.151000
C      10.672700    0.850600   12.287900
C      12.168300    2.687600   12.626400
C      13.543000    2.930400   12.874100
H      14.207400    2.078100   12.796900
C      13.993800    4.183300   13.232800
H      15.046100    4.358000   13.436000
C      13.053000    5.214700   13.347300
H      13.335400    6.217300   13.650700
C      11.730800    4.936200   13.053600
H      10.983200    5.713500   13.124700
P       8.671400    3.711900   14.695300
C       9.789900    2.976000   15.979300
C      10.720300    1.985000   15.648300
H      10.843100    1.673200   14.621900
C      11.493600    1.373700   16.639800
H      12.210100    0.606400   16.360700
C      11.343000    1.744100   17.974400
H      11.943500    1.269600   18.745300
C      10.406600    2.723700   18.318900
H      10.273700    3.010700   19.358300
C       9.632100    3.329800   17.332700
H       8.899300    4.077100   17.620400
C       7.053100    3.038500   15.305500
C       6.741600    1.714700   14.957900
H       7.395800    1.157900   14.296600
C       5.602700    1.091600   15.467400
H       5.381600    0.066300   15.184800
C       4.754600    1.781900   16.335000
H       3.866300    1.298400   16.731600
C       5.061200    3.093500   16.698500
H       4.415500    3.635300   17.384300
C       6.204500    3.717200   16.194400
H       6.430800    4.729400   16.509600
C       8.637900    5.504600   15.160100
C       7.521000    6.304400   14.857400
H       6.643600    5.860000   14.398000
C       7.507600    7.664500   15.168800
H       6.624600    8.257800   14.947500
C       8.619300    8.259000   15.771500
H       8.603000    9.314600   16.028000
C       9.747100    7.484300   16.047700
H      10.617000    7.934300   16.518400
C       9.757200    6.119700   15.745100
H      10.635300    5.531500   15.989500
P       9.641100    3.467100    9.678900
C       9.454200    1.838600    8.820100
C      10.392300    0.821900    9.071300
H      11.231200    1.003800    9.734900
C      10.276200   -0.423500    8.454500
H      11.012000   -1.194100    8.665300
C       9.216900   -0.679600    7.582200
H       9.125300   -1.650500    7.103700
C       8.280000    0.321100    7.326100
H       7.456000    0.136400    6.642600
C       8.396800    1.571500    7.936600
H       7.665600    2.336900    7.704800
C       8.579100    4.598100    8.653200
C       7.181800    4.573300    8.803200
H       6.726400    3.913500    9.529900
C       6.359900    5.369700    8.003300
H       5.281900    5.324900    8.131900
C       6.919400    6.211500    7.039100
H       6.280300    6.826500    6.411800
C       8.306000    6.247000    6.881600
H       8.754100    6.891100    6.130000
C       9.129200    5.448400    7.679500
H      10.201600    5.485900    7.529600
C      11.340200    4.026900    9.196800
C      11.843900    5.200000    9.782900
H      11.257500    5.724000   10.528100
C      13.085300    5.712400    9.407600
H      13.455600    6.621100    9.874100
C      13.849500    5.058500    8.439000
H      14.818800    5.453700    8.148500
C      13.356000    3.898900    7.841000
H      13.936700    3.388300    7.078000
C      12.109000    3.389100    8.210100
H      11.738500    2.497700    7.718100
N       8.940500    5.552000   11.936800
C       8.842400    6.682900   11.667400
C       8.730900    8.057700   11.306700
C       8.123400    8.411800   10.085100
H       7.739500    7.640300    9.426700
C       8.022900    9.749100    9.729700
H       7.556200   10.027700    8.790900
C       8.525800   10.759000   10.575700
C       9.132600   10.392800   11.795200
H       9.519500   11.168000   12.448100
C       9.234400    9.058800   12.161400
H       9.689400    8.782900   13.106300
C       8.422100   12.131300   10.204400
C       8.334200   13.296100    9.889700
H       8.256900   14.323700    9.611700

#===END

127
2c-DFT
C      -4.344200   -0.171100   -0.293700
C      -3.730400   -0.016300    0.962000
C      -2.343100    0.057100    1.059900
C      -2.118600   -0.141400   -1.282200
C      -3.508500   -0.232900   -1.414400
H      -4.346300    0.007100    1.851600
H      -3.944500   -0.319800   -2.402100
C      -1.139500   -0.114300   -2.373200
C      -1.519400   -0.146800   -3.727600
C       0.231600    0.002500   -1.988200
C      -0.561600   -0.053600   -4.730500
H      -2.566400   -0.238100   -4.004800
C       1.166500    0.104700   -3.032500
C       0.785200    0.079100   -4.376300
H      -0.858900   -0.074900   -5.774800
H       2.222300    0.202400   -2.797000
H       1.541600    0.165300   -5.153300
C      -1.613100    0.180000    2.343900
C      -2.276100    0.282000    3.574400
C       0.439000    0.270200    3.420400
C      -1.542900    0.382000    4.751700
H      -3.358400    0.288700    3.613000
C      -0.152300    0.374700    4.676000
H       1.516400    0.253300    3.324800
H      -2.050300    0.462800    5.708200
H       0.467800    0.445300    5.563200
Ru      0.484100    0.053600    0.055500
N       2.524400    0.034500    0.010200
C       3.687000   -0.028600   -0.084300
N      -0.253900    0.178200    2.275200
N      -1.565000   -0.013200   -0.045100
C       5.105300   -0.084700   -0.204600
C       5.884400    1.042100    0.130400
C       5.730400   -1.262200   -0.663300
C       7.264800    0.989800    0.004200
H       5.399800    1.945900    0.486700
C       7.112000   -1.305100   -0.783600
H       5.129900   -2.128100   -0.922200
C       7.900200   -0.183000   -0.454400
H       7.867900    1.854900    0.258500
H       7.598100   -2.208400   -1.136700
C       9.319100   -0.233000   -0.583700
C      -5.814300   -0.262400   -0.418100
C      -6.412700   -1.094900   -1.385600
C      -6.661400    0.476500    0.421000
C      -7.790300   -1.186000   -1.501900
H      -5.786800   -1.703300   -2.032400
C      -8.049500    0.400700    0.311900
H      -6.232800    1.155400    1.153300
C      -8.625000   -0.437700   -0.653500
H      -8.251800   -1.837700   -2.236800
H      -8.667900    1.000300    0.969500
O      -9.957000   -0.596300   -0.847700
C     -10.860400    0.125200   -0.018300
H     -11.859600   -0.163800   -0.346500
H     -10.732700   -0.141300    1.038400
H     -10.736500    1.208600   -0.140000
C      10.523100   -0.276100   -0.694200
H      11.585100   -0.313600   -0.792400
P       0.474500    2.527900   -0.004700
C      -1.210900    3.220200    0.297100
C      -2.180500    3.157900   -0.720300
C      -1.589500    3.715100    1.555100
C      -3.480500    3.609400   -0.492700
H      -1.919100    2.762600   -1.697200
C      -2.893900    4.161100    1.782000
H      -0.864600    3.768100    2.360600
C      -3.840900    4.115800    0.758500
H      -4.211800    3.564600   -1.294800
H      -3.163200    4.553400    2.759000
H      -4.851600    4.475200    0.931500
C       1.531000    3.394500    1.253900
C       1.487800    4.795100    1.374900
C       2.444800    2.682800    2.041400
C       2.319800    5.457500    2.275700
H       0.804600    5.372400    0.759400
C       3.286000    3.347300    2.939800
H       2.509700    1.607400    1.937300
C       3.221300    4.734700    3.062600
H       2.269900    6.539600    2.358400
H       3.989700    2.778800    3.542500
H       3.872300    5.252900    3.761200
C       1.076200    3.398900   -1.526700
C       0.410400    4.475500   -2.130300
C       2.329500    3.015200   -2.030700
C       0.978800    5.138600   -3.221100
H      -0.550000    4.810000   -1.754500
C       2.899800    3.684300   -3.112000
H       2.864400    2.191600   -1.570200
C       2.222200    4.746200   -3.715300
H       0.446700    5.968300   -3.678300
H       3.871500    3.373900   -3.486300
H       2.663000    5.266000   -4.561200
P       0.635000   -2.436200    0.195200
C      -0.883300   -3.371800   -0.297800
C      -2.046700   -3.260600    0.484400
C      -0.932700   -4.150700   -1.463300
C      -3.220500   -3.917300    0.116600
H      -2.035000   -2.673800    1.397000
C      -2.111900   -4.801100   -1.834700
H      -0.051100   -4.262600   -2.084000
C      -3.257700   -4.688400   -1.047700
H      -4.105900   -3.825000    0.739500
H      -2.127300   -5.402900   -2.739100
H      -4.171600   -5.201200   -1.334400
C       1.986100   -3.278300   -0.763200
C       2.791700   -4.277000   -0.189600
C       2.189900   -2.947300   -2.113100
C       3.774400   -4.920600   -0.945600
H       2.655700   -4.564900    0.846200
C       3.168300   -3.597100   -2.868500
H       1.581400   -2.183200   -2.579500
C       3.966400   -4.584500   -2.287100
H       4.383400   -5.692500   -0.483200
H       3.303200   -3.328500   -3.912700
H       4.726400   -5.091600   -2.875100
C       1.002400   -3.034200    1.911900
C       0.331700   -4.100800    2.528400
C       2.074500   -2.433200    2.594900
C       0.710600   -4.539600    3.800500
H      -0.480800   -4.604200    2.016800
C       2.461600   -2.881900    3.857400
H       2.623100   -1.622500    2.125000
C       1.774500   -3.933600    4.468500
H       0.177400   -5.366700    4.261000
H       3.301800   -2.412800    4.362900
H       2.072800   -4.283000    5.452900

#===END

121
3a-DFT
Ru     -0.865000    0.141900   -0.061700
N      -0.417900   -0.049600    2.059100
N       1.092400   -0.053800   -0.002700
N      -0.195600    0.205100   -2.200000
C      -1.281400    0.015000    3.083100
H      -2.322800    0.121100    2.805200
C      -0.888500   -0.056200    4.416500
H      -1.633600    0.005900    5.202100
C       0.469700   -0.206300    4.698200
H       0.819800   -0.258700    5.725500
C       1.380200   -0.289800    3.650400
H       2.439600   -0.409400    3.842000
C       0.932100   -0.216200    2.322200
C       1.778700   -0.262600    1.139100
C       3.160200   -0.392900    0.798300
C       3.245900   -0.229100   -0.611200
C       1.907100   -0.022100   -1.075700
C       1.178100    0.086900   -2.330700
C       1.763000    0.036900   -3.606800
H       2.837200   -0.073000   -3.687400
C       0.969200    0.119500   -4.743000
H       1.424800    0.078100   -5.728600
C      -0.412700    0.249100   -4.600800
H      -1.074700    0.313500   -5.457500
C      -0.939900    0.282200   -3.314000
H      -2.008100    0.361900   -3.160300
C       4.289700   -0.630800    1.724100
C       4.295500   -1.744900    2.583600
H       3.465200   -2.445400    2.545200
C       5.356800   -1.969700    3.461900
H       5.340100   -2.838800    4.115000
C       6.441400   -1.090600    3.493300
H       7.269500   -1.266000    4.174900
C       6.456100    0.012700    2.636600
H       7.297500    0.700900    2.650400
C       5.392800    0.240400    1.763200
H       5.407500    1.100000    1.099800
C       4.481700   -0.297400   -1.422100
C       5.355500   -1.395000   -1.320600
H       5.113500   -2.200700   -0.633800
C       6.522000   -1.458400   -2.082100
H       7.179600   -2.318800   -1.986900
C       6.843500   -0.426800   -2.967200
H       7.751000   -0.478100   -3.562800
C       5.990300    0.673500   -3.075600
H       6.236000    1.488600   -3.752000
C       4.826600    0.740300   -2.307800
H       4.181000    1.611300   -2.375200
P      -1.361800   -2.302700   -0.204400
C      -2.593100   -2.802600    1.086600
C      -3.964900   -2.916600    0.822300
H      -4.348900   -2.772300   -0.180900
C      -4.868900   -3.214000    1.845800
H      -5.928700   -3.252400    1.614900
C      -4.409900   -3.422000    3.146200
H      -5.112000   -3.656100    3.942000
C      -3.043700   -3.322100    3.421400
H      -2.674600   -3.484400    4.431000
C      -2.143800   -3.004600    2.404200
H      -1.085800   -2.929800    2.636600
C      -0.052900   -3.601900    0.010900
C      -0.363400   -4.881200    0.508000
H      -1.375900   -5.109700    0.822700
C       0.618600   -5.867700    0.600200
H       0.358000   -6.849100    0.987800
C       1.927300   -5.597700    0.192800
H       2.691800   -6.366800    0.265600
C       2.244300   -4.336700   -0.311700
H       3.256100   -4.114900   -0.639600
C       1.262600   -3.346300   -0.401300
H       1.528700   -2.376300   -0.799700
C      -2.140400   -2.810800   -1.812800
C      -1.713100   -3.941500   -2.526800
H      -0.907000   -4.556700   -2.144000
C      -2.320200   -4.292700   -3.734700
H      -1.972500   -5.171900   -4.270900
C      -3.369200   -3.528900   -4.246300
H      -3.847200   -3.810700   -5.180700
C      -3.801200   -2.400300   -3.547500
H      -4.621700   -1.799500   -3.931000
C      -3.184600   -2.036800   -2.349500
H      -3.517700   -1.150100   -1.822800
P      -0.697700    2.587300    0.060400
C      -1.237800    3.394000    1.645900
C      -2.478200    2.999300    2.175200
H      -3.047400    2.218300    1.684000
C      -2.996100    3.615600    3.314300
H      -3.961400    3.299800    3.700700
C      -2.281400    4.633200    3.949200
H      -2.683100    5.112100    4.838200
C      -1.052100    5.037900    3.428500
H      -0.491500    5.835900    3.908600
C      -0.535600    4.429200    2.282000
H       0.414500    4.771800    1.887300
C       1.017400    3.222800   -0.211100
C       1.419100    3.752700   -1.447700
H       0.701800    3.850900   -2.255600
C       2.734800    4.176200   -1.649200
H       3.020500    4.596600   -2.610000
C       3.673900    4.069300   -0.622300
H       4.695500    4.405700   -0.776800
C       3.292400    3.521300    0.604200
H       4.016300    3.422200    1.408300
C       1.979900    3.094400    0.805400
H       1.705300    2.666800    1.764200
C      -1.711700    3.577300   -1.138200
C      -1.554700    4.972400   -1.225600
H      -0.810300    5.474800   -0.615200
C      -2.350100    5.723300   -2.088700
H      -2.214300    6.800000   -2.146300
C      -3.326400    5.095600   -2.868200
H      -3.951300    5.683000   -3.535700
C      -3.504600    3.716600   -2.772700
H      -4.275800    3.223500   -3.358300
C      -2.701800    2.961300   -1.912700
H      -2.868300    1.897200   -1.808100
N      -7.211400   -1.146200    0.299000
N      -5.432700    0.599700    0.395500
N      -3.012300    0.347300    0.012700
C      -6.341800   -0.359300    0.334000
C      -4.179500    0.393500    0.193500

#===END

117
3c-DFT
Ru     -0.996600    0.048700    0.094000
O       9.468300   -0.027700   -0.410200
N      -0.410100   -0.007700    2.279300
N       1.024300   -0.017300    0.044300
C      -1.184800   -0.004500    3.374200
H      -2.251300    0.042700    3.192100
C      -0.678600   -0.057000    4.669900
H      -1.356700   -0.051400    5.516800
C       0.703200   -0.117400    4.840000
H       1.141700   -0.161200    5.832600
C       1.518400   -0.121300    3.712300
H       2.595400   -0.169300    3.824200
C       0.942900   -0.064400    2.436000
C       1.745500   -0.061700    1.191900
C       3.139000   -0.086300    1.157200
H       3.711400   -0.083500    2.076900
C       3.034700   -0.029700   -1.238600
H       3.521700   -0.044200   -2.206300
C       1.637800   -0.003500   -1.172700
C       0.700300    0.031100   -2.298700
C      -0.692400    0.056100   -1.961300
C      -1.583400    0.070700   -3.051200
H      -2.652700    0.081500   -2.868300
C      -1.146900    0.068100   -4.377100
H      -1.877200    0.079100   -5.183600
C       0.220400    0.050800   -4.677100
H       0.560500    0.049700   -5.709300
C       1.139400    0.031100   -3.635300
H       2.201900    0.012800   -3.866500
C       3.811500   -0.066900   -0.075100
C       5.291100   -0.077200   -0.138600
C       5.980900    0.674000   -1.110600
H       5.419000    1.292600   -1.804400
C       7.366300    0.671000   -1.174800
H       7.896700    1.259600   -1.916800
C       8.115700   -0.091100   -0.264300
C       7.450700   -0.845900    0.710000
H       8.001800   -1.452700    1.419300
C       6.055800   -0.829900    0.763100
H       5.555300   -1.443000    1.507700
C      10.279800   -0.769000    0.487700
H      11.311400   -0.567300    0.194600
H      10.085400   -1.846900    0.410900
H      10.128300   -0.447800    1.526700
P      -0.980900    2.508600    0.041300
C       0.686400    3.189400   -0.380100
C       1.695100    3.289600    0.593700
H       1.476600    3.044300    1.628700
C       2.979400    3.716100    0.252900
H       3.741000    3.797700    1.024000
C       3.284700    4.035900   -1.071500
H       4.282900    4.375500   -1.335300
C       2.299600    3.914500   -2.052700
H       2.527300    4.151100   -3.088800
C       1.013800    3.490100   -1.712600
H       0.262200    3.396800   -2.489200
C      -1.453800    3.372500    1.620500
C      -0.842600    4.543500    2.095800
H       0.003900    4.972300    1.570200
C      -1.317900    5.178200    3.245800
H      -0.828400    6.082200    3.599400
C      -2.420300    4.664800    3.930100
H      -2.792600    5.164400    4.820600
C      -3.049100    3.512700    3.454500
H      -3.920400    3.113600    3.967400
C      -2.568400    2.870300    2.312800
H      -3.074300    1.986100    1.939700
C      -2.101800    3.414600   -1.126800
C      -1.930400    4.790600   -1.361200
H      -1.099100    5.322400   -0.908100
C      -2.820700    5.486800   -2.176300
H      -2.671500    6.549200   -2.351500
C      -3.905200    4.824000   -2.758500
H      -4.602800    5.369600   -3.388500
C      -4.092100    3.463500   -2.520000
H      -4.938300    2.940200   -2.956600
C      -3.193700    2.762200   -1.710800
H      -3.347700    1.710300   -1.516800
P      -1.155700   -2.408300   -0.041200
C       0.459100   -3.171800   -0.519500
C       1.482300   -3.356300    0.426000
H       1.302000   -3.126800    1.471900
C       2.732400   -3.843000    0.041500
H       3.505400   -3.990900    0.791300
C       2.989800   -4.137700   -1.298700
H       3.963000   -4.517700   -1.597900
C       1.990700   -3.933300   -2.251200
H       2.182500   -4.148000   -3.299100
C       0.738400   -3.450400   -1.867500
H      -0.024700   -3.291900   -2.622100
C      -2.361000   -3.218400   -1.197400
C      -3.451200   -2.502400   -1.705300
H      -3.540700   -1.447800   -1.491000
C      -4.437600   -3.139900   -2.463200
H      -5.292800   -2.566900   -2.810500
C      -4.330700   -4.501900   -2.739600
H      -5.095900   -5.001300   -3.328100
C      -3.242100   -5.227100   -2.245700
H      -3.155100   -6.290800   -2.452900
C      -2.271400   -4.595200   -1.470800
H      -1.444400   -5.178100   -1.076700
C      -1.644200   -3.284700    1.526800
C      -2.720800   -2.743900    2.249200
H      -3.186500   -1.826100    1.906400
C      -3.216500   -3.388700    3.383200
H      -4.058900   -2.959000    3.918900
C      -2.639900   -4.582200    3.821400
H      -3.023900   -5.084100    4.705600
C      -1.575600   -5.133600    3.107100
H      -1.127700   -6.069800    3.430900
C      -1.086400   -4.496300    1.964500
H      -0.272100   -4.955500    1.414500
N      -3.115700    0.123500    0.289700
N      -5.570200    0.089100    0.535700
N      -7.164800   -0.495800   -1.297000
C      -4.294800    0.096000    0.359200
C      -6.385800   -0.225800   -0.462800

#===END

246
4a-DFT
Ru      6.041300    0.052700   -0.173800
N       6.795600   -0.953300   -2.034400
N       7.998500   -0.083800    0.047800
N       6.440200    1.002700    1.752600
C       6.112100   -1.301900   -3.137300
H       5.051300   -1.085800   -3.120500
C       6.694300   -1.877700   -4.259600
H       6.081200   -2.132700   -5.117000
C       8.073300   -2.095500   -4.247800
H       8.573400   -2.536100   -5.105300
C       8.806600   -1.729300   -3.127800
H       9.879600   -1.871000   -3.095200
C       8.163800   -1.157100   -2.017600
C       8.837900   -0.686100   -0.818800
C      10.166800   -0.549300   -0.308700
C      10.056100    0.179800    0.907500
C       8.666200    0.444700    1.095700
C       7.783900    1.037200    2.084500
C       8.189700    1.591200    3.309400
H       9.245200    1.608500    3.551800
C       7.245000    2.102600    4.189400
H       7.560700    2.527100    5.137900
C       5.892500    2.060100    3.842800
H       5.121400    2.444000    4.501600
C       5.543900    1.500400    2.619600
H       4.509100    1.451800    2.303100
C      11.422900   -1.042600   -0.919600
C      12.506200   -0.174300   -1.140900
H      12.416500    0.870300   -0.858000
C      13.691500   -0.639000   -1.710000
H      14.515500    0.050000   -1.873700
C      13.820700   -1.982100   -2.070900
H      14.744200   -2.342700   -2.514700
C      12.756500   -2.858800   -1.850800
H      12.851900   -3.908500   -2.116100
C      11.571400   -2.395100   -1.277200
H      10.756800   -3.087900   -1.084300
C      11.169500    0.579800    1.799800
C      11.389700    1.934500    2.108400
H      10.743100    2.690800    1.670100
C      12.439600    2.316100    2.945600
H      12.596900    3.368100    3.167900
C      13.293700    1.351500    3.484300
H      14.113000    1.648000    4.132900
C      13.092300    0.003700    3.178000
H      13.755000   -0.752600    3.589600
C      12.041300   -0.378000    2.344500
H      11.892900   -1.427400    2.106700
Ru     -6.041300    0.052700    0.173800
N      -6.795600   -0.953400    2.034300
N      -7.998400   -0.083800   -0.047800
N      -6.440100    1.002700   -1.752500
C      -6.112200   -1.302000    3.137300
H      -5.051400   -1.085900    3.120500
C      -6.694400   -1.877900    4.259600
H      -6.081300   -2.132900    5.116900
C      -8.073400   -2.095700    4.247700
H      -8.573500   -2.536300    5.105200
C      -8.806600   -1.729400    3.127700
H      -9.879700   -1.871100    3.095100
C      -8.163800   -1.157200    2.017600
C      -8.837900   -0.686200    0.818800
C     -10.166800   -0.549300    0.308600
C     -10.056100    0.179900   -0.907600
C      -8.666100    0.444700   -1.095700
C      -7.783800    1.037300   -2.084500
C      -8.189600    1.591300   -3.309400
H      -9.245100    1.608600   -3.551800
C      -7.244900    2.102700   -4.189300
H      -7.560600    2.527200   -5.137900
C      -5.892400    2.060200   -3.842700
H      -5.121300    2.444100   -4.501500
C      -5.543800    1.500500   -2.619500
H      -4.509100    1.451900   -2.303000
C     -11.422900   -1.042700    0.919500
C     -12.506200   -0.174400    1.140800
H     -12.416500    0.870200    0.858000
C     -13.691500   -0.639100    1.709800
H     -14.515500    0.049900    1.873600
C     -13.820700   -1.982200    2.070600
H     -14.744200   -2.342900    2.514400
C     -12.756600   -2.859000    1.850400
H     -12.852000   -3.908600    2.115600
C     -11.571500   -2.395200    1.276900
H     -10.756900   -3.088000    1.083900
C     -11.169500    0.579900   -1.799900
C     -11.389600    1.934600   -2.108400
H     -10.743100    2.691000   -1.670100
C     -12.439500    2.316300   -2.945600
H     -12.596800    3.368300   -3.167800
C     -13.293600    1.351700   -3.484300
H     -14.112900    1.648200   -4.132900
C     -13.092300    0.003900   -3.178100
H     -13.754900   -0.752400   -3.589700
C     -12.041300   -0.377800   -2.344600
H     -11.892800   -1.427200   -2.106800
P       5.707100   -2.165400    0.954900
C       7.072900   -3.406000    0.860900
C       8.342000   -3.078000    1.369500
H       8.530300   -2.095100    1.788600
C       9.375900   -4.014900    1.351900
H      10.345200   -3.749400    1.763800
C       9.170500   -5.281100    0.800000
H       9.977600   -6.008000    0.785300
C       7.923100   -5.605900    0.266200
H       7.753800   -6.586500   -0.169600
C       6.879300   -4.679200    0.300300
H       5.914300   -4.959600   -0.105200
C       4.244300   -3.141300    0.359900
C       3.534200   -3.997300    1.219200
H       3.801100   -4.059100    2.268400
C       2.490100   -4.786700    0.733400
H       1.961000   -5.449900    1.412300
C       2.140100   -4.739400   -0.618300
H       1.335400   -5.363300   -0.997500
C       2.842000   -3.896900   -1.482900
H       2.586600   -3.861600   -2.538600
C       3.883700   -3.104300   -0.994800
H       4.432200   -2.466700   -1.674800
C       5.324500   -2.029300    2.764600
C       6.142200   -2.559200    3.771900
H       7.050200   -3.092700    3.516200
C       5.788700   -2.425700    5.118100
H       6.435300   -2.845300    5.883400
C       4.610100   -1.773500    5.477200
H       4.334500   -1.679000    6.523600
C       3.782300   -1.249300    4.480900
H       2.857000   -0.746100    4.749600
C       4.139900   -1.369300    3.139200
H       3.480800   -0.965000    2.375900
P       6.112200    2.276600   -1.336200
C       5.646100    2.149200   -3.124400
C       6.474800    2.649800   -4.139800
H       7.407900    3.141100   -3.889100
C       6.108900    2.526200   -5.482700
H       6.766100    2.919000   -6.253300
C       4.906300    1.913500   -5.833500
H       4.620500    1.827500   -6.878000
C       4.071900    1.411200   -4.832000
H       3.132100    0.932200   -5.094800
C       4.444000    1.516800   -3.491600
H       3.792400    1.107900   -2.725700
C       7.639600    3.318200   -1.377900
C       7.562800    4.722900   -1.412300
H       6.601300    5.221100   -1.359900
C       8.719900    5.494200   -1.521100
H       8.641300    6.577400   -1.544600
C       9.970500    4.878600   -1.606400
H      10.870300    5.481000   -1.692800
C      10.056200    3.486300   -1.587000
H      11.022200    2.995700   -1.662800
C       8.900800    2.709900   -1.471200
H       8.992400    1.631900   -1.465500
C       4.870200    3.464600   -0.632700
C       3.712100    3.869200   -1.312700
H       3.511200    3.508400   -2.314800
C       2.820800    4.774800   -0.726800
H       1.943100    5.094400   -1.282900
C       3.072400    5.292100    0.544600
H       2.387300    6.006600    0.992300
C       4.229100    4.905600    1.225900
H       4.449300    5.317500    2.206700
C       5.117800    4.002200    0.643400
H       6.026500    3.741300    1.174600
P      -6.112200    2.276500    1.336200
C      -4.870200    3.464600    0.632800
C      -5.117800    4.002200   -0.643200
H      -6.026500    3.741300   -1.174400
C      -4.229100    4.905700   -1.225700
H      -4.449300    5.317600   -2.206500
C      -3.072400    5.292100   -0.544400
H      -2.387300    6.006700   -0.992100
C      -2.820800    4.774800    0.727000
H      -1.943100    5.094400    1.283200
C      -3.712100    3.869200    1.312800
H      -3.511300    3.508400    2.315000
C      -5.646200    2.149100    3.124500
C      -4.444100    1.516600    3.491700
H      -3.792500    1.107700    2.725800
C      -4.072100    1.411000    4.832200
H      -3.132300    0.932000    5.094900
C      -4.906500    1.913300    5.833700
H      -4.620700    1.827300    6.878100
C      -6.109100    2.526100    5.482800
H      -6.766300    2.918800    6.253300
C      -6.474800    2.649700    4.139900
H      -7.407900    3.141000    3.889100
C      -7.639600    3.318200    1.378000
C      -7.562800    4.722900    1.412400
H      -6.601300    5.221100    1.360000
C      -8.719900    5.494200    1.521100
H      -8.641300    6.577400    1.544700
C      -9.970500    4.878600    1.606400
H     -10.870400    5.480900    1.692800
C     -10.056200    3.486300    1.587000
H     -11.022200    2.995600    1.662800
C      -8.900800    2.709900    1.471300
H      -8.992500    1.631900    1.465500
P      -5.707100   -2.165400   -0.954900
C      -5.324400   -2.029300   -2.764600
C      -4.139800   -1.369300   -3.139200
H      -3.480800   -0.965000   -2.375900
C      -3.782200   -1.249200   -4.480800
H      -2.856900   -0.746000   -4.749600
C      -4.610000   -1.773400   -5.477200
H      -4.334400   -1.678900   -6.523600
C      -5.788600   -2.425600   -5.118100
H      -6.435200   -2.845200   -5.883500
C      -6.142100   -2.559100   -3.772000
H      -7.050100   -3.092700   -3.516200
C      -7.072900   -3.405900   -0.860900
C      -8.342000   -3.077900   -1.369600
H      -8.530200   -2.095100   -1.788600
C      -9.375900   -4.014800   -1.352000
H     -10.345200   -3.749300   -1.763900
C      -9.170500   -5.281100   -0.800100
H      -9.977600   -6.007900   -0.785400
C      -7.923100   -5.605900   -0.266300
H      -7.753900   -6.586400    0.169500
C      -6.879300   -4.679200   -0.300400
H      -5.914300   -4.959600    0.105200
C      -4.244300   -3.141300   -0.359900
C      -3.534200   -3.997300   -1.219200
H      -3.801100   -4.059100   -2.268400
C      -2.490100   -4.786700   -0.733400
H      -1.961100   -5.450000   -1.412400
C      -2.140100   -4.739400    0.618200
H      -1.335400   -5.363300    0.997500
C      -2.842100   -3.896900    1.482900
H      -2.586600   -3.861600    2.538600
C      -3.883800   -3.104300    0.994800
H      -4.432200   -2.466700    1.674800
N       3.984800    0.190100   -0.260200
N      -3.984800    0.190100    0.260300
C       2.818800    0.248600   -0.199800
C       1.395500    0.262700   -0.104000
C       0.691600   -0.959600   -0.051800
H       1.233900   -1.898000   -0.095900
C      -0.691600   -0.959600    0.051900
H      -1.233900   -1.898000    0.096000
C      -1.395500    0.262700    0.104100
C      -0.692100    1.484600    0.051500
H      -1.237800    2.421900    0.093500
C       0.692100    1.484600   -0.051300
H       1.237800    2.421900   -0.093300
C      -2.818800    0.248600    0.199900

#===END

222
4b-DFT
Ru      6.007400    0.132700    0.004300
N       6.165700    0.225200    2.162800
N       8.385600   -0.768900    2.341500
N       7.945200   -0.536700   -0.028800
N       8.232400   -0.918100   -2.403400
N       6.065000    0.172300   -2.155400
C       5.172000    0.835700    2.860600
H       4.354300    1.215000    2.263500
C       5.151900    0.978700    4.235200
H       4.316300    1.480900    4.711300
C       6.222600    0.458300    4.976600
H       6.246100    0.535700    6.059300
C       7.255000   -0.141700    4.289200
H       8.124900   -0.546000    4.792600
C       7.245000   -0.233200    2.872300
C       8.688300   -0.871600    1.081100
C       9.981800   -1.427000    0.634100
C      11.095600   -1.865200    1.338800
H      11.119900   -1.828900    2.423100
C      12.177000   -2.355000    0.595100
H      13.067700   -2.703100    1.110200
C      12.130600   -2.403800   -0.805900
H      12.986000   -2.788400   -1.353700
C      11.001800   -1.962000   -1.508300
H      10.956500   -1.995800   -2.592100
C       9.936200   -1.473100   -0.762400
C       8.617500   -0.939000   -1.159400
C       7.079100   -0.369500   -2.899600
C       7.012900   -0.347600   -4.316300
H       7.833200   -0.816100   -4.846600
C       5.972900    0.273600   -4.974100
H       5.939100    0.301000   -6.059000
C       4.974900    0.882700   -4.201600
H       4.140900    1.408300   -4.654700
C       5.063700    0.798200   -2.824700
H       4.302000    1.249900   -2.204600
P       6.634300    2.627700   -0.031200
C       7.645100    3.329200   -1.418000
C       8.583800    2.524100   -2.075100
H       8.664400    1.473600   -1.834700
C       9.440400    3.065900   -3.036800
H      10.160300    2.422400   -3.534400
C       9.373000    4.422100   -3.351100
H      10.038000    4.844700   -4.098700
C       8.452700    5.239200   -2.689100
H       8.403300    6.300500   -2.915900
C       7.601200    4.701600   -1.725800
H       6.908200    5.359100   -1.211500
C       7.557100    3.348500    1.407400
C       8.640000    2.621700    1.923400
H       8.863200    1.633200    1.542800
C       9.457000    3.164100    2.916300
H      10.289600    2.582100    3.300800
C       9.206300    4.445200    3.407900
H       9.840500    4.868700    4.181400
C       8.142600    5.185900    2.889200
H       7.949200    6.191200    3.252900
C       7.328100    4.647800    1.892200
H       6.523000    5.254000    1.492000
C       5.068100    3.616700   -0.104600
C       4.357300    3.930700    1.067000
H       4.748900    3.636400    2.035300
C       3.170700    4.665100    1.010500
H       2.658800    4.927600    1.932600
C       2.660600    5.084400   -0.221100
H       1.754200    5.682700   -0.264200
C       3.335600    4.744900   -1.395700
H       2.951400    5.067800   -2.359500
C       4.526600    4.017500   -1.338300
H       5.052900    3.793100   -2.260200
P       5.280600   -2.313900    0.024200
C       6.495300   -3.517300    0.724800
C       7.641600   -3.871400   -0.007900
H       7.806700   -3.465100   -1.000200
C       8.575000   -4.763400    0.520100
H       9.452200   -5.025800   -0.063800
C       8.387800   -5.305100    1.792900
H       9.116000   -5.998400    2.203600
C       7.259900   -4.950900    2.533500
H       7.103800   -5.368600    3.524100
C       6.318600   -4.066000    2.005200
H       5.443000   -3.816800    2.594100
C       3.736100   -2.724300    0.981500
C       3.452300   -2.070900    2.190500
H       4.112100   -1.293800    2.552200
C       2.336200   -2.424500    2.953000
H       2.143300   -1.909900    3.890400
C       1.481300   -3.438200    2.518400
H       0.615300   -3.717500    3.111900
C       1.754400   -4.099400    1.318800
H       1.105700   -4.902000    0.978400
C       2.870500   -3.747800    0.556300
H       3.071500   -4.282700   -0.365100
C       4.832300   -3.003400   -1.638400
C       3.932500   -2.266800   -2.427000
H       3.566600   -1.308500   -2.075700
C       3.495000   -2.751800   -3.658500
H       2.806000   -2.160800   -4.256000
C       3.949700   -3.986700   -4.127000
H       3.617500   -4.363500   -5.090200
C       4.830400   -4.735500   -3.346900
H       5.181300   -5.702700   -3.695200
C       5.264900   -4.252900   -2.109400
H       5.933100   -4.862200   -1.512900
N       3.991500    0.569200    0.028900
C       2.826600    0.649800    0.031700
C       1.397300    0.665300    0.018700
C       0.693700   -0.556900    0.012800
H       1.235200   -1.496100    0.028100
C      -0.694000   -0.556900   -0.011400
H      -1.235500   -1.496100   -0.025900
C      -1.397500    0.665400   -0.018300
C      -0.694300    1.886200   -0.008000
H      -1.241500    2.822300   -0.012900
C       0.694100    1.886200    0.007400
H       1.241400    2.822300    0.011200
C      -2.826800    0.650000   -0.031600
N      -3.991700    0.569500   -0.028900
Ru     -6.007600    0.132800   -0.004400
N      -7.945300   -0.536800    0.028800
C      -8.688300   -0.872000   -1.081200
C      -8.617600   -0.939200    1.159300
N      -8.385500   -0.769400   -2.341600
C      -9.981700   -1.427500   -0.634200
N      -8.232700   -0.918100    2.403400
C      -9.936300   -1.473500    0.762200
C      -7.245000   -0.233500   -2.872300
C     -11.095500   -1.865900   -1.339000
C      -7.079500   -0.369200    2.899600
C     -11.001800   -1.962500    1.508200
N      -6.165800    0.225100   -2.162800
C      -7.255000   -0.142100   -4.289300
H     -11.119700   -1.829700   -2.423200
C     -12.176900   -2.355700   -0.595300
N      -6.065400    0.172500    2.155400
C      -7.013500   -0.347000    4.316300
C     -12.130600   -2.404500    0.805700
H     -10.956600   -1.996200    2.592000
C      -5.172100    0.835500   -2.860600
C      -6.222500    0.457900   -4.976600
H      -8.124900   -0.546500   -4.792600
H     -13.067400   -2.704000   -1.110400
C      -5.064100    0.798600    2.824700
H      -7.833900   -0.815400    4.846600
C      -5.973700    0.274500    4.974100
H     -12.985900   -2.789100    1.353500
H      -4.354500    1.215000   -2.263500
C      -5.151900    0.978400   -4.235300
H      -6.246000    0.535300   -6.059400
C      -4.975600    0.883400    4.201600
H      -4.302400    1.250200    2.204700
H      -5.940000    0.302200    6.059000
H      -4.316400    1.480700   -4.711400
H      -4.141600    1.409100    4.654600
C      -2.660600    5.084000    0.220700
C      -3.170900    4.665100   -1.010900
H      -1.754100    5.682100    0.263700
C      -3.335400    4.744400    1.395300
C      -4.357800    3.930900   -1.067400
H      -2.659300    4.927700   -1.933100
H      -2.951000    5.067000    2.359100
C      -4.526500    4.017200    1.338000
C      -5.068200    3.616600    0.104300
H      -4.749500    3.636900   -2.035600
H      -5.052600    3.792600    2.259900
P      -6.634500    2.627600    0.031000
C      -7.645300    3.329100    1.417800
C      -7.557400    3.348500   -1.407500
C      -8.584600    2.524000    2.074200
C      -7.601100    4.701300    1.726200
C      -8.640000    2.621400   -1.923700
C      -7.328700    4.647900   -1.892100
H      -8.665400    1.473700    1.833300
C      -9.441300    3.065700    3.035900
C      -8.452700    5.238900    2.689500
H      -6.907800    5.358900    1.212300
H      -8.863000    1.632800   -1.543200
C      -9.457100    3.163700   -2.916700
C      -8.143300    5.185900   -2.889100
H      -6.523900    5.254300   -1.491700
H     -10.161500    2.422300    3.532900
C      -9.373400    4.421700    3.350900
H      -8.403000    6.300000    2.916700
H     -10.289500    2.581600   -3.301300
C      -9.206700    4.445000   -3.408000
H      -7.950100    6.191300   -3.252600
H     -10.038600    4.844300    4.098400
H      -9.840900    4.868500   -4.181500
H      -4.111400   -1.293500   -2.551900
C      -3.451700   -2.070700   -2.190100
C      -3.735800   -2.724100   -0.981200
C      -2.335600   -2.424300   -2.952400
P      -5.280300   -2.313800   -0.024100
C      -2.870300   -3.747800   -0.555900
H      -2.142500   -1.909700   -3.889800
C      -1.480900   -3.438100   -2.517800
C      -6.494700   -3.517600   -0.724600
C      -4.832000   -3.003000    1.638700
C      -1.754200   -4.099500   -1.318300
H      -3.071500   -4.282600    0.365400
H      -0.614800   -3.717600   -3.111300
C      -7.641000   -3.872000    0.008000
C      -6.317800   -4.066200   -2.005100
C      -3.932400   -2.266000    2.427300
C      -5.264200   -4.252600    2.109700
H      -1.105600   -4.902200   -0.977900
H      -7.806300   -3.465700    1.000200
C      -8.574100   -4.764300   -0.520200
C      -7.258700   -4.951400   -2.533400
H      -5.442100   -3.816700   -2.593900
H      -3.566800   -1.307600    2.075900
C      -3.494900   -2.750800    3.658900
C      -4.829600   -4.734900    3.347300
H      -5.932100   -4.862100    1.513300
H      -9.451200   -5.027000    0.063700
C      -8.386600   -5.305900   -1.792900
H      -7.102400   -5.369000   -3.524000
H      -2.806200   -2.159400    4.256300
C      -3.949200   -3.985700    4.127400
H      -5.180200   -5.702200    3.695800
H      -9.114500   -5.999500   -2.203600
H      -3.617000   -4.362300    5.090700

#===END

238
4c-DFT
C      10.813400    0.203900   -0.425300
C      10.265100    0.064400    0.863200
C       8.886800   -0.034000    1.032700
C       8.540500    0.111900   -1.296400
C       9.919000    0.224400   -1.502200
H      10.924600    0.072400    1.721200
H      10.301900    0.295200   -2.512700
C       7.508600    0.047700   -2.336500
C       7.820100    0.062100   -3.708100
C       6.161200   -0.084900   -1.883300
C       6.816100   -0.063900   -4.661400
H       8.850300    0.164700   -4.038500
C       5.178000   -0.220900   -2.877200
C       5.491600   -0.212300   -4.239100
H       7.061900   -0.056000   -5.719000
H       4.136900   -0.333600   -2.588700
H       4.699400   -0.325100   -4.976000
C       8.224100   -0.147400    2.353300
C       8.948300   -0.215800    3.550900
C       6.229200   -0.265500    3.529600
C       8.275500   -0.313600    4.764000
H      10.031000   -0.199200    3.536600
C       6.883000   -0.338700    4.756000
H       5.148300   -0.274500    3.486600
H       8.830400   -0.368500    5.695600
H       6.308800   -0.410600    5.673500
Ru      6.003300   -0.101900    0.172900
N       3.985200   -0.114200    0.210900
C       2.817000   -0.065400    0.158100
N       6.863600   -0.174300    2.350800
N       8.052100   -0.001200   -0.031800
C       1.396500   -0.025200    0.083400
C       0.641300   -1.177600    0.393500
C       0.739800    1.162900   -0.305300
C      -0.742700   -1.147100    0.316500
H       1.149500   -2.087100    0.697700
C      -0.644200    1.193500   -0.382000
H       1.319600    2.047500   -0.546800
C      -1.399400    0.041100   -0.071900
H      -1.322600   -2.031500    0.558100
H      -1.152500    2.103200   -0.685900
C      -2.820000    0.081000   -0.146300
N      -3.988100    0.129800   -0.199100
Ru     -6.005900    0.118100   -0.165700
C      -8.548600   -0.109800    1.293400
C      -8.887900    0.062000   -1.034400
C      -9.927300   -0.232600    1.493000
C     -10.267300   -0.027700   -0.869000
C     -10.820300   -0.189000    0.415300
H     -10.306300   -0.384200    2.496000
H     -10.927400    0.050800   -1.722900
C      -8.221800    0.201000   -2.350800
C      -8.942500    0.289300   -3.549300
C      -8.266500    0.410300   -4.758400
H     -10.025200    0.269600   -3.538800
C      -6.223600    0.339600   -3.519600
C      -6.874000    0.435700   -4.746200
H      -8.818800    0.482200   -5.690400
H      -5.142800    0.347000   -3.473500
H      -6.297300    0.524500   -5.660600
C      -7.519100   -0.067300    2.337100
C      -7.834700   -0.100800    3.707400
C      -6.169900    0.068300    1.889800
C      -6.833200    0.006900    4.665400
H      -8.866400   -0.204000    4.032900
C      -5.189300    0.186400    2.888600
C      -5.506900    0.157400    4.249300
H      -7.082100   -0.016500    5.722100
H      -4.147200    0.301800    2.605000
H      -4.716600    0.256700    4.990100
N      -6.861200    0.228000   -2.344200
N      -8.056000    0.016700    0.031900
C     -12.279600   -0.299900    0.615000
C     -13.105800   -0.900100   -0.347800
C     -12.894100    0.193000    1.785200
C     -14.483000   -1.015100   -0.166100
H     -12.668000   -1.320100   -1.249400
C     -14.261500    0.093400    1.978000
H     -12.294200    0.689600    2.542600
C     -15.073600   -0.514300    1.003600
H     -15.081400   -1.499800   -0.928600
H     -14.734500    0.486000    2.872300
C      12.271000    0.322600   -0.630200
C      12.796400    1.121500   -1.667100
C      13.180800   -0.356300    0.194800
C      14.162300    1.236800   -1.863700
H      12.123200    1.686100   -2.306100
C      14.558100   -0.256500    0.005000
H      12.811200   -1.009200    0.981100
C      15.060500    0.546800   -1.029600
H      14.567300    1.862600   -2.652300
H      15.226000   -0.810400    0.654200
O     -16.394900   -0.564000    1.287400
O      16.372800    0.722900   -1.306200
C      17.341900    0.058900   -0.500600
H      18.312000    0.353800   -0.901900
H      17.270300    0.372100    0.548200
H      17.235900   -1.030900   -0.567300
C     -17.281300   -1.155600    0.342000
H     -17.042400   -2.213800    0.179600
H     -18.277200   -1.071800    0.778100
H     -17.256000   -0.621400   -0.615800
P       6.068800   -2.580500    0.164300
C       7.779300   -3.231100    0.404300
C       8.698100   -3.175800   -0.659700
C       8.225100   -3.689600    1.654100
C      10.015400   -3.599200   -0.483800
H       8.383600   -2.810200   -1.632500
C       9.546600   -4.108100    1.828300
H       7.540600   -3.736800    2.494500
C      10.443200   -4.070400    0.760000
H      10.707300   -3.561300   -1.320500
H       9.868900   -4.473600    2.799500
H      11.467000   -4.408800    0.892700
C       5.084200   -3.436100    1.487300
C       5.169000   -4.831200    1.645300
C       4.186400   -2.725000    2.293700
C       4.395500   -5.487700    2.601000
H       5.840900   -5.409100    1.018200
C       3.403700   -3.383900    3.247300
H       4.091000   -1.654200    2.165800
C       3.511300   -4.765000    3.407200
H       4.480100   -6.564800    2.713800
H       2.715300   -2.815200    3.867500
H       2.909900   -5.278400    4.152300
C       5.419000   -3.498100   -1.310200
C       6.076900   -4.582700   -1.908500
C       4.142800   -3.145300   -1.777400
C       5.478000   -5.284100   -2.958200
H       7.055700   -4.893000   -1.560900
C       3.542600   -3.852300   -2.817700
H       3.614600   -2.314500   -1.321900
C       4.211900   -4.922000   -3.416400
H       6.004800   -6.118800   -3.412100
H       2.554100   -3.564300   -3.165600
H       3.748500   -5.470800   -4.231400
P       5.830400    2.390100    0.280100
C       7.300100    3.336300   -0.320300
C       8.507100    3.265200    0.398300
C       7.269600    4.085700   -1.505900
C       9.646100    3.931800   -0.051700
H       8.558200    2.703600    1.325400
C       8.414100    4.746000   -1.958900
H       6.353100    4.167700   -2.079100
C       9.604000    4.672800   -1.235100
H      10.566300    3.871500    0.522600
H       8.368100    5.324700   -2.877100
H      10.490600    5.193700   -1.585300
C       4.409500    3.193400   -0.609900
C       3.636300    4.203100   -0.011300
C       4.120900    2.826000   -1.934600
C       2.603100    4.822700   -0.718500
H       3.839900    4.520200    1.004700
C       3.092000    3.451800   -2.642000
H       4.704600    2.054300   -2.420000
C       2.327500    4.451000   -2.036000
H       2.023200    5.606900   -0.239300
H       2.895000    3.158100   -3.669600
H       1.531300    4.943300   -2.588000
C       5.551100    3.011200    2.004700
C       6.237200    4.100300    2.562300
C       4.531600    2.403900    2.759000
C       5.925100    4.555500    3.846800
H       7.010000    4.607700    1.996000
C       4.211200    2.868300    4.034400
H       3.972900    1.573800    2.336600
C       4.913400    3.942800    4.586100
H       6.469500    5.399100    4.261700
H       3.413200    2.392200    4.598500
H       4.668400    4.303600    5.581000
P      -5.832900   -2.372000   -0.309300
C      -4.406500   -3.187600    0.560800
C      -4.109300   -2.837600    1.888300
C      -3.639700   -4.191900   -0.054700
C      -3.078600   -3.475400    2.582300
H      -4.689100   -2.071100    2.386700
C      -2.604500   -4.823400    0.638900
H      -3.850200   -4.495600   -1.073400
C      -2.320600   -4.469300    1.959400
H      -2.875300   -3.195600    3.612500
H      -2.029600   -5.603100    0.146700
H      -1.523100   -4.971100    2.500700
C      -5.561400   -2.966400   -2.044600
C      -6.254200   -4.042400   -2.618900
C      -4.541100   -2.351200   -2.791400
C      -5.947900   -4.476900   -3.911900
H      -7.027500   -4.556000   -2.059000
C      -4.226300   -2.795200   -4.075400
H      -3.976800   -1.531200   -2.356500
C      -4.935300   -3.856500   -4.643600
H      -6.497300   -5.310800   -4.339600
H      -3.427400   -2.313500   -4.633200
H      -4.694600   -4.201400   -5.645100
C      -7.296400   -3.330400    0.286600
C      -7.255100   -4.098000    1.460100
C      -8.509400   -3.250000   -0.420800
C      -8.394900   -4.766400    1.912800
H      -6.334000   -4.187100    2.024700
C      -9.643400   -3.925100    0.029000
H      -8.569100   -2.673100   -1.338000
C      -9.590900   -4.683500    1.200600
H      -8.340900   -5.357800    2.822400
H     -10.569100   -3.857000   -0.535500
H     -10.474800   -5.207800    1.552100
P      -6.066300    2.596800   -0.122500
C      -5.071000    3.468500   -1.427400
C      -5.150900    4.866100   -1.564400
C      -4.172200    2.767200   -2.241100
C      -4.371400    5.534900   -2.506500
H      -5.824100    5.436100   -0.931500
C      -3.383500    3.438300   -3.181300
H      -4.080800    1.694300   -2.129800
C      -3.486100    4.822000   -3.320200
H      -4.452400    6.613900   -2.603100
H      -2.694600    2.876900   -3.807600
H      -2.880200    5.344900   -4.054900
C      -7.772600    3.255800   -0.365900
C      -8.698900    3.192600    0.691100
C      -8.208200    3.728900   -1.613800
C     -10.013300    3.622700    0.510100
H      -8.392200    2.815600    1.662100
C      -9.527200    4.153000   -1.793000
H      -7.517700    3.782200   -2.449000
C     -10.431500    4.106900   -0.731800
H     -10.711600    3.579600    1.341200
H      -9.842200    4.528200   -2.762900
H     -11.454300    4.445700   -0.869100
C      -5.423200    3.491800    1.368600
C      -6.080900    4.570800    1.977200
C      -4.151300    3.127900    1.839100
C      -5.486100    5.255600    3.040100
H      -7.056200    4.889600    1.627400
C      -3.555200    3.818500    2.892700
H      -3.623500    2.301600    1.375000
C      -4.224300    4.882500    3.501500
H      -6.012500    6.086400    3.501700
H      -2.569900    3.522100    3.242900
H      -3.764100    5.418600    4.326700

#===END

237
5a-DFT
Ru      4.459000    0.032600   -0.068300
N       4.843200    0.317900    2.050100
N       6.423200   -0.039700    0.074200
N       5.215400   -0.314400   -2.170600
C       3.938200    0.429000    3.033500
H       2.902700    0.416900    2.714900
C       4.278300    0.542800    4.376500
H       3.499500    0.624500    5.126800
C       5.631300    0.538600    4.717600
H       5.941700    0.617800    5.755600
C       6.586200    0.427000    3.715100
H       7.642700    0.414900    3.952700
C       6.188600    0.319000    2.373300
C       7.082600    0.157500    1.237300
C       8.482400    0.037900    0.968200
C       8.602700   -0.259000   -0.417500
C       7.271500   -0.288900   -0.940500
C       6.595000   -0.406100   -2.223200
C       7.247600   -0.556700   -3.458200
H       8.328600   -0.612600   -3.474900
C       6.514700   -0.622200   -4.634100
H       7.023100   -0.736700   -5.587100
C       5.122700   -0.531400   -4.573300
H       4.505300   -0.574500   -5.464100
C       4.532300   -0.375200   -3.325300
H       3.455500   -0.289100   -3.239600
C       9.591600    0.174900    1.939800
C      10.550000   -0.841600    2.096600
H      10.471700   -1.740000    1.491400
C      11.594100   -0.708300    3.011400
H      12.322200   -1.508200    3.116100
C      11.704300    0.444400    3.792400
H      12.517800    0.547100    4.505200
C      10.763700    1.466000    3.646000
H      10.845700    2.372100    4.240800
C       9.722100    1.334000    2.726500
H       9.003700    2.141100    2.604600
C       9.868800   -0.467700   -1.156000
C      10.075900   -1.626800   -1.926600
H       9.298000   -2.384700   -1.962500
C      11.270800   -1.823600   -2.621100
H      11.409100   -2.727900   -3.208200
C      12.289600   -0.871300   -2.552600
H      13.220800   -1.025400   -3.090800
C      12.104300    0.277800   -1.780500
H      12.892700    1.023100   -1.715900
C      10.908600    0.477100   -1.091200
H      10.775600    1.369900   -0.487600
Ru     -4.502900   -0.027700   -0.261800
N      -4.592800   -0.234300    1.900600
N      -6.430600   -0.027500    0.130600
N      -5.543800    0.161400   -2.265600
C      -3.572600   -0.430900    2.750600
H      -2.585700   -0.438800    2.304800
C      -3.743700   -0.607100    4.119500
H      -2.879300   -0.764500    4.755400
C      -5.041400   -0.578900    4.634500
H      -5.219200   -0.716400    5.697300
C      -6.112200   -0.378100    3.772500
H      -7.129600   -0.355600    4.143300
C      -5.886500   -0.206600    2.396600
C      -6.919100   -0.040200    1.388600
C      -8.343700    0.027400    1.304500
C      -8.665100    0.063400   -0.078100
C      -7.419100    0.032100   -0.783200
C      -6.922800    0.168400   -2.142500
C      -7.734200    0.342000   -3.276500
H      -8.809700    0.361200   -3.153100
C      -7.159300    0.491200   -4.530800
H      -7.789200    0.626500   -5.405500
C      -5.768900    0.469200   -4.648100
H      -5.272100    0.583400   -5.605400
C      -5.015400    0.307400   -3.491000
H      -3.935200    0.304200   -3.540600
C      -9.304200    0.041400    2.430900
C      -9.221100    1.022900    3.435300
H      -8.452100    1.788200    3.365100
C     -10.124400    1.039100    4.499300
H     -10.044300    1.809000    5.262500
C     -11.135800    0.079100    4.576600
H     -11.841400    0.092700    5.402600
C     -11.237700   -0.894300    3.580000
H     -12.024300   -1.642800    3.629300
C     -10.332000   -0.913600    2.519500
H     -10.415300   -1.671400    1.746200
C     -10.026500    0.158700   -0.652600
C     -10.913400    1.169600   -0.240700
H     -10.589600    1.884100    0.510300
C     -12.197600    1.260700   -0.776900
H     -12.864200    2.051900   -0.443900
C     -12.626200    0.344000   -1.739400
H     -13.626100    0.416600   -2.158300
C     -11.760700   -0.670400   -2.153900
H     -12.088400   -1.397400   -2.892700
C     -10.477500   -0.765400   -1.612600
H      -9.818200   -1.573000   -1.918200
P       4.512200    2.472700   -0.490400
C       5.903800    3.096700   -1.540000
C       7.232500    2.913300   -1.117500
H       7.444200    2.419200   -0.174800
C       8.295600    3.364000   -1.900900
H       9.314700    3.214700   -1.556800
C       8.053800    3.984500   -3.127800
H       8.883600    4.329500   -3.738300
C       6.740600    4.154200   -3.565900
H       6.540100    4.633500   -4.520300
C       5.673400    3.716700   -2.778900
H       4.660700    3.867100   -3.135000
C       4.568100    3.528600    1.032900
C       5.608900    4.415000    1.339600
H       6.449800    4.526000    0.664400
C       5.566600    5.182900    2.507500
H       6.381100    5.868000    2.726600
C       4.483700    5.080300    3.379500
H       4.451200    5.680200    4.284800
C       3.436900    4.205100    3.077700
H       2.588300    4.118800    3.751300
C       3.479100    3.434100    1.917500
H       2.655200    2.764100    1.687800
C       3.034100    3.197800   -1.342400
C       2.725400    4.563200   -1.210900
H       3.330600    5.197000   -0.570700
C       1.648500    5.119400   -1.902300
H       1.425600    6.176900   -1.789800
C       0.863700    4.321900   -2.739500
H       0.021400    4.751700   -3.273800
C       1.166100    2.967100   -2.881000
H       0.561500    2.338600   -3.529500
C       2.241400    2.409300   -2.186300
H       2.455800    1.353000   -2.283500
P       4.211900   -2.412700    0.309900
C       5.655800   -3.482500   -0.134400
C       5.557900   -4.496500   -1.101000
H       4.616200   -4.680700   -1.605200
C       6.664700   -5.286100   -1.419500
H       6.566800   -6.067100   -2.168700
C       7.884100   -5.083300   -0.772900
H       8.741000   -5.707300   -1.011300
C       7.997400   -4.068000    0.179400
H       8.944800   -3.892000    0.680900
C       6.899100   -3.263100    0.484100
H       7.019000   -2.461400    1.205300
C       2.805500   -3.248500   -0.556400
C       2.202400   -2.659900   -1.673700
H       2.545500   -1.690500   -2.007800
C       1.151300   -3.298400   -2.335800
H       0.683700   -2.825400   -3.194300
C       0.687400   -4.534700   -1.886700
H      -0.141700   -5.019900   -2.392900
C       1.286400   -5.136200   -0.776800
H       0.931600   -6.099100   -0.420100
C       2.336600   -4.499500   -0.116800
H       2.791700   -4.976300    0.745800
C       3.809200   -2.876200    2.065000
C       4.676900   -3.578300    2.911200
H       5.645000   -3.908100    2.551900
C       4.298800   -3.887400    4.221800
H       4.985400   -4.437800    4.859400
C       3.048000   -3.505500    4.703900
H       2.754100   -3.752600    5.720400
C       2.172400   -2.808100    3.866900
H       1.192600   -2.507700    4.229700
C       2.549900   -2.492600    2.562500
H       1.853500   -1.958500    1.923000
P      -4.256100    2.457600   -0.096000
C      -2.839800    2.955700    0.989300
C      -1.651800    3.511400    0.495900
H      -1.524700    3.679500   -0.567500
C      -0.619300    3.871800    1.366700
H       0.290700    4.306600    0.962700
C      -0.762600    3.686500    2.741400
H       0.034600    3.980800    3.418800
C      -1.943100    3.134900    3.245100
H      -2.069200    2.993900    4.315300
C      -2.971100    2.770000    2.377000
H      -3.891200    2.364800    2.785000
C      -5.606800    3.560300    0.535300
C      -5.330100    4.731000    1.264100
H      -4.307500    4.988100    1.516100
C      -6.362900    5.578200    1.667700
H      -6.128900    6.476700    2.232300
C      -7.687400    5.277600    1.343600
H      -8.490200    5.939100    1.657800
C      -7.972200    4.125300    0.610300
H      -8.997100    3.883100    0.344200
C      -6.941400    3.271800    0.211900
H      -7.185100    2.383300   -0.356300
C      -3.854300    3.225300   -1.736000
C      -4.513300    4.369700   -2.211200
H      -5.271200    4.853100   -1.605500
C      -4.205800    4.899400   -3.466600
H      -4.730400    5.784100   -3.816900
C      -3.233600    4.298600   -4.266500
H      -2.999100    4.709500   -5.244800
C      -2.568500    3.161300   -3.802100
H      -1.814800    2.681900   -4.422200
C      -2.877900    2.625900   -2.550600
H      -2.361600    1.738400   -2.197900
P      -4.507800   -2.468300   -0.555800
C      -3.668100   -3.521700    0.729000
C      -2.346000   -3.191400    1.072400
H      -1.871400   -2.327600    0.622400
C      -1.622000   -3.976900    1.969100
H      -0.596300   -3.709800    2.209300
C      -2.208500   -5.105100    2.546300
H      -1.647200   -5.716400    3.247800
C      -3.517100   -5.448000    2.207300
H      -3.980900   -6.330000    2.640900
C      -4.240300   -4.668300    1.300900
H      -5.249100   -4.967000    1.041100
C      -6.208000   -3.181800   -0.684200
C      -6.769400   -3.550300   -1.917000
H      -6.191800   -3.456300   -2.830100
C      -8.069600   -4.056600   -1.985100
H      -8.479700   -4.350100   -2.947700
C      -8.833400   -4.193300   -0.825400
H      -9.841200   -4.595700   -0.877600
C      -8.296500   -3.801400    0.402900
H      -8.886000   -3.889800    1.311000
C      -7.000300   -3.291800    0.472100
H      -6.605300   -2.986400    1.435500
C      -3.653000   -3.107600   -2.073800
C      -3.748200   -4.462200   -2.439400
H      -4.333500   -5.147600   -1.833900
C      -3.104900   -4.937400   -3.581300
H      -3.199800   -5.984200   -3.857200
C      -2.344900   -4.068700   -4.371600
H      -1.853300   -4.436900   -5.268100
C      -2.217500   -2.730600   -3.998700
H      -1.620000   -2.051700   -4.602300
C      -2.862900   -2.254500   -2.853200
H      -2.737600   -1.223800   -2.544700
N       2.308200    0.116300   -0.001700
N      -0.074500    0.002700    0.604500
N      -2.323500   -0.002300   -0.391300
C       1.148500    0.079900    0.186900
C      -1.204800    0.027400   -0.022900

#===END

213
5b-DFT
Ru     -4.421700   -0.017800    0.090000
N      -4.915400    0.199600    2.187700
N      -7.209700    0.959900    1.856700
N      -6.375800    0.369400   -0.337200
N      -6.333900    0.225200   -2.752400
N      -4.063400   -0.280400   -2.011900
C      -4.004100   -0.170500    3.121800
H      -3.104200   -0.623100    2.731700
C      -4.169900   -0.003700    4.485200
H      -3.390200   -0.334600    5.162800
C      -5.348300    0.596200    4.946300
H      -5.515100    0.765600    6.006200
C      -6.307800    0.943800    4.017900
H      -7.260000    1.374400    4.304900
C      -6.109300    0.707000    2.633500
C      -7.327200    0.746000    0.576200
C      -8.605300    0.961600   -0.134900
C      -9.869000    1.322100    0.314400
H     -10.056900    1.495400    1.369400
C     -10.883400    1.451300   -0.643500
H     -11.885800    1.728300   -0.329100
C     -10.626300    1.228900   -2.003600
H     -11.433200    1.337400   -2.722900
C      -9.346800    0.871500   -2.448500
H      -9.135400    0.704000   -3.499800
C      -8.349300    0.740000   -1.491600
C      -6.914000    0.402000   -1.598800
C      -5.016700   -0.072400   -2.976900
C      -4.676700   -0.200700   -4.349200
H      -5.464600    0.005300   -5.064200
C      -3.413600   -0.597300   -4.739200
H      -3.167000   -0.705100   -5.791700
C      -2.470700   -0.871700   -3.740900
H      -1.465500   -1.207600   -3.970800
C      -2.837700   -0.694600   -2.418800
H      -2.127500   -0.876700   -1.626300
Ru      4.367600   -0.006400    0.088000
N       4.882700   -0.133200    2.184700
N       7.228700   -0.718000    1.863400
N       6.340500   -0.280800   -0.344700
N       6.267000   -0.264400   -2.763900
N       3.990200    0.198300   -2.017400
C       3.950000    0.201400    3.111400
H       3.011100    0.553900    2.710000
C       4.140800    0.117300    4.478900
H       3.341300    0.412500    5.150000
C       5.370100   -0.359100    4.953500
H       5.558800   -0.463200    6.018100
C       6.346600   -0.670600    4.030600
H       7.333200   -1.008700    4.324800
C       6.118200   -0.515300    2.639000
C       7.322300   -0.551900    0.575500
C       8.604800   -0.721700   -0.140200
C       9.893300   -0.975700    0.311700
H      10.101500   -1.074400    1.372400
C      10.904000   -1.095500   -0.651200
H      11.925200   -1.290000   -0.335700
C      10.619200   -0.968200   -2.018200
H      11.424000   -1.067700   -2.741400
C       9.315300   -0.717700   -2.465100
H       9.082900   -0.625500   -3.521300
C       8.321000   -0.594500   -1.503500
C       6.866800   -0.349900   -1.609300
C       4.937200   -0.024200   -2.985000
C       4.576500    0.032000   -4.356400
H       5.359700   -0.186800   -5.072700
C       3.299300    0.381300   -4.745400
H       3.035900    0.434700   -5.798100
C       2.364100    0.682800   -3.747300
H       1.349400    0.987200   -3.977800
C       2.751500    0.572400   -2.423600
H       2.047400    0.773100   -1.629500
P      -4.918300   -2.499400    0.324600
C      -6.683700   -2.968000    0.663500
C      -7.375900   -3.927300   -0.092900
H      -6.890000   -4.429200   -0.920600
C      -8.699100   -4.255500    0.211200
H      -9.215400   -4.998700   -0.390100
C      -9.351800   -3.641000    1.279400
H     -10.381500   -3.897000    1.512600
C      -8.669300   -2.698000    2.049700
H      -9.161700   -2.213900    2.888300
C      -7.350500   -2.364500    1.742900
H      -6.835700   -1.643600    2.364200
C      -4.514800   -3.563200   -1.141000
C      -3.655800   -4.670300   -1.071400
H      -3.191000   -4.942200   -0.130800
C      -3.406800   -5.452800   -2.202800
H      -2.745600   -6.311700   -2.123800
C      -4.017100   -5.147100   -3.419500
H      -3.827700   -5.759900   -4.296500
C      -4.889100   -4.058600   -3.496600
H      -5.383100   -3.817900   -4.433700
C      -5.134600   -3.274700   -2.369700
H      -5.835800   -2.450500   -2.444800
C      -3.997200   -3.332000    1.705100
C      -4.643200   -4.039800    2.729800
H      -5.722800   -4.132400    2.732500
C      -3.907200   -4.637900    3.756200
H      -4.428600   -5.180700    4.539900
C      -2.515800   -4.547000    3.773000
H      -1.946600   -5.014700    4.571700
C      -1.858600   -3.856300    2.751700
H      -0.774300   -3.780300    2.751200
C      -2.592500   -3.253000    1.730000
H      -2.068300   -2.722000    0.944900
P      -3.877300    2.459400   -0.137800
C      -5.180800    3.557300   -0.874200
C      -6.388500    3.706100   -0.169000
H      -6.532900    3.202500    0.780700
C      -7.407700    4.520400   -0.660800
H      -8.332900    4.615300   -0.099800
C      -7.242900    5.201200   -1.868800
H      -8.039100    5.831500   -2.254800
C      -6.045200    5.072400   -2.570300
H      -5.898000    5.608900   -3.503700
C      -5.020000    4.261500   -2.076800
H      -4.091800    4.199700   -2.631300
C      -3.473600    3.363600    1.434000
C      -2.700700    2.725700    2.417000
H      -2.373600    1.705600    2.264800
C      -2.337600    3.394000    3.588200
H      -1.749800    2.875300    4.340900
C      -2.739500    4.714800    3.796200
H      -2.465300    5.233400    4.710800
C      -3.496800    5.364300    2.820400
H      -3.808900    6.394600    2.967300
C      -3.858200    4.697800    1.648200
H      -4.440300    5.223700    0.900400
C      -2.370900    2.809000   -1.169400
C      -2.359600    2.485600   -2.537800
H      -3.228900    2.032300   -3.000000
C      -1.246200    2.767200   -3.331700
H      -1.274300    2.526900   -4.391200
C      -0.110700    3.355500   -2.771000
H       0.758000    3.579400   -3.383800
C      -0.101400    3.661400   -1.409800
H       0.775000    4.119300   -0.961000
C      -1.221100    3.397100   -0.618400
H      -1.197200    3.669100    0.430100
P       3.971600   -2.505900   -0.087300
C       2.438900   -2.950200   -1.039300
C       2.340400   -2.628400   -2.404600
H       3.163200   -2.138500   -2.911900
C       1.199000   -2.956600   -3.138100
H       1.158900   -2.712700   -4.196500
C       0.122400   -3.595400   -2.519700
H      -0.769300   -3.852000   -3.084800
C       0.204900   -3.911900   -1.163400
H      -0.622000   -4.416600   -0.672400
C       1.352100   -3.598500   -0.431400
H       1.399000   -3.874100    0.615400
C       3.705400   -3.412000    1.512400
C       2.900000   -2.831400    2.505700
H       2.470800   -1.851100    2.345400
C       2.632600   -3.507400    3.697300
H       2.012600   -3.034400    4.454200
C       3.168500   -4.777300    3.919000
H       2.967800   -5.302100    4.849000
C       3.963100   -5.368800    2.936400
H       4.379900   -6.359600    3.094700
C       4.226300   -4.696100    1.741600
H       4.838400   -5.178900    0.989000
C       5.298300   -3.527500   -0.885200
C       5.103500   -4.283000   -2.051300
H       4.135800   -4.304000   -2.537500
C       6.146900   -5.037100   -2.594000
H       5.973200   -5.615100   -3.497500
C       7.397700   -5.056900   -1.978400
H       8.207900   -5.643300   -2.402700
C       7.598600   -4.324500   -0.806700
H       8.565600   -4.334900   -0.312200
C       6.560400   -3.567100   -0.265900
H       6.733500   -3.025100    0.657600
P       4.801300    2.490700    0.287400
C       6.533000    2.883700    0.832900
C       6.899800    2.615000    2.163900
H       6.167800    2.227600    2.864100
C       8.195100    2.867200    2.613400
H       8.453200    2.654600    3.647100
C       9.154300    3.384800    1.740900
H      10.164700    3.577600    2.090200
C       8.801900    3.660400    0.420500
H       9.534900    4.074700   -0.266100
C       7.502000    3.417000   -0.029600
H       7.250100    3.664500   -1.053700
C       4.587400    3.504800   -1.253800
C       5.268700    3.137500   -2.427300
H       5.926600    2.276000   -2.430800
C       5.126900    3.880200   -3.600000
H       5.670000    3.579600   -4.491600
C       4.290800    4.997900   -3.628000
H       4.179300    5.575500   -4.541500
C       3.607300    5.372600   -2.470800
H       2.964100    6.248600   -2.475600
C       3.756100    4.635800   -1.292900
H       3.231400    4.957800   -0.400800
C       3.784600    3.453000    1.507300
C       2.415100    3.169300    1.633800
H       1.982500    2.360100    1.059800
C       1.603500    3.920100    2.487600
H       0.547100    3.680200    2.576700
C       2.147900    4.970900    3.227700
H       1.518200    5.554700    3.893400
C       3.505200    5.271100    3.101800
H       3.937500    6.093200    3.665600
C       4.316800    4.523000    2.246800
H       5.366000    4.779800    2.157100
N      -2.337200   -0.257400    0.546700
N      -0.021700   -0.283500    1.381600
N       2.265700    0.080100    0.547500
C      -1.200300   -0.238500    0.846700
C       1.139200   -0.083000    0.844400

#===END

229
5c-DFT
Ru     -4.378500   -0.029200    0.102800
O     -14.762600   -0.383800   -1.263200
N      -5.091000   -0.954600    2.042800
N      -6.394800   -0.108100   -0.110000
C      -4.379100   -1.385400    3.093700
H      -3.307300   -1.246000    3.021200
C      -4.951900   -1.976800    4.216200
H      -4.322500   -2.308400    5.035200
C      -6.336300   -2.126400    4.252600
H      -6.826100   -2.583100    5.107400
C      -7.087900   -1.679100    3.170100
H      -8.166100   -1.787000    3.180000
C      -6.445800   -1.094000    2.071700
C      -7.177600   -0.604000    0.880700
C      -8.563300   -0.645400    0.738400
H      -9.182700   -1.067200    1.520200
C      -8.323000    0.317600   -1.445700
H      -8.754000    0.711300   -2.358000
C      -6.934900    0.352900   -1.270800
C      -5.938200    0.844300   -2.227000
C      -4.567700    0.756600   -1.817600
C      -3.624400    1.184100   -2.770100
H      -2.564900    1.122400   -2.539100
C      -3.988900    1.685000   -4.022100
H      -3.218200    2.004300   -4.721000
C      -5.335900    1.777300   -4.385400
H      -5.622600    2.170000   -5.356800
C      -6.305700    1.351700   -3.485600
H      -7.353000    1.414800   -3.769900
C      -9.164800   -0.182000   -0.445500
C     -10.632600   -0.228200   -0.627300
C     -11.197900   -0.507100   -1.888000
H     -10.547100   -0.721200   -2.731000
C     -12.571300   -0.554200   -2.066600
H     -13.006000   -0.781400   -3.034800
C     -13.435600   -0.317400   -0.984300
C     -12.894800   -0.037000    0.277800
H     -13.536800    0.160600    1.128400
C     -11.509800    0.001600    0.442400
H     -11.110000    0.246600    1.423000
C     -15.691800   -0.159000   -0.211100
H     -16.680500   -0.266600   -0.659300
H     -15.589500    0.851400    0.205100
H     -15.574300   -0.897500    0.592300
Ru      4.355400    0.117800    0.209900
O      14.754900   -0.137700   -1.098000
N       5.150500    1.123800    2.087200
N       6.372400    0.086700   -0.030600
C       4.482200    1.638400    3.129600
H       3.403100    1.559800    3.080500
C       5.106300    2.240600    4.218700
H       4.510400    2.639000    5.032900
C       6.497300    2.314200    4.227700
H       7.026600    2.775700    5.055800
C       7.203500    1.784300    3.152000
H       8.285900    1.833400    3.140200
C       6.511100    1.191000    2.088500
C       7.195500    0.608900    0.910900
C       8.578800    0.571500    0.748000
H       9.232800    0.956500    1.520800
C       9.137300   -0.005600   -0.405300
C       8.255100   -0.524600   -1.359700
H       8.649000   -0.946800   -2.276000
C       6.870700   -0.479700   -1.163200
C       5.836800   -0.983400   -2.072600
C       4.479500   -0.821000   -1.644000
C       3.502500   -1.309800   -2.530800
H       2.452100   -1.224700   -2.270400
C       3.823300   -1.913500   -3.748500
H       3.028000   -2.276100   -4.397000
C       5.157800   -2.057700   -4.140700
H       5.410000   -2.526800   -5.087500
C       6.160000   -1.591800   -3.298500
H       7.198100   -1.704200   -3.600800
C      10.603300   -0.064700   -0.597100
C      11.209100   -1.165400   -1.220000
H      10.596300   -2.003700   -1.539200
C      12.589900   -1.234600   -1.406500
H      13.017500   -2.109700   -1.881900
C      13.404000   -0.181600   -0.967900
C      12.814200    0.928900   -0.341100
H      13.456800    1.741000   -0.016500
C      11.440900    0.980500   -0.159300
H      11.004700    1.861900    0.303000
C      15.413200   -1.223400   -1.737800
H      15.068400   -1.347800   -2.772200
H      15.264800   -2.162400   -1.189300
H      16.474100   -0.969200   -1.738100
P      -4.130900   -2.242000   -0.931700
C      -5.668900   -2.776800   -1.806900
C      -6.757600   -3.307100   -1.093100
H      -6.675100   -3.480400   -0.024600
C      -7.949200   -3.631100   -1.742800
H      -8.774100   -4.052100   -1.174500
C      -8.081100   -3.415600   -3.116100
H      -9.006100   -3.675900   -3.623400
C      -7.017800   -2.862300   -3.831000
H      -7.112400   -2.679900   -4.898000
C      -5.824100   -2.540000   -3.182600
H      -5.011500   -2.104500   -3.753900
C      -3.715000   -3.658200    0.203100
C      -4.283900   -4.938200    0.115100
H      -5.062700   -5.144100   -0.610700
C      -3.852200   -5.968300    0.954400
H      -4.309900   -6.950800    0.874000
C      -2.834600   -5.743100    1.882100
H      -2.498400   -6.547200    2.531100
C      -2.244600   -4.480000    1.962700
H      -1.436500   -4.297900    2.665900
C      -2.684400   -3.446800    1.134300
H      -2.211000   -2.472300    1.196400
C      -2.810600   -2.529200   -2.207600
C      -2.817600   -3.701700   -2.983700
H      -3.628200   -4.416500   -2.881600
C      -1.793100   -3.960700   -3.892700
H      -1.818700   -4.869000   -4.488500
C      -0.736400   -3.057100   -4.033400
H       0.062700   -3.258300   -4.741700
C      -0.711100   -1.899500   -3.256000
H       0.109700   -1.194900   -3.360700
C      -1.741600   -1.636200   -2.347600
H      -1.714200   -0.742800   -1.738100
P      -4.495700    2.265100    1.039200
C      -5.912800    3.312200    0.464900
C      -7.236300    2.948600    0.770000
H      -7.436600    2.067300    1.370500
C      -8.312200    3.711800    0.315200
H      -9.326100    3.414100    0.568800
C      -8.087500    4.842800   -0.471400
H      -8.924900    5.435300   -0.829500
C      -6.780100    5.203000   -0.798300
H      -6.592800    6.077700   -1.415100
C      -5.702000    4.447200   -0.334100
H      -4.694200    4.748300   -0.596200
C      -3.052200    3.402200    0.795000
C      -2.162100    3.220200   -0.271100
H      -2.297600    2.381600   -0.938800
C      -1.107900    4.113800   -0.480500
H      -0.427400    3.955500   -1.312300
C      -0.931600    5.201700    0.374700
H      -0.108800    5.892500    0.214500
C      -1.815100    5.394900    1.440000
H      -1.688900    6.242400    2.108700
C      -2.865900    4.503000    1.650200
H      -3.543700    4.667600    2.481700
C      -4.605700    2.309900    2.896400
C      -3.536000    1.734200    3.605700
H      -2.708000    1.288500    3.062100
C      -3.511600    1.749500    4.999200
H      -2.669600    1.309200    5.527300
C      -4.562200    2.330800    5.714400
H      -4.544800    2.342600    6.800800
C      -5.627100    2.905500    5.022500
H      -6.443200    3.373100    5.567100
C      -5.647400    2.901300    3.623800
H      -6.471000    3.381800    3.108100
P       4.415400   -2.107300    1.293100
C       4.231300   -2.107400    3.145900
C       3.174800   -1.349700    3.679000
H       2.549200   -0.763500    3.014200
C       2.908200   -1.356500    5.048100
H       2.080900   -0.768400    5.437200
C       3.699000   -2.114600    5.914100
H       3.495700   -2.117400    6.981600
C       4.747500   -2.875200    5.396900
H       5.363600   -3.477400    6.059500
C       5.008100   -2.878500    4.023900
H       5.816800   -3.492800    3.644200
C       5.993900   -3.018600    0.979300
C       7.173300   -2.682800    1.666400
H       7.154400   -1.924500    2.442900
C       8.378700   -3.321900    1.373500
H       9.276000   -3.055900    1.925500
C       8.431400   -4.296700    0.375000
H       9.368400   -4.799700    0.151600
C       7.273200   -4.619800   -0.333100
H       7.303700   -5.370500   -1.118000
C       6.065200   -3.985800   -0.036300
H       5.175500   -4.250600   -0.597300
C       3.133200   -3.384100    0.881800
C       3.207600   -4.663600    1.461400
H       4.029100   -4.914100    2.125900
C       2.233400   -5.622200    1.191200
H       2.308200   -6.607500    1.643700
C       1.163900   -5.316300    0.343900
H       0.400700   -6.061200    0.137100
C       1.076500   -4.048600   -0.229700
H       0.250200   -3.802500   -0.890300
C       2.056500   -3.088100    0.038900
H       1.983600   -2.103600   -0.399600
P       4.212700    2.281500   -0.956600
C       3.883900    3.770600    0.111000
C       2.852300    3.659400    1.058000
H       2.321100    2.719100    1.162200
C       2.485600    4.749300    1.848500
H       1.676900    4.642900    2.566400
C       3.148100    5.970900    1.710500
H       2.868700    6.819100    2.329700
C       4.165500    6.097700    0.764100
H       4.679000    7.047300    0.638400
C       4.526400    5.009900   -0.034800
H       5.308300    5.138300   -0.774800
C       5.760200    2.691900   -1.879800
C       6.889100    3.199100   -1.213500
H       6.837100    3.430400   -0.154000
C       8.082300    3.425400   -1.900500
H       8.939500    3.831600   -1.370200
C       8.175600    3.131800   -3.262200
H       9.104200    3.310300   -3.797200
C       7.069800    2.603400   -3.929200
H       7.133300    2.362000   -4.986700
C       5.873500    2.381300   -3.244700
H       5.026000    1.966300   -3.779500
C       2.896100    2.567300   -2.236600
C       2.919000    3.732000   -3.024500
H       3.732000    4.444000   -2.919800
C       1.907300    3.986800   -3.948400
H       1.944500    4.888700   -4.553300
C       0.848200    3.085700   -4.093900
H       0.059600    3.283000   -4.814900
C       0.808900    1.935300   -3.306600
H      -0.013100    1.232400   -3.414900
C       1.826900    1.676900   -2.382700
H       1.791300    0.788600   -1.767300
N      -2.295700    0.047300    0.517500
N      -0.036400    0.249500    1.490700
N       2.264600    0.186900    0.601200
C      -1.186600    0.137100    0.896900
C       1.137600    0.209300    0.937700

#===END

122
CH3CN-a-DFT
Ru     -1.012900    0.010900   -0.055400
N      -0.520000   -0.062300    2.066900
N       0.957600    0.026700   -0.016400
N      -0.362400    0.066900   -2.210200
C      -1.369400   -0.046900    3.106000
H      -2.421700   -0.043000    2.848100
C      -0.955600   -0.050400    4.432700
H      -1.691300   -0.035800    5.229400
C       0.415600   -0.063000    4.697200
H       0.782300   -0.059300    5.719500
C       1.313500   -0.075000    3.637700
H       2.382300   -0.080800    3.812400
C       0.842100   -0.075400    2.315200
C       1.674400   -0.061100    1.124600
C       3.058100   -0.055600    0.771700
C       3.113200    0.053000   -0.645300
C       1.757100    0.095700   -1.099100
C       1.013800    0.090300   -2.349400
C       1.596700    0.063900   -3.626700
H       2.676200    0.066100   -3.709500
C       0.796300    0.030800   -4.760200
H       1.249900    0.011400   -5.746800
C      -0.591200    0.014000   -4.611800
H      -1.259000   -0.019900   -5.465500
C      -1.112100    0.025400   -3.323500
H      -2.182300   -0.021300   -3.169000
C       4.215500   -0.142000    1.692700
C       4.355400   -1.231900    2.571000
H       3.611900   -2.025000    2.554400
C       5.444700   -1.316200    3.440000
H       5.536100   -2.168500    4.108200
C       6.420100   -0.316900    3.442200
H       7.269500   -0.383300    4.116200
C       6.299800    0.765000    2.567000
H       7.056100    1.545100    2.559000
C       5.209200    0.851500    1.702100
H       5.122000    1.694800    1.023300
C       4.343400    0.083000   -1.470100
C       5.323400   -0.916500   -1.336300
H       5.171900   -1.715300   -0.616300
C       6.483700   -0.891600   -2.109200
H       7.225900   -1.676300   -1.989900
C       6.691600    0.132900   -3.035400
H       7.594900    0.150600   -3.638700
C       5.732100    1.137400   -3.175200
H       5.889400    1.946400   -3.883900
C       4.572800    1.115600   -2.397700
H       3.841800    1.913700   -2.495600
P      -1.216000   -2.492500   -0.138600
C      -2.529200   -3.096400    1.027900
C      -3.777100   -3.575100    0.601400
H      -3.997400   -3.659200   -0.456700
C      -4.741900   -3.980300    1.529400
H      -5.695400   -4.364600    1.176200
C      -4.474300   -3.920300    2.897500
H      -5.221200   -4.243900    3.616900
C      -3.228900   -3.461900    3.333400
H      -2.999500   -3.429600    4.395100
C      -2.267500   -3.052900    2.409000
H      -1.298400   -2.722600    2.766800
C       0.208000   -3.596300    0.276900
C       0.021600   -4.834200    0.918100
H      -0.969500   -5.146400    1.227800
C       1.105300   -5.679300    1.159100
H       0.942200   -6.630700    1.657700
C       2.389600   -5.308700    0.755200
H       3.232100   -5.968800    0.941500
C       2.582900   -4.089400    0.104900
H       3.575500   -3.794600   -0.223300
C       1.502200   -3.236900   -0.131000
H       1.674600   -2.298200   -0.642200
C      -1.768000   -3.132100   -1.788400
C      -1.096700   -4.176900   -2.441200
H      -0.229200   -4.637500   -1.982500
C      -1.537700   -4.640300   -3.683300
H      -1.002500   -5.449700   -4.171700
C      -2.660600   -4.077300   -4.289200
H      -3.006500   -4.445700   -5.250800
C      -3.337600   -3.035900   -3.650500
H      -4.214300   -2.590600   -4.113700
C      -2.888100   -2.560400   -2.418300
H      -3.418700   -1.743700   -1.939000
P      -1.125900    2.499600    0.023500
C      -1.280700    3.194700    1.736900
C      -2.465000    2.926100    2.447000
H      -3.251800    2.339200    1.981300
C      -2.659300    3.431400    3.731100
H      -3.587600    3.225900    4.257600
C      -1.665800    4.204400    4.337900
H      -1.816000    4.599900    5.338400
C      -0.486000    4.473400    3.645800
H       0.288600    5.082600    4.103100
C      -0.294900    3.977300    2.352600
H       0.618400    4.224200    1.823800
C       0.272800    3.439400   -0.737000
C       0.064000    4.349700   -1.786100
H      -0.934000    4.518500   -2.173800
C       1.133800    5.057400   -2.337300
H       0.950700    5.758300   -3.147000
C       2.426100    4.876500   -1.843900
H       3.255900    5.437800   -2.264300
C       2.646500    3.968100   -0.806500
H       3.649500    3.814300   -0.418900
C       1.583200    3.242400   -0.267100
H       1.782500    2.528600    0.525100
C      -2.611900    3.258000   -0.786200
C      -3.108000    4.506000   -0.370400
H      -2.646300    5.024200    0.463300
C      -4.191500    5.093800   -1.024000
H      -4.560900    6.058900   -0.688700
C      -4.794800    4.449500   -2.106600
H      -5.636800    4.910000   -2.615700
C      -4.304800    3.214900   -2.534800
H      -4.761100    2.711600   -3.383200
C      -3.222800    2.625100   -1.877400
H      -2.844900    1.670200   -2.217300
N      -3.106200   -0.001300    0.057500
C      -4.256200   -0.028400    0.220900
C      -5.698800   -0.084000    0.430900
H      -6.001000    0.636300    1.198200
H      -6.229300    0.155100   -0.496600
H      -5.982700   -1.089700    0.758300

#===END

110
CH3CN-b-DFT
Ru      0.075400   -0.289600    0.030700
N       0.156000   -0.235500   -2.132900
N      -0.489700    2.104100   -2.390100
N      -0.282000    1.727800   -0.007000
N      -0.550500    2.170200    2.359400
N       0.147900   -0.159800    2.184600
C       0.572700   -1.342300   -2.798100
H       0.818800   -2.189100   -2.175900
C       0.683700   -1.438200   -4.173200
H       1.027400   -2.364900   -4.620300
C       0.330600   -0.327100   -4.950300
H       0.387200   -0.358200   -6.034300
C      -0.081800    0.815600   -4.297400
H      -0.353900    1.718600   -4.830700
C      -0.142100    0.875100   -2.880500
C      -0.526100    2.466700   -1.141000
C      -0.876700    3.845600   -0.742800
C      -1.173800    4.979600   -1.487700
H      -1.171200    4.950500   -2.572500
C      -1.478300    6.151900   -0.784100
H      -1.713100    7.060000   -1.331900
C      -1.485900    6.174200    0.618200
H      -1.725400    7.099300    1.134800
C      -1.188700    5.024400    1.361400
H      -1.194500    5.030200    2.446800
C      -0.883400    3.867800    0.654700
C      -0.541300    2.500700    1.099400
C      -0.201600    0.957600    2.894400
C      -0.178100    0.937500    4.312600
H      -0.494300    1.843900    4.814900
C       0.260300   -0.170900    5.005100
H       0.288800   -0.173200    6.090600
C       0.684100   -1.283500    4.266500
H       1.063300   -2.179500    4.746800
C       0.602600   -1.227600    2.887700
H       0.912100   -2.074000    2.291000
P       2.644200   -0.120400    0.027200
C       3.514900    0.716900    1.432800
C       2.917300    1.835300    2.029300
H       1.930500    2.153600    1.719800
C       3.588200    2.561200    3.015900
H       3.105600    3.423600    3.466800
C       4.867900    2.180100    3.417600
H       5.389900    2.742000    4.187000
C       5.480800    1.077500    2.817500
H       6.483400    0.781800    3.113900
C       4.814700    0.355100    1.828100
H       5.315400   -0.488800    1.365300
C       3.513900    0.677600   -1.402300
C       2.939500    1.813000   -1.989700
H       1.968600    2.161900   -1.662500
C       3.612700    2.516400   -2.990500
H       3.147900    3.392600   -3.433600
C       4.872200    2.095600   -3.416500
H       5.396300    2.640500   -4.196600
C       5.461700    0.975000   -2.827000
H       6.448500    0.647700   -3.142500
C       4.793200    0.274400   -1.823200
H       5.277000   -0.584100   -1.369600
C       3.313800   -1.846600    0.051200
C       3.489800   -2.564400   -1.144500
H       3.338000   -2.072900   -2.100000
C       3.887100   -3.903500   -1.125200
H       4.040400   -4.430800   -2.063100
C       4.108700   -4.555500    0.090300
H       4.434800   -5.591800    0.105200
C       3.926800   -3.857000    1.286100
H       4.108500   -4.349000    2.237900
C       3.532000   -2.517500    1.267000
H       3.414100   -1.988500    2.207100
P      -2.426400   -0.720100   -0.007400
C      -3.529000    0.661700   -0.554100
C      -3.611600    1.803400    0.263100
H      -3.057300    1.851100    1.194800
C      -4.431200    2.874500   -0.089400
H      -4.476800    3.747200    0.555500
C      -5.181300    2.827300   -1.266200
H      -5.817500    3.663200   -1.542800
C      -5.115700    1.695900   -2.078600
H      -5.706600    1.641400   -2.988600
C      -4.299800    0.618400   -1.725700
H      -4.286600   -0.257700   -2.362600
C      -2.863800   -2.134800   -1.128800
C      -2.575900   -2.056500   -2.503500
H      -2.135500   -1.157800   -2.918700
C      -2.870500   -3.119000   -3.358900
H      -2.648900   -3.028800   -4.418600
C      -3.446700   -4.288100   -2.857800
H      -3.677500   -5.114200   -3.524500
C      -3.736600   -4.379700   -1.495900
H      -4.202700   -5.276200   -1.095700
C      -3.452000   -3.312400   -0.639000
H      -3.703900   -3.400300    0.411500
C      -3.201800   -1.237000    1.595500
C      -2.521800   -2.135900    2.433400
H      -1.536900   -2.491100    2.157800
C      -3.101300   -2.591300    3.617900
H      -2.555000   -3.283000    4.253400
C      -4.374300   -2.154500    3.988300
H      -4.824900   -2.503400    4.913000
C      -5.065900   -1.270500    3.159500
H      -6.061100   -0.931400    3.432700
C      -4.489200   -0.818500    1.971100
H      -5.049000   -0.139900    1.338500
N       0.220800   -2.369800    0.057800
C       0.185900   -3.530000    0.032100
C       0.129400   -4.985700   -0.028500
H      -0.040000   -5.401400    0.970200
H      -0.693500   -5.294400   -0.681800
H       1.074700   -5.378200   -0.416300

#===END

118
CH3CN-c-DFT
C       3.687600   -0.051100   -0.159100
C       3.012100   -0.161000    1.070000
C       1.619600   -0.165900    1.107000
C       1.508500    0.025800   -1.245100
C       2.905700    0.036000   -1.316200
H       3.585900   -0.202900    1.986800
H       3.388100    0.091200   -2.284400
C       0.577500    0.062600   -2.377000
C       1.018000    0.072000   -3.713000
C      -0.814100    0.040900   -2.050500
C       0.101400    0.048400   -4.757700
H       2.080000    0.092400   -3.943500
C      -1.704900    0.000800   -3.137000
C      -1.265000    0.005400   -4.463100
H       0.445000    0.053500   -5.787900
H      -2.774500   -0.039800   -2.950600
H      -1.990700   -0.029400   -5.272700
C       0.826700   -0.256900    2.355800
C       1.426900   -0.416100    3.612000
C      -1.274100   -0.264300    3.337000
C       0.636600   -0.503300    4.752700
H       2.504500   -0.479700    3.698800
C      -0.747200   -0.427300    4.614700
H      -2.344600   -0.199300    3.192800
H       1.095000   -0.629300    5.728900
H      -1.410100   -0.490100    5.471100
Ru     -1.149200    0.012600   -0.016200
N      -0.526100   -0.181000    2.226200
N       0.895900   -0.061600   -0.032500
C       5.164200   -0.018500   -0.219900
C       5.833800    0.773700   -1.174900
C       5.947500   -0.768800    0.669600
C       7.217500    0.816000   -1.231100
H       5.259400    1.389300   -1.861200
C       7.340900   -0.742100    0.621200
H       5.464400   -1.417300    1.395600
C       7.987500    0.056900   -0.332700
H       7.733100    1.436900   -1.956600
H       7.908600   -1.348600    1.317200
O       9.331200    0.167000   -0.469800
C      10.172400   -0.564900    0.414200
H      11.194200   -0.316500    0.124800
H      10.007500   -0.270300    1.458300
H      10.017200   -1.646100    0.310100
N      -3.194500    0.213700   -0.138800
C      -4.325700    0.440300   -0.285900
C      -5.731200    0.760800   -0.510500
H      -6.248200    0.930100    0.439900
H      -5.803600    1.669600   -1.118000
H      -6.230800   -0.059100   -1.037100
P      -1.307100   -2.452800   -0.078200
C       0.327300   -3.244300    0.259800
C       1.311600   -3.270100   -0.744800
C       0.659800   -3.726500    1.536000
C       2.577900   -3.795600   -0.487300
H       1.088200   -2.886500   -1.735700
C       1.930000   -4.248400    1.792200
H      -0.076100   -3.710000    2.333000
C       2.890500   -4.290300    0.781100
H       3.320100   -3.818900   -1.280300
H       2.162000   -4.630200    2.782900
H       3.874300   -4.707700    0.977200
C      -2.441000   -3.255900    1.154700
C      -2.436400   -4.652100    1.325600
C      -3.382200   -2.498500    1.863300
C      -3.331300   -5.264500    2.200900
H      -1.733300   -5.265400    0.770400
C      -4.285700   -3.113200    2.735500
H      -3.421000   -1.426300    1.715900
C      -4.258200   -4.495900    2.911100
H      -3.310600   -6.343800    2.323000
H      -5.011500   -2.510200    3.275200
H      -4.958100   -4.975500    3.589500
C      -1.929100   -3.288100   -1.613200
C      -1.332700   -4.419700   -2.187800
C      -3.133200   -2.813800   -2.157500
C      -1.918400   -5.047400   -3.290300
H      -0.412900   -4.824000   -1.780700
C      -3.721900   -3.447100   -3.250600
H      -3.615500   -1.947500   -1.717000
C      -3.111900   -4.564100   -3.825400
H      -1.439500   -5.920500   -3.724700
H      -4.655300   -3.066900   -3.657100
H      -3.566600   -5.056300   -4.680400
P      -1.107800    2.513700    0.088300
C       0.393000    3.362800   -0.583700
C       1.636800    3.173500    0.043900
C       0.338900    4.169600   -1.730600
C       2.788100    3.785700   -0.451400
H       1.711600    2.556500    0.933500
C       1.494900    4.771300   -2.232400
H      -0.604800    4.339000   -2.236200
C       2.721100    4.585500   -1.594200
H       3.737100    3.632800    0.055200
H       1.430200    5.393300   -3.120800
H       3.617200    5.062400   -1.981300
C      -2.505800    3.401100   -0.756300
C      -3.182900    4.472400   -0.150200
C      -2.882100    3.018400   -2.054400
C      -4.217200    5.130500   -0.819500
H      -2.906100    4.803000    0.844000
C      -3.912000    3.682600   -2.724500
H      -2.361000    2.207100   -2.547900
C      -4.588200    4.737300   -2.106300
H      -4.727400    5.957600   -0.333500
H      -4.179100    3.377800   -3.733100
H      -5.389400    5.254700   -2.626800
C      -1.272000    3.172800    1.813900
C      -0.436300    4.154100    2.365300
C      -2.350900    2.702200    2.582800
C      -0.663800    4.637500    3.657500
H       0.386900    4.558300    1.787500
C      -2.586700    3.195900    3.865000
H      -3.023500    1.959900    2.162200
C      -1.737100    4.162100    4.410400
H      -0.004900    5.398100    4.067100
H      -3.433800    2.828800    4.438800
H      -1.917000    4.546500    5.410300

#===END

117
Cla-DFT
Ru     -1.094800    0.048900    0.007100
N      -0.579100   -0.066600    2.113100
N       0.866100    0.017200    0.008900
N      -0.511300    0.134300   -2.139800
C      -1.419600   -0.040600    3.157900
H      -2.472200   -0.013800    2.898800
C      -0.985400   -0.060600    4.480700
H      -1.710700   -0.034700    5.286900
C       0.387300   -0.109800    4.727100
H       0.767500   -0.119600    5.745100
C       1.274200   -0.144600    3.656000
H       2.344300   -0.182000    3.820600
C       0.786600   -0.126500    2.339900
C       1.600000   -0.127100    1.131700
C       2.976100   -0.162700    0.746300
C       3.005300   -0.012100   -0.667500
C       1.640800    0.093100   -1.091600
C       0.861900    0.125600   -2.321700
C       1.399600    0.104500   -3.618900
H       2.475300    0.080200   -3.740900
C       0.557800    0.105900   -4.723700
H       0.977000    0.088200   -5.726100
C      -0.823800    0.122500   -4.528700
H      -1.520700    0.118500   -5.359900
C      -1.303400    0.130800   -3.222800
H      -2.367300    0.119900   -3.022500
C       4.148600   -0.304000    1.637200
C       4.256100   -1.392800    2.522300
H       3.471800   -2.145300    2.530000
C       5.359600   -1.526800    3.366500
H       5.421600   -2.378000    4.040100
C       6.386200   -0.580400    3.337300
H       7.247200   -0.685600    3.992200
C       6.299700    0.499300    2.455100
H       7.094800    1.240000    2.422300
C       5.193800    0.636800    1.616500
H       5.128500    1.478600    0.934000
C       4.215300   -0.010100   -1.518700
C       5.170600   -1.038700   -1.422000
H       5.012300   -1.840800   -0.707100
C       6.311300   -1.039500   -2.223900
H       7.032400   -1.847700   -2.131000
C       6.525800   -0.013200   -3.146800
H       7.413100   -0.016300   -3.774300
C       5.591500    1.019400   -3.251200
H       5.753200    1.831000   -3.956600
C       4.453600    1.024300   -2.442700
H       3.745100    1.845100   -2.508100
P      -1.411700   -2.416100   -0.126900
C      -2.565500   -3.073800    1.169200
C      -3.871000   -3.503600    0.900900
H      -4.257200   -3.476800   -0.110900
C      -4.690100   -3.975300    1.929400
H      -5.700600   -4.302700    1.699200
C      -4.218900   -4.025800    3.241000
H      -4.858400   -4.393100    4.039400
C      -2.916500   -3.605700    3.519300
H      -2.533300   -3.645500    4.535700
C      -2.098400   -3.133500    2.493400
H      -1.083300   -2.827300    2.725300
C      -0.002300   -3.619000    0.060700
C      -0.220100   -4.929700    0.524500
H      -1.215100   -5.239400    0.825000
C       0.829300   -5.845100    0.600300
H       0.637900   -6.851800    0.962900
C       2.117300   -5.472300    0.208400
H       2.935100   -6.185800    0.267800
C       2.344200   -4.179800   -0.263200
H       3.339000   -3.877700   -0.579300
C       1.294000   -3.260000   -0.335400
H       1.493600   -2.265100   -0.710300
C      -2.148100   -2.971100   -1.742000
C      -1.525400   -3.937500   -2.548000
H      -0.602300   -4.405600   -2.226600
C      -2.083100   -4.313000   -3.772600
H      -1.581500   -5.062000   -4.380100
C      -3.276500   -3.739100   -4.210200
H      -3.713400   -4.039200   -5.159300
C      -3.902900   -2.774000   -3.419100
H      -4.832700   -2.316700   -3.748600
C      -3.341100   -2.382600   -2.202600
H      -3.822300   -1.613700   -1.605300
P      -1.132800    2.504200    0.091500
C      -1.678200    3.309100    1.679500
C      -2.875900    2.848600    2.253400
H      -3.410100    2.024500    1.788900
C      -3.390100    3.453400    3.401000
H      -4.320200    3.085400    3.826800
C      -2.720000    4.523000    3.997500
H      -3.120700    4.991200    4.893000
C      -1.535300    4.992700    3.430100
H      -1.008600    5.831100    3.879000
C      -1.020100    4.395600    2.276900
H      -0.104500    4.787400    1.848000
C       0.533600    3.247100   -0.232500
C       0.873800    3.779600   -1.486400
H       0.135100    3.814400   -2.279900
C       2.153200    4.287000   -1.725300
H       2.388500    4.707900   -2.699600
C       3.119600    4.262900   -0.718800
H       4.112600    4.664800   -0.902100
C       2.802700    3.710900    0.524000
H       3.549600    3.672300    1.312300
C       1.526600    3.200000    0.761600
H       1.304300    2.768900    1.732300
C      -2.223600    3.423200   -1.100200
C      -2.136700    4.823200   -1.206100
H      -1.413100    5.369400   -0.608500
C      -2.972200    5.524400   -2.073200
H      -2.888700    6.605800   -2.145000
C      -3.919300    4.839500   -2.840100
H      -4.574000    5.386500   -3.513800
C      -4.030100    3.455100   -2.723000
H      -4.780000    2.916900   -3.297200
C      -3.189300    2.748800   -1.857100
H      -3.318300    1.682100   -1.723100
Cl     -3.655300    0.062100    0.229100

#===END

105
Clb-DFT
Ru      0.000900   -0.412100    0.028500
N      -0.001600   -0.453300   -2.142600
N      -0.005900    1.968800   -2.472000
N       0.001000    1.633100   -0.072000
N      -0.001000    2.226300    2.276400
N       0.004400   -0.216200    2.200300
C       0.002300   -1.650700   -2.781400
H       0.007700   -2.515000   -2.131800
C      -0.001200   -1.803900   -4.158700
H       0.002100   -2.804600   -4.577100
C      -0.009500   -0.662300   -4.964200
H      -0.013300   -0.734700   -6.048700
C      -0.012000    0.569200   -4.338600
H      -0.017100    1.500800   -4.892200
C      -0.006700    0.675700   -2.924100
C      -0.001700    2.365300   -1.234100
C      -0.001200    3.803900   -0.890900
C      -0.002700    4.948300   -1.677800
H      -0.004100    4.876100   -2.760900
C      -0.002700    6.185600   -1.021400
H      -0.003800    7.102600   -1.604900
C      -0.001400    6.261400    0.378900
H      -0.001500    7.236000    0.860100
C       0.000000    5.101500    1.164400
H       0.000800    5.145800    2.249200
C       0.000300    3.879300    0.503600
C       0.001000    2.485900    0.999300
C       0.001300    0.984700    2.862600
C       0.002000    1.023800    4.279400
H      -0.001300    2.006400    4.736400
C       0.007600   -0.136600    5.026100
H       0.008500   -0.099000    6.112000
C       0.012300   -1.355200    4.341700
H       0.017300   -2.306700    4.862500
C       0.010200   -1.340500    2.956800
H       0.012600   -2.262000    2.393600
P       2.525300   -0.538800    0.024200
C       3.455400    1.066400   -0.123000
C       3.153600    2.086800    0.794900
H       2.403200    1.926000    1.559900
C       3.824900    3.308900    0.758900
H       3.564100    4.082500    1.475700
C       4.815400    3.537700   -0.197800
H       5.333800    4.492300   -0.232800
C       5.138900    2.527500   -1.102900
H       5.918900    2.686000   -1.843300
C       4.470500    1.301200   -1.063400
H       4.753800    0.527900   -1.767000
C       3.250400   -1.556100   -1.351700
C       3.130800   -1.105600   -2.678100
H       2.626100   -0.169600   -2.892300
C       3.671300   -1.837300   -3.735600
H       3.569800   -1.462800   -4.750600
C       4.325400   -3.046100   -3.492300
H       4.741500   -3.619900   -4.316200
C       4.439200   -3.510800   -2.182500
H       4.945600   -4.450400   -1.977600
C       3.912100   -2.771400   -1.121600
H       4.026200   -3.147500   -0.112400
C       3.324400   -1.281300    1.534400
C       2.862700   -2.517800    2.019300
H       2.037200   -3.013200    1.518200
C       3.466100   -3.118000    3.125900
H       3.097400   -4.077700    3.479200
C       4.530500   -2.492100    3.776500
H       4.995700   -2.957900    4.641500
C       4.995800   -1.264900    3.304000
H       5.828100   -0.769000    3.797000
C       4.403400   -0.666500    2.189800
H       4.792300    0.280100    1.834200
P      -2.525500   -0.539900    0.029500
C      -3.461600    1.059000   -0.145000
C      -3.154900    2.102500    0.745100
H      -2.396800    1.963300    1.506600
C      -3.831400    3.320900    0.686100
H      -3.566400    4.112700    1.381200
C      -4.832300    3.522800   -0.265900
H      -5.354800    4.474300   -0.318800
C      -5.161100    2.489600   -1.142700
H      -5.949100    2.627100   -1.878700
C      -4.487300    1.267300   -1.080300
H      -4.774100    0.476000   -1.762200
C      -3.247400   -1.581800   -1.329600
C      -3.131300   -1.150500   -2.662600
H      -2.632200   -0.214800   -2.891200
C      -3.668600   -1.900800   -3.708700
H      -3.569800   -1.540900   -4.729200
C      -4.316100   -3.109300   -3.446800
H      -4.729700   -3.697500   -4.261700
C      -4.426900   -3.554700   -2.130000
H      -4.928200   -4.493700   -1.910700
C      -3.902900   -2.796800   -1.080800
H      -4.014300   -3.158500   -0.066000
C      -3.319700   -1.259800    1.553000
C      -2.859600   -2.491100    2.052400
H      -2.038900   -2.996300    1.553100
C      -3.459000   -3.073800    3.170400
H      -3.092000   -4.030000    3.534900
C      -4.517300   -2.434900    3.818400
H      -4.979300   -2.887100    4.692300
C      -4.980300   -1.212200    3.332200
H      -5.807500   -0.706200    3.823300
C      -4.392000   -0.631500    2.206500
H      -4.778800    0.311900    1.840100
Cl     -0.009500   -2.992600    0.117400

#===END

113
Clc-DFT
Ru      1.238400    0.006900    0.086400
O      -9.221900   -0.240000   -0.271800
N       0.692300    0.059600    2.268300
N      -0.774200   -0.001600    0.059700
C       1.492200    0.091300    3.344100
H       2.554500    0.087000    3.127200
C       1.008600    0.127700    4.649200
H       1.702200    0.152400    5.483400
C      -0.371200    0.132000    4.847800
H      -0.790300    0.160400    5.849500
C      -1.210300    0.099500    3.737900
H      -2.286000    0.103200    3.871900
C      -0.658100    0.062400    2.450700
C      -1.479100    0.025200    1.219400
C      -2.873300    0.006000    1.203800
H      -3.431400   -0.008700    2.132400
C      -2.802500   -0.058400   -1.193300
H      -3.303600   -0.063400   -2.153900
C      -1.405000   -0.040900   -1.149000
C      -0.482000   -0.056300   -2.287500
C       0.914500   -0.038900   -1.964300
C       1.794100   -0.054200   -3.064700
H       2.864900   -0.041300   -2.888800
C       1.342500   -0.085100   -4.385100
H       2.063000   -0.095900   -5.200800
C      -0.028600   -0.102300   -4.670100
H      -0.379800   -0.126200   -5.698400
C      -0.936700   -0.088000   -3.618400
H      -2.002100   -0.101800   -3.837300
C      -3.562600   -0.038900   -0.018100
C      -5.042900   -0.071900   -0.059900
C      -5.725300   -0.846700   -1.018500
H      -5.155700   -1.451900   -1.717900
C      -7.111100   -0.883000   -1.062900
H      -7.635100   -1.489500   -1.795100
C      -7.868700   -0.138600   -0.145000
C      -7.211600    0.638400    0.816900
H      -7.769400    1.232200    1.532000
C      -5.816100    0.662400    0.849700
H      -5.322300    1.292200    1.584800
C     -10.039700    0.485400    0.632500
H     -11.070000    0.255900    0.354600
H      -9.874000    1.567500    0.547500
H      -9.866800    0.174700    1.671500
P       1.317500   -2.453700    0.025200
C      -0.331800   -3.162200   -0.438300
C      -1.352700   -3.297500    0.518600
H      -1.153200   -3.063600    1.560100
C      -2.623300   -3.744700    0.154300
H      -3.393400   -3.851900    0.913700
C      -2.904400   -4.050500   -1.178800
H      -3.891600   -4.407000   -1.461500
C      -1.908900   -3.892500   -2.144000
H      -2.117800   -4.115400   -3.187100
C      -0.636700   -3.447500   -1.779300
H       0.121700   -3.324300   -2.544800
C       1.760400   -3.358900    1.594300
C       1.158800   -4.561900    1.998800
H       0.346200   -4.989800    1.421900
C       1.596000   -5.228300    3.145500
H       1.113500   -6.156200    3.442500
C       2.650600   -4.712900    3.900200
H       2.992500   -5.234600    4.790500
C       3.269800   -3.529600    3.494800
H       4.104300   -3.127500    4.064100
C       2.830200   -2.856000    2.353600
H       3.334300   -1.950200    2.030100
C       2.467200   -3.326100   -1.146400
C       2.301400   -4.695100   -1.422200
H       1.468000   -5.241700   -0.991700
C       3.197100   -5.367200   -2.251900
H       3.050200   -6.424300   -2.458400
C       4.282000   -4.685400   -2.809900
H       4.982600   -5.210200   -3.454600
C       4.464400   -3.332900   -2.526800
H       5.312100   -2.796400   -2.945200
C       3.563500   -2.654400   -1.700700
H       3.728100   -1.612800   -1.456400
P       1.312500    2.460200   -0.076000
C      -0.342700    3.142400   -0.554800
C      -1.357400    3.306900    0.404100
H      -1.147800    3.115000    1.452200
C      -2.634300    3.728500    0.031800
H      -3.399600    3.860700    0.792500
C      -2.928600    3.978100   -1.309900
H      -3.922800    4.307700   -1.600100
C      -1.938400    3.792700   -2.275200
H      -2.157800    3.971400   -3.324600
C      -0.659500    3.373700   -1.903300
H       0.094500    3.227700   -2.669100
C       2.454500    3.286800   -1.287700
C       3.558400    2.599300   -1.806500
H       3.731700    1.572000   -1.512200
C       4.455900    3.246300   -2.661100
H       5.309700    2.698500   -3.051400
C       4.262600    4.582500   -3.007800
H       4.960700    5.082600   -3.674500
C       3.170500    5.280300   -2.484900
H       3.015500    6.325500   -2.740600
C       2.278100    4.640000   -1.626900
H       1.439400    5.198700   -1.223100
C       1.764900    3.431100    1.451300
C       2.845600    2.967400    2.220300
H       3.352800    2.051900    1.930300
C       3.291400    3.691300    3.327900
H       4.134200    3.319000    3.905100
C       2.667600    4.886200    3.689700
H       3.014400    5.447100    4.554000
C       1.602000    5.362400    2.924700
H       1.115900    6.298800    3.187400
C       1.158700    4.645700    1.811200
H       0.338200    5.043500    1.224300
Cl      3.769100    0.015200    0.475200

#===END
